# Supplementary material for: Interplay of Transcriptomic Regulation, Microbiota, and Signaling Pathways in Lung and Gut Inflammation-Induced Tumorigenesis
Source: Cells. 2024 Dec 24;14(1):1. doi: 10.3390/cells14010001 (PMC11720097; doi:10.3390/cells14010001)
Supplement: Supplementary file 1 [file cells-14-00001-s001.zip]

Archive with 1 entries (1 files):
- cells-3377745-supplementary.xlsx
