# Supplementary material for: Interplay of Transcriptomic Regulation, Microbiota, and Signaling Pathways in Lung and Gut Inflammation-Induced Tumorigenesis
Source: Cells. 2024 Dec 24;14(1):1. doi: 10.3390/cells14010001 (PMC11720097; doi:10.3390/cells14010001)
Supplement: Supplementary file 1 [file cells-14-00001-s001.zip › cells-3377745-supplementary.xlsx]

## Sheet: 1.PAHUPDEGS
GSE15197	GSE117261	GSE113439	GSE256539	GSE53408		ABI3	ABI3		Gene Symbol	Gene Name	PANTHER Family/Subfamily	PANTHER Protein Class		ChEA3 TFs	PAHCommon	PAHTFs		PAHCommon	PAHTFs		OFFICIAL_GENE_SYMBOL	Gene Name		Category	Term	Count	%	P-Value	Benjamini		Extracellular exosome	GENE NAME		Plasma membrane	GENE NAME		External side of plasma membrane	GENE NAME		Phosphoprotein	GENE NAME		Cytoplasmic vesicle	GENE NAME		Transmembrane helix	GENE NAME		Endocrine resistance
ADARB1	ATP6V1F	CLN3	ADARB1	MFGE8		ACKR4	ACKR4		AEBP1	AE binding protein 1(AEBP1)				ADNP	ABI3	1		AEBP1	2		ABI3	ABI family member 3(ABI3)		GOTERM_CC_DIRECT	extracellular exosome	54	22	2.3e-07	7.1e-05		AEBP1	AE binding protein 1(AEBP1)		HIF3A	hypoxia inducible factor 3 subunit alpha(HIF3A)		ACKR4	atypical chemokine receptor 4(ACKR4)		BCL6	BCL6 transcription repressor(BCL6)		AGTRAP	angiotensin II receptor associated protein(AGTRAP)		GLMP	glycosylated lysosomal membrane protein(GLMP)		ADCY4
CLTA	NKD1	CLTA	ATP6V1F	SOSTDC1		ACVRL1	ACVRL1		BCL6	B-cell lymphoma 6 protein	B-CELL LYMPHOMA 6 PROTEIN (PTHR24399:SF29)	C2H2 zinc finger transcription factor		ADNP2	ACKR4	1		BCL6	2		ACKR4	atypical chemokine receptor 4(ACKR4)		GOTERM_MF_DIRECT	protein binding	189	76.8	1.6e-07	7.3e-05		AKR1A1	aldo-keto reductase family 1 member A1(AKR1A1)		KCNIP3	potassium voltage-gated channel interacting protein 3(KCNIP3)		CA4	carbonic anhydrase 4(CA4)		DACH1	dachshund family transcription factor 1(DACH1)		ATP6V0B	ATPase H+ transporting V0 subunit b(ATP6V0B)		ACKR4	atypical chemokine receptor 4(ACKR4)		BRAF
CLN3	PHB	ADARB1	CDH5	GALNT13		ADARB1	ADARB1		DACH1	Dachshund homolog 1	DACHSHUND HOMOLOG 1 (PTHR12577:SF14)	winged helix/forkhead transcription factor		AEBP1	ACVRL1	1		DACH1	2		ACVRL1	activin A receptor like type 1(ACVRL1)		GOTERM_CC_DIRECT	plasma membrane	99	40.2	9.1e-07	0.00014		ANXA7	annexin A7(ANXA7)		ACKR4	atypical chemokine receptor 4(ACKR4)		CD22	CD22 molecule(CD22)		E2F4	E2F transcription factor 4(E2F4)		ATP6V1F	ATPase H+ transporting V1 subunit F(ATP6V1F)		ACVRL1	activin A receptor like type 1(ACVRL1)		DLL4
EFR3B	CDC25B	CDC25B	EFHD2	GIMAP6		ADCY4	ADCY4		E2F4	Transcription factor E2F4	TRANSCRIPTION FACTOR E2F4 (PTHR12081:SF42)	winged helix/forkhead transcription factor		AEBP2	ADARB1	1		E2F4	2		ADARB1	adenosine deaminase RNA specific B1(ADARB1)		GOTERM_CC_DIRECT	external side of plasma membrane	16	6.5	0.00013	0.014		AP2M1	adaptor related protein complex 2 subunit mu 1(AP2M1)		ACVRL1	activin A receptor like type 1(ACVRL1)		CD27	CD27 molecule(CD27)		FOXK1	forkhead box K1(FOXK1)		CD82	CD82 molecule(CD82)		ADCY4	adenylate cyclase 4(ADCY4)		MAPK3
GALNT13	GIMAP6	CDH5	PYM1	ATP6V1F		ADRA1A	ADRA1A		FOXF1	Forkhead box protein F1	FORKHEAD BOX PROTEIN F1 (PTHR46262:SF1)	winged helix/forkhead transcription factor		AHCTF1	ADCY4	1		FOXF1	2		ADCY4	adenylate cyclase 4(ADCY4)		UP_KW_PTM	Phosphoprotein	138	56.1	0.00073	0.014		ARHGAP23	Rho GTPase activating protein 23(ARHGAP23)		ADCY4	adenylate cyclase 4(ADCY4)		CDH5	cadherin 5(CDH5)		GATA2	GATA binding protein 2(GATA2)		CLN3	CLN3 lysosomal/endosomal transmembrane protein, battenin(CLN3)		ADRA1A	adrenoceptor alpha 1A(ADRA1A)		NOTCH4
CDH5	CLTA	CLDN10	TSPAN7	IRF9		ADRB1	ADRB1		FOXK1	forkhead box K1(FOXK1)				AHDC1	ADRA1A	1		FOXK1	2		ADRA1A	adrenoceptor alpha 1A(ADRA1A)		UP_SEQ_FEATURE	REGION:Disordered	187	76	6.9e-05	0.081		ATP6V1F	ATPase H+ transporting V1 subunit F(ATP6V1F)		ADRA1A	adrenoceptor alpha 1A(ADRA1A)		CX3CR1	C-X3-C motif chemokine receptor 1(CX3CR1)		IRF9	interferon regulatory factor 9(IRF9)		CLTA	clathrin light chain A(CLTA)		ADRB1	adrenoceptor beta 1(ADRB1)		NRAS
EFHD2	GALNT13	ATP6V1F	CLTA	SLC39A13		ADRM1	ADRM1		GATA2	Endothelial transcription factor GATA-2	ENDOTHELIAL TRANSCRIPTION FACTOR GATA-2 (PTHR10071:SF149)	DNA-binding transcription factor		AHR	ADRB1	1		GATA2	2		ADRB1	adrenoceptor beta 1(ADRB1)		UP_KW_CELLULAR_COMPONENT	Cell junction	13	5.3	0.0051	0.094		BLVRB	biliverdin reductase B(BLVRB)		ADRB1	adrenoceptor beta 1(ADRB1)		DAG1	dystroglycan 1(DAG1)		KCNIP3	potassium voltage-gated channel interacting protein 3(KCNIP3)		CORO1A	coronin 1A(CORO1A)		AGTRAP	angiotensin II receptor associated protein(AGTRAP)		PIK3CD
IRF9	CLDN10	EFR3B	EFR3B	EFR3B		AEBP1	AEBP1		GLMP	glycosylated lysosomal membrane protein(GLMP)				AHRR	ADRM1	1		GLMP	2		ADRM1	ADRM1 26S proteasome ubiquitin receptor(ADRM1)		UP_KW_CELLULAR_COMPONENT	Membrane	124	50.4	0.0055	0.094		C1R	complement C1r(C1R)		ADRM1	ADRM1 26S proteasome ubiquitin receptor(ADRM1)		IL11RA	interleukin 11 receptor subunit alpha(IL11RA)		MIER2	MIER family member 2(MIER2)		IZUMO1	izumo sperm-oocyte fusion 1(IZUMO1)		AJAP1	adherens junctions associated protein 1(AJAP1)
CDC25B	EFHD2	GALNT13	PHB	CLN3		AES	TLE5		HEY2	Hairy_enhancer-of-split related with YRPW motif protein 2	HAIRY_ENHANCER-OF-SPLIT RELATED WITH YRPW MOTIF PROTEIN 2 (PTHR10985:SF88)	basic helix-loop-helix transcription factor		AIRE	AEBP1	2		HEY2	2		AEBP1	AE binding protein 1(AEBP1)		UP_KW_CELLULAR_COMPONENT	Cytoplasmic vesicle	18	7.3	0.011	0.13		CA4	carbonic anhydrase 4(CA4)		AGTRAP	angiotensin II receptor associated protein(AGTRAP)		IL2RB	interleukin 2 receptor subunit beta(IL2RB)		PHF1	PHD finger protein 1(PHF1)		MFGE8	milk fat globule EGF and factor V/VIII domain containing(MFGE8)		AOC3	amine oxidase copper containing 3(AOC3)
CLDN10	CLN3	EFHD2	CDC25B	S1PR1		AGTRAP///BRAF	AGTRAP		HIF3A	Hypoxia-inducible factor 3-alpha	HYPOXIA-INDUCIBLE FACTOR 3-ALPHA (PTHR23043:SF18)	basic helix-loop-helix transcription factor		AKAP8	AES	1		HIF3A	2		AGTRAP	angiotensin II receptor associated protein(AGTRAP)		UP_KW_DOMAIN	Transmembrane helix	85	34.6	0.0096	0.14		CD22	CD22 molecule(CD22)		AJAP1	adherens junctions associated protein 1(AJAP1)		LRRC32	leucine rich repeat containing 32(LRRC32)		TBX3	T-box transcription factor 3(TBX3)		PTPRS	protein tyrosine phosphatase receptor type S(PTPRS)		ASPH	aspartate beta-hydroxylase(ASPH)
GIMAP6	S1PR1	GIMAP6	NKD1	CDH5		AGTRAP///BRAF	BRAF		HOXA2	Homeobox protein Hox-A2	HOMEOBOX PROTEIN HOX-A2 (PTHR45664:SF3)	homeodomain transcription factor		AKAP8L	AGTRAP///BRAF	1		HOXA2	2		AJAP1	adherens junctions associated protein 1(AJAP1)		UP_KW_DOMAIN	Transmembrane	85	34.6	0.013	0.14		CD82	CD82 molecule(CD82)		ANXA7	annexin A7(ANXA7)		MFGE8	milk fat globule EGF and factor V/VIII domain containing(MFGE8)		ZNF335	zinc finger protein 335(ZNF335)		RAB7A	RAB7A, member RAS oncogene family(RAB7A)		ATP6V0B	ATPase H+ transporting V0 subunit b(ATP6V0B)
PYM1	SLC39A13	IRF9	IRF9	CLDN10		AJAP1	AJAP1		IRF9	Interferon regulatory factor 9	INTERFERON REGULATORY FACTOR 9 (PTHR11949:SF26)	winged helix/forkhead transcription factor		AKNA	AJAP1	1		IRF9	2		AKR1A1	aldo-keto reductase family 1 member A1(AKR1A1)		GOTERM_MF_DIRECT	calcium ion binding	21	8.5	0.00067	0.16		CORO1A	coronin 1A(CORO1A)		AOC3	amine oxidase copper containing 3(AOC3)		PECAM1	platelet and endothelial cell adhesion molecule 1(PECAM1)		ZNF362	zinc finger protein 362(ZNF362)		RAB8A	RAB8A, member RAS oncogene family(RAB8A)		C1orf115	chromosome 1 open reading frame 115(C1orf115)
PHB	MFGE8	MFGE8	MFGE8	ADARB1		AKR1A1	AKR1A1		KCNIP3	potassium voltage-gated channel interacting protein 3(KCNIP3)				ALX1	AKR1A1	1		KCNIP3	2		ALS2CL	ALS2 C-terminal like(ALS2CL)		UP_KW_DOMAIN	EGF-like domain	8	3.3	0.031	0.23		CTDSP1	CTD small phosphatase 1(CTDSP1)		AP2M1	adaptor related protein complex 2 subunit mu 1(AP2M1)		S1PR1	sphingosine-1-phosphate receptor 1(S1PR1)		ZNF503	zinc finger protein 503(ZNF503)		SCNN1B	sodium channel epithelial 1 subunit beta(SCNN1B)		CA4	carbonic anhydrase 4(CA4)
S1PR1	PYM1	NKD1	SLC39A13	NKD1		ALS2CL	ALS2CL		MAF	Transcription factor Maf	TRANSCRIPTION FACTOR MAF (PTHR10129:SF9)	basic leucine zipper transcription factor		ALX3	ALS2CL	1		MAF	2		ANXA7	annexin A7(ANXA7)		UP_KW_CELLULAR_COMPONENT	Cell membrane	64	26	0.027	0.23		DAG1	dystroglycan 1(DAG1)		ARHGEF25	Rho guanine nucleotide exchange factor 25(ARHGEF25)		SCNN1B	sodium channel epithelial 1 subunit beta(SCNN1B)		ABI3	ABI family member 3(ABI3)		SEC24C	SEC24 homolog C, COPII coat complex component(SEC24C)		CD22	CD22 molecule(CD22)
SOSTDC1	SOSTDC1	PHB	YWHAE	TSPAN7		ANXA7	ANXA7		MIER2	Mesoderm induction early response protein 2	MESODERM INDUCTION EARLY RESPONSE PROTEIN 2 (PTHR10865:SF27)	homeodomain transcription factor		ALX4	ANXA7	1		PHF1	2		AOC3	amine oxidase copper containing 3(AOC3)		KEGG_PATHWAY	Endocrine resistance	7	2.8	0.0024	0.32		EFNB1	ephrin B1(EFNB1)		ASPH	aspartate beta-hydroxylase(ASPH)		SCUBE1	signal peptide, CUB domain and EGF like domain containing 1(SCUBE1)		ACKR4	atypical chemokine receptor 4(ACKR4)		SLC39A13	solute carrier family 39 member 13(SLC39A13)		CD27	CD27 molecule(CD27)
TSPAN7	YWHAE	PYM1	AURKAIP1	CORO1A		AOC3	AOC3		PHF1	PHD finger protein 1	PHD FINGER PROTEIN 1 (PTHR12628:SF11)	homeodomain transcription factor		ANHX	AOC3	1		RXRG	2		AP2M1	adaptor related protein complex 2 subunit mu 1(AP2M1)		KEGG_PATHWAY	Breast cancer	8	3.3	0.0043	0.32		GMPPA	GDP-mannose pyrophosphorylase A(GMPPA)		ATP6V0B	ATPase H+ transporting V0 subunit b(ATP6V0B)		TNFRSF14	TNF receptor superfamily member 14(TNFRSF14)		ACVRL1	activin A receptor like type 1(ACVRL1)		SNX3	sorting nexin 3(SNX3)		CD82	CD82 molecule(CD82)
YWHAE	EFNB1	S1PR1	SERPINA3	NOTCH4		AP2M1	AP2M1		RXRG	Retinoic acid receptor RXR-gamma	RETINOIC ACID RECEPTOR RXR-GAMMA (PTHR24083:SF100)	C4 zinc finger nuclear receptor		ANKZF1	AP2M1	1		SOX7	2		APBB3	amyloid beta precursor protein binding family B member 3(APBB3)		KEGG_PATHWAY	Chemokine signaling pathway	9	3.7	0.0052	0.32		GNA14	G protein subunit alpha 14(GNA14)		ATP6V1F	ATPase H+ transporting V1 subunit F(ATP6V1F)					ADARB1	adenosine deaminase RNA specific B1(ADARB1)		SNX33	sorting nexin 33(SNX33)		CDH5	cadherin 5(CDH5)
BAP1	FOXF1	SLC39A13	C1orf115	LIMS2		APBB3	APBB3		SOX7	Transcription factor SOX-7	TRANSCRIPTION FACTOR SOX-7 (PTHR10270:SF210)	HMG box transcription factor		AR	APBB3	1		TBX3	2		ARHGAP23	Rho GTPase activating protein 23(ARHGAP23)		KEGG_PATHWAY	Endometrial cancer	5	2	0.0088	0.32		HINT1	histidine triad nucleotide binding protein 1(HINT1)		BLVRB	biliverdin reductase B(BLVRB)					ADCY4	adenylate cyclase 4(ADCY4)		TBC1D25	TBC1 domain family member 25(TBC1D25)		CEPT1	choline/ethanolamine phosphotransferase 1(CEPT1)
ARHGEF25	RNF182	SOSTDC1	MOCS3	KANK2		ARHGAP23	ARHGAP23		TBX3	T-box transcription factor TBX3	T-BOX TRANSCRIPTION FACTOR TBX3 (PTHR11267:SF91)	Rel homology transcription factor		ARGFX	ARHGAP23	1		ZNF333	2		ARHGEF25	Rho guanine nucleotide exchange factor 25(ARHGEF25)		KEGG_PATHWAY	FoxO signaling pathway	7	2.8	0.0098	0.32		HYAL1	hyaluronidase 1(HYAL1)		BRAF	B-Raf proto-oncogene, serine/threonine kinase(BRAF)					ADRA1A	adrenoceptor alpha 1A(ADRA1A)					CLDN10	claudin 10(CLDN10)
DACH1	TIMM17A	TSPAN7	PIGZ	PLAC8		ARHGEF25	ARHGEF25		ZNF333	Zinc finger protein 333	ZINC FINGER PROTEIN 333 (PTHR24377:SF1034)	C2H2 zinc finger transcription factor		ARHGAP35	ARHGEF25	1		ZNF335	2		ASPH	aspartate beta-hydroxylase(ASPH)		KEGG_PATHWAY	Notch signaling pathway	5	2	0.01	0.32		ITIH3	inter-alpha-trypsin inhibitor heavy chain 3(ITIH3)		C1QBP	complement C1q binding protein(C1QBP)					ADRB1	adrenoceptor beta 1(ADRB1)					CLN3	CLN3 lysosomal/endosomal transmembrane protein, battenin(CLN3)
CEPT1	GTF3C2	YWHAE	C12orf75	SLC29A1		ASPH	ASPH		ZNF335	Zinc finger protein 335	ZINC FINGER PROTEIN 335 (PTHR24403:SF36)	C2H2 zinc finger transcription factor		ARID2	ASPH	1		ZNF346	2		ATP6V0B	ATPase H+ transporting V0 subunit b(ATP6V0B)		KEGG_PATHWAY	Thyroid cancer	4	1.6	0.014	0.32		LRRN4	leucine rich repeat neuronal 4(LRRN4)		CA4	carbonic anhydrase 4(CA4)					ADRM1	ADRM1 26S proteasome ubiquitin receptor(ADRM1)					CX3CR1	C-X3-C motif chemokine receptor 1(CX3CR1)
ASPH	ACKR4	BAP1	ADRM1	RXRG		ATP6V0B	ATP6V0B		ZNF346	Zinc finger protein 346				ARID3A	ATP6V0B	1		ZNF362	2		ATP6V1F	ATPase H+ transporting V1 subunit F(ATP6V1F)		KEGG_PATHWAY	Aldosterone-regulated sodium reabsorption	4	1.6	0.015	0.32		LTBP2	latent transforming growth factor beta binding protein 2(LTBP2)		CD22	CD22 molecule(CD22)					AGTRAP	angiotensin II receptor associated protein(AGTRAP)					CYP4F12	cytochrome P450 family 4 subfamily F member 12(CYP4F12)
IZUMO1	HYAL1	AKR1A1	BTBD2	S100A16		ATP6V1F	ATP6V1F		ZNF362	Zinc finger protein 362	ZINC FINGER PROTEIN 362 (PTHR24390:SF230)	C2H2 zinc finger transcription factor		ARID3B	ATP6V1F	1		ZNF503	2		AURKAIP1	aurora kinase A interacting protein 1(AURKAIP1)		KEGG_PATHWAY	Human papillomavirus infection	11	4.5	0.017	0.32		MAN1C1	mannosidase alpha class 1C member 1(MAN1C1)		CD27	CD27 molecule(CD27)					AJAP1	adherens junctions associated protein 1(AJAP1)					DAG1	dystroglycan 1(DAG1)
ALS2CL	GATA2	BLVRB	UTP3	AES		AURKAIP1	AURKAIP1		ZNF503	Zinc finger protein 503				ARID3C	AURKAIP1	1		ABI3	1		BAP1	BRCA1 associated protein 1(BAP1)		KEGG_PATHWAY	Melanoma	5	2	0.018	0.32		MAN2B2	mannosidase alpha class 2B member 2(MAN2B2)		CD82	CD82 molecule(CD82)					AKR1A1	aldo-keto reductase family 1 member A1(AKR1A1)					DLL4	delta like canonical Notch ligand 4(DLL4)
AJAP1	GLMP	ADRB1	MYADM	BTBD2		BAP1	BAP1							ARID5A	BAP1	1		ACKR4	1		BCL6	BCL6 transcription repressor(BCL6)		KEGG_PATHWAY	Non-small cell lung cancer	5	2	0.018	0.32		METRNL	meteorin like, glial cell differentiation regulator(METRNL)		CDH5	cadherin 5(CDH5)					AP2M1	adaptor related protein complex 2 subunit mu 1(AP2M1)					EFNB1	ephrin B1(EFNB1)
CYP4F12	BLVRB	ABI3	GLMP	COX6B1		BCL6	BCL6							ARID5B	BCL6	2		ACVRL1	1		BCL7B	BAF chromatin remodeling complex subunit BCL7B(BCL7B)		KEGG_PATHWAY	Glioma	5	2	0.021	0.32		MFGE8	milk fat globule EGF and factor V/VIII domain containing(MFGE8)		CLDN10	claudin 10(CLDN10)					ARHGAP23	Rho GTPase activating protein 23(ARHGAP23)					ESAM	endothelial cell adhesion molecule(ESAM)
BCL6	CHTOP	C1QBP	GSE1	PIGZ		BCL7B	BCL7B							ARNT	BCL7B	1		ADARB1	1		BLVRB	biliverdin reductase B(BLVRB)		KEGG_PATHWAY	Efferocytosis	7	2.8	0.021	0.32		MMRN2	multimerin 2(MMRN2)		CLN3	CLN3 lysosomal/endosomal transmembrane protein, battenin(CLN3)					ASPH	aspartate beta-hydroxylase(ASPH)					FADS3	fatty acid desaturase 3(FADS3)
C1orf115	GMPPA	ACKR4	PTPRE	SH2D3C		BLVRB	BLVRB							ARNT2	BLVRB	1		ADCY4	1		BRAF	B-Raf proto-oncogene, serine/threonine kinase(BRAF)		KEGG_PATHWAY	Cell adhesion molecules	7	2.8	0.021	0.32		NDRG2	NDRG family member 2(NDRG2)		CLTA	clathrin light chain A(CLTA)					BAP1	BRCA1 associated protein 1(BAP1)					GALNT13	polypeptide N-acetylgalactosaminyltransferase 13(GALNT13)
DCTN3	GRK2	ALS2CL	RUVBL2	MMRN2		BTBD2	BTBD2							ARNTL	BTBD2	1		ADRA1A	1		BTBD2	BTB domain containing 2(BTBD2)		KEGG_PATHWAY	mTOR signaling pathway	7	2.8	0.022	0.32		NHERF2	NHERF family PDZ scaffold protein 2(NHERF2)		CORO1A	coronin 1A(CORO1A)					BCL7B	BAF chromatin remodeling complex subunit BCL7B(BCL7B)					GJA4	gap junction protein alpha 4(GJA4)
DLL4	CD82	AP2M1	S100A11	SCAMP2		C10orf54	VSIR							ARNTL2	C10orf54	1		ADRB1	1		C11orf71	chromosome 11 open reading frame 71(C11orf71)		KEGG_PATHWAY	Leukocyte transendothelial migration	6	2.4	0.022	0.32		NRAS	NRAS proto-oncogene, GTPase(NRAS)		CX3CR1	C-X3-C motif chemokine receptor 1(CX3CR1)					BLVRB	biliverdin reductase B(BLVRB)					IFI6	interferon alpha inducible protein 6(IFI6)
ANXA7	ADRA1A	ARHGEF25	TMEM120A	RAB7A		C11orf71	C11orf71							ARX	C11orf71	1		ADRM1	1		C12orf75	chromosome 12 open reading frame 75(C12orf75)		KEGG_PATHWAY	Hepatitis C	7	2.8	0.023	0.32		PECAM1	platelet and endothelial cell adhesion molecule 1(PECAM1)		DAG1	dystroglycan 1(DAG1)					BRAF	B-Raf proto-oncogene, serine/threonine kinase(BRAF)					IL11RA	interleukin 11 receptor subunit alpha(IL11RA)
DHTKD1	CA4	BTBD2	MAN2C1	NMUR1		C12orf75	C12orf75							ASCL1	C12orf75	1		AES	1		C1QBP	complement C1q binding protein(C1QBP)		KEGG_PATHWAY	Synaptic vesicle cycle	5	2	0.023	0.32		PHB1	prohibitin 1(PHB1)		DLL4	delta like canonical Notch ligand 4(DLL4)					C1QBP	complement C1q binding protein(C1QBP)					IL2RB	interleukin 2 receptor subunit beta(IL2RB)
FAM84A	LRRN4	C10orf54	SH3D21	HOXA2		C1orf115	C1orf115							ASCL2	C1orf115	1		AGTRAP///BRAF	1		C1R	complement C1r(C1R)		KEGG_PATHWAY	EGFR tyrosine kinase inhibitor resistance	5	2	0.024	0.32		PTPRS	protein tyrosine phosphatase receptor type S(PTPRS)		EFNB1	ephrin B1(EFNB1)					C1R	complement C1r(C1R)					IZUMO1	izumo sperm-oocyte fusion 1(IZUMO1)
GMPPA	AGTRAP///BRAF	C12orf75	ANXA7	IL2RB		C1QBP	C1QBP							ASCL3	C1QBP	1		AJAP1	1		C1orf115	chromosome 1 open reading frame 115(C1orf115)		KEGG_PATHWAY	Neurotrophin signaling pathway	6	2.4	0.025	0.32		RAB1B	RAB1B, member RAS oncogene family(RAB1B)		EFR3B	EFR3 homolog B(EFR3B)					CASKIN2	CASK interacting protein 2(CASKIN2)					KLRF1	killer cell lectin like receptor F1(KLRF1)
HINT1	FAM107A	APBB3	RAD23B	ADCY4		C1R	C1R							ASCL4	C1R	1		AKR1A1	1		CA4	carbonic anhydrase 4(CA4)		KEGG_PATHWAY	Thyroid hormone signaling pathway	6	2.4	0.027	0.33		RAB7A	RAB7A, member RAS oncogene family(RAB7A)		ESAM	endothelial cell adhesion molecule(ESAM)					CD22	CD22 molecule(CD22)					LRP10	LDL receptor related protein 10(LRP10)
HOXA2	NFAM1	AOC3	ABI3	ADRA1A		CA4	CA4							ASCL5	CA4	1		ALS2CL	1		CASKIN2	CASK interacting protein 2(CASKIN2)		KEGG_PATHWAY	Chemical carcinogenesis - receptor activation	8	3.3	0.029	0.34		RAB8A	RAB8A, member RAS oncogene family(RAB8A)		FEZ1	fasciculation and elongation protein zeta 1(FEZ1)					CD27	CD27 molecule(CD27)					LRRC32	leucine rich repeat containing 32(LRRC32)
INPP5A	PKN1	CEPT1	ASPH	C10orf54		CASKIN2	CASKIN2							ASH1L	CASKIN2	1		ANXA7	1		CCN5	cellular communication network factor 5(CCN5)		KEGG_PATHWAY	Pathways in cancer	14	5.7	0.032	0.36		RPL23	ribosomal protein L23(RPL23)		GJA4	gap junction protein alpha 4(GJA4)					CDC25B	cell division cycle 25B(CDC25B)					LRRN4	leucine rich repeat neuronal 4(LRRN4)
KCNIP3	SCNN1B	ADRM1	DEXI	EFNB1		CD22	CD22							ATF1	CD22	1		AOC3	1		CD22	CD22 molecule(CD22)		KEGG_PATHWAY	Lysosome	6	2.4	0.036	0.38		RPS5	ribosomal protein S5(RPS5)		GNA14	G protein subunit alpha 14(GNA14)					CDH5	cadherin 5(CDH5)					M6PR	mannose-6-phosphate receptor, cation dependent(M6PR)
KLRF1	SLC6A9	AEBP1	FADS3	FOXF1		CD27	CD27							ATF2	CD27	1		AP2M1	1		CD27	CD27 molecule(CD27)		KEGG_PATHWAY	Chemical carcinogenesis - reactive oxygen species	8	3.3	0.037	0.38		RUVBL2	RuvB like AAA ATPase 2(RUVBL2)		GRK2	G protein-coupled receptor kinase 2(GRK2)					CEPT1	choline/ethanolamine phosphotransferase 1(CEPT1)					MAN1C1	mannosidase alpha class 1C member 1(MAN1C1)
LINC01089	TACO1	AGTRAP///BRAF	HINT1	GJA4		CD82	CD82							ATF3	CD82	1		APBB3	1		CD82	CD82 molecule(CD82)		GOTERM_MF_DIRECT	calcium-dependent protein binding	6	2.4	0.003	0.4		S100A11	S100 calcium binding protein A11(S100A11)		HINT1	histidine triad nucleotide binding protein 1(HINT1)					CHTOP	chromatin target of PRMT1(CHTOP)					MANSC1	MANSC domain containing 1(MANSC1)
LRP10	TNS3	AJAP1	IFI6	MAPK3		CDC25B	CDC25B							ATF4	CDC25B	1		ARHGAP23	1		CDC25B	cell division cycle 25B(CDC25B)		GOTERM_MF_DIRECT	protein kinase C binding	5	2	0.0034	0.4		S100A16	S100 calcium binding protein A16(S100A16)		IFI6	interferon alpha inducible protein 6(IFI6)					CLN3	CLN3 lysosomal/endosomal transmembrane protein, battenin(CLN3)					MFNG	MFNG O-fucosylpeptide 3-beta-N-acetylglucosaminyltransferase(MFNG)
MAN1C1	PLEKHB1	CD82	TALDO1	NOP10		CDH5	CDH5							ATF5	CDH5	1		ARHGEF25	1		CDH5	cadherin 5(CDH5)		GOTERM_CC_DIRECT	Golgi apparatus	23	9.3	0.0076	0.42		S100A4	S100 calcium binding protein A4(S100A4)		IL11RA	interleukin 11 receptor subunit alpha(IL11RA)					CLTA	clathrin light chain A(CLTA)					MS4A15	membrane spanning 4-domains A15(MS4A15)
MAN2C1	PPP1R11	CHTOP	TBC1D25	PKN1		CEPT1	CEPT1							ATF6	CEPT1	1		ASPH	1		CEPT1	choline/ethanolamine phosphotransferase 1(CEPT1)		GOTERM_CC_DIRECT	cell surface	16	6.5	0.0086	0.42		SCAMP2	secretory carrier membrane protein 2(SCAMP2)		IL2RB	interleukin 2 receptor subunit beta(IL2RB)					CORO1A	coronin 1A(CORO1A)					MXRA7	matrix remodeling associated 7(MXRA7)
MANSC1	PSMG3	ACVRL1	TIMM17A	PRUNE1		CHTOP	CHTOP							ATF6B	CHTOP	1		ATP6V0B	1		CHTOP	chromatin target of PRMT1(CHTOP)		GOTERM_CC_DIRECT	trans-Golgi network membrane	6	2.4	0.0096	0.42		SCAMP3	secretory carrier membrane protein 3(SCAMP3)		INPP5A	inositol polyphosphate-5-phosphatase A(INPP5A)					CX3CR1	C-X3-C motif chemokine receptor 1(CX3CR1)					MYADM	myeloid associated differentiation marker(MYADM)
ARHGAP23	RAD23B	ADCY4	TRMT1	SCAMP3		CLDN10	CLDN10							ATF7	CLDN10	1		ATP6V1F	1		CLDN10	claudin 10(CLDN10)		GOTERM_CC_DIRECT	early endosome	10	4.1	0.01	0.42		SCNN1B	sodium channel epithelial 1 subunit beta(SCNN1B)		IZUMO1	izumo sperm-oocyte fusion 1(IZUMO1)					DAG1	dystroglycan 1(DAG1)					NDRG2	NDRG family member 2(NDRG2)
FAM107A	RERGL	CD22	CYP4F12	AGTRAP///BRAF		CLN3	CLN3							ATMIN	CLN3	1		AURKAIP1	1		CLN3	CLN3 lysosomal/endosomal transmembrane protein, battenin(CLN3)		GOTERM_CC_DIRECT	membrane raft	8	3.3	0.011	0.42		SERPINA3	serpin family A member 3(SERPINA3)		KLRF1	killer cell lectin like receptor F1(KLRF1)					DOK2	docking protein 2(DOK2)					NFAM1	NFAT activating protein with ITAM motif 1(NFAM1)
C1QBP	RPL23	CD27	SMDT1	ALS2CL		CLTA	CLTA							ATOH1	CLTA	1		BAP1	1		CLTA	clathrin light chain A(CLTA)		KEGG_PATHWAY	Prostate cancer	5	2	0.046	0.46		SLC3A2	solute carrier family 3 member 2(SLC3A2)		LIMS2	LIM zinc finger domain containing 2(LIMS2)					EFHD2	EF-hand domain family member D2(EFHD2)					NMUR1	neuromedin U receptor 1(NMUR1)
AP2M1	RXRG	ARHGAP23	SMPDL3A	CX3CR1		COG2	COG2							ATOH7	COG2	1		BCL7B	1		COG2	component of oligomeric golgi complex 2(COG2)		KEGG_PATHWAY	VEGF signaling pathway	4	1.6	0.05	0.48		SMPDL3A	sphingomyelin phosphodiesterase acid like 3A(SMPDL3A)		LRP10	LDL receptor related protein 10(LRP10)					EFNB1	ephrin B1(EFNB1)					NOTCH4	notch receptor 4(NOTCH4)
CHTOP	SEMA4D	ATP6V0B	CD22	GNA14		CORO1A	CORO1A							ATOH8	CORO1A	1		BLVRB	1		CORO1A	coronin 1A(CORO1A)		UP_KW_DOMAIN	Signal	61	24.8	0.087	0.48		SNX3	sorting nexin 3(SNX3)		LRRC32	leucine rich repeat containing 32(LRRC32)					EFR3B	EFR3 homolog B(EFR3B)					PCDHB9	protocadherin beta 9(PCDHB9)
COG2	SERPINA3	C11orf71	BCL6	LINC01089		COX6B1	COX6B1							BACH1	COX6B1	1		BTBD2	1		COX6B1	cytochrome c oxidase subunit 6B1(COX6B1)		GOTERM_CC_DIRECT	Golgi membrane	16	6.5	0.016	0.55		TALDO1	transaldolase 1(TALDO1)		LRRN4	leucine rich repeat neuronal 4(LRRN4)					ESAM	endothelial cell adhesion molecule(ESAM)					PECAM1	platelet and endothelial cell adhesion molecule 1(PECAM1)
AEBP1	SH2D3C	CORO1A	M6PR	LRRN4		CTDSP1	CTDSP1							BACH2	CTDSP1	1		C10orf54	1		CTDSP1	CTD small phosphatase 1(CTDSP1)		GOTERM_CC_DIRECT	collagen-containing extracellular matrix	11	4.5	0.019	0.55		TWF2	twinfilin actin binding protein 2(TWF2)		M6PR	mannose-6-phosphate receptor, cation dependent(M6PR)					FEZ1	fasciculation and elongation protein zeta 1(FEZ1)					PIGZ	phosphatidylinositol glycan anchor biosynthesis class Z(PIGZ)
GNA14	SLC9A3R2	COX6B1	SEC24C	METRNL		CX3CR1	CX3CR1							BARHL1	CX3CR1	1		C11orf71	1		CX3CR1	C-X3-C motif chemokine receptor 1(CX3CR1)		GOTERM_CC_DIRECT	apical plasma membrane	11	4.5	0.02	0.55		TXNRD1	thioredoxin reductase 1(TXNRD1)		MAPK3	mitogen-activated protein kinase 3(MAPK3)					GGA3	golgi associated, gamma adaptin ear containing, ARF binding protein 3(GGA3)					PSEN2	presenilin 2(PSEN2)
HMGCLL1	TIMP3	CASKIN2	SNRPC	NDRG2		CYP4F12	CYP4F12							BARHL2	CYP4F12	1		C12orf75	1		CYP4F12	cytochrome P450 family 4 subfamily F member 12(CYP4F12)		GOTERM_CC_DIRECT	nucleoplasm	60	24.4	0.021	0.55		VAT1	vesicle amine transport 1(VAT1)		MS4A15	membrane spanning 4-domains A15(MS4A15)					GRK2	G protein-coupled receptor kinase 2(GRK2)					PTCH2	patched 2(PTCH2)
IL11RA	TRMT1	AES	TXNRD1	OR7E37P///MGC72080///OR7E5P///DAPL1///OR7E24///OR7E47P///OR7E12P///OR7E14P		DACH1	DACH1							BARX1	DACH1	2		C1orf115	1		DACH1	dachshund family transcription factor 1(DACH1)		GOTERM_BP_DIRECT	brown fat cell differentiation	5	2	0.00069	0.56		YWHAE	tyrosine 3-monooxygenase/tryptophan 5-monooxygenase activation protein epsilon(YWHAE)		MYADM	myeloid associated differentiation marker(MYADM)					GSE1	Gse1 coiled-coil protein(GSE1)					PTPRE	protein tyrosine phosphatase receptor type E(PTPRE)
ITIH5	TSEN15	C1orf115	ADRB1	PKIG		DAG1	DAG1							BARX2	DAG1	1		C1QBP	1		DAG1	dystroglycan 1(DAG1)		GOTERM_BP_DIRECT	cell adhesion	16	6.5	0.001	0.56					NFAM1	NFAT activating protein with ITAM motif 1(NFAM1)					GTF3C2	general transcription factor IIIC subunit 2(GTF3C2)					PTPRS	protein tyrosine phosphatase receptor type S(PTPRS)
LTBP2	VAT1	ADRA1A	ATP6V0B	RAB1B		DCTN3	DCTN3							BATF	DCTN3	1		C1R	1		DCTN3	dynactin subunit 3(DCTN3)		GOTERM_BP_DIRECT	negative regulation of cell population proliferation	14	5.7	0.0017	0.56					NHERF2	NHERF family PDZ scaffold protein 2(NHERF2)					HINT1	histidine triad nucleotide binding protein 1(HINT1)					RHBDF1	rhomboid 5 homolog 1(RHBDF1)
M6PR	WBP2	BCL7B	C1R	SCNN1B		DEXI	DEXI							BATF2	DEXI	1		CA4	1		DEXI	Dexi homolog(DEXI)		GOTERM_BP_DIRECT	cell fate determination	4	1.6	0.0017	0.56					NKD1	NKD inhibitor of WNT signaling pathway 1(NKD1)					IZUMO1	izumo sperm-oocyte fusion 1(IZUMO1)					RNF182	ring finger protein 182(RNF182)
MAF	ASPH	CA4	COG2	SNX33		DHTKD1	DHTKD1							BATF3	DHTKD1	1		CASKIN2	1		DHTKD1	dehydrogenase E1 and transketolase domain containing 1(DHTKD1)		GOTERM_BP_DIRECT	negative regulation of actin filament polymerization	4	1.6	0.0017	0.56					NMUR1	neuromedin U receptor 1(NMUR1)					KANK2	KN motif and ankyrin repeat domains 2(KANK2)					S1PR1	sphingosine-1-phosphate receptor 1(S1PR1)
MAN2B2	AP2M1	AURKAIP1	GJA4	DAG1		DLL4	DLL4							BAZ2A	DLL4	1		CD22	1		DLL4	delta like canonical Notch ligand 4(DLL4)		GOTERM_MF_DIRECT	retromer complex binding	3	1.2	0.006	0.56					NOTCH4	notch receptor 4(NOTCH4)					KANK3	KN motif and ankyrin repeat domains 3(KANK3)					SCAMP2	secretory carrier membrane protein 2(SCAMP2)
AES	CORO1A	FAM84A	GRK2	FADS3		DOK2	DOK2							BAZ2B	DOK2	1		CD27	1		DOK2	docking protein 2(DOK2)		GOTERM_CC_DIRECT	cell-cell junction	7	2.8	0.024	0.57					NRAS	NRAS proto-oncogene, GTPase(NRAS)					LIMS2	LIM zinc finger domain containing 2(LIMS2)					SCAMP3	secretory carrier membrane protein 3(SCAMP3)
APBB3	LIMS2	GRK2	MAN2B2	SLC9A3R2		E2F4	E2F4							BBX	E2F4	2		CD82	1		E2F4	E2F transcription factor 4(E2F4)		KEGG_PATHWAY	Phagosome	6	2.4	0.066	0.58					PCDHB9	protocadherin beta 9(PCDHB9)					LRATD1	LRAT domain containing 1(LRATD1)					SCN4B	sodium voltage-gated channel beta subunit 4(SCN4B)
ADCY4	BCL6	DACH1	METRNL	ACVRL1		EFHD2	EFHD2							BCL11A	EFHD2	1		CDC25B	1		EFHD2	EF-hand domain family member D2(EFHD2)		KEGG_PATHWAY	Progesterone-mediated oocyte maturation	5	2	0.067	0.58					PECAM1	platelet and endothelial cell adhesion molecule 1(PECAM1)					LRP10	LDL receptor related protein 10(LRP10)					SCNN1B	sodium channel epithelial 1 subunit beta(SCNN1B)
AOC3	GGA3	CTDSP1	NRAS	AEBP1		EFNB1	EFNB1							BCL11B	EFNB1	1		CDH5	1		EFNB1	ephrin B1(EFNB1)		KEGG_PATHWAY	Acute myeloid leukemia	4	1.6	0.067	0.58					PHB1	prohibitin 1(PHB1)					LTBP2	latent transforming growth factor beta binding protein 2(LTBP2)					SDHC	succinate dehydrogenase complex subunit C(SDHC)
BCL7B	C1R	E2F4	PHF1	DACH1		EFR3B	EFR3B							BCL6	EFR3B	1		CEPT1	1		EFR3B	EFR3 homolog B(EFR3B)		GOTERM_CC_DIRECT	membrane	72	29.3	0.026	0.58					PIK3CD	phosphatidylinositol-4,5-bisphosphate 3-kinase catalytic subunit delta(PIK3CD)					M6PR	mannose-6-phosphate receptor, cation dependent(M6PR)					SEMA4D	semaphorin 4D(SEMA4D)
C11orf71	AKR1A1	EFNB1	PTEN	DEXI		ELMSAN1	MIDEAS							BCL6B	ELMSAN1	1		CHTOP	1		ESAM	endothelial cell adhesion molecule(ESAM)		GOTERM_CC_DIRECT	focal adhesion	11	4.5	0.028	0.59					PLCD3	phospholipase C delta 3(PLCD3)					MAN1C1	mannosidase alpha class 1C member 1(MAN1C1)					SIGIRR	single Ig and TIR domain containing(SIGIRR)
C1R	CASKIN2	ESAM	TACO1	DOK2		ESAM	ESAM							BHLHA15	ESAM	1		CLDN10	1		FADS3	fatty acid desaturase 3(FADS3)		KEGG_PATHWAY	Renal cell carcinoma	4	1.6	0.072	0.6					PSEN2	presenilin 2(PSEN2)					MAPK3	mitogen-activated protein kinase 3(MAPK3)					SLC12A8	solute carrier family 12 member 8(SLC12A8)
CX3CR1	ACVRL1	FEZ1	TNFRSF14	ESAM		FADS3	FADS3							BHLHA9	FADS3	1		CLN3	1		FAM107A	family with sequence similarity 107 member A(FAM107A)		KEGG_PATHWAY	Central carbon metabolism in cancer	4	1.6	0.075	0.6					PTCH2	patched 2(PTCH2)					MFGE8	milk fat globule EGF and factor V/VIII domain containing(MFGE8)					SLC29A1	solute carrier family 29 member 1 (Augustine blood group)(SLC29A1)
DAG1	BCL7B	GGA3	USHBP1	FAM84A		FAM107A	FAM107A							BHLHE22	FAM107A	1		CLTA	1		FEZ1	fasciculation and elongation protein zeta 1(FEZ1)		UP_KW_CELLULAR_COMPONENT	Cytoplasm	83	33.7	0.09	0.61					PTEN	phosphatase and tensin homolog(PTEN)					MIDEAS	mitotic deacetylase associated SANT domain protein(MIDEAS)					SLC39A13	solute carrier family 39 member 13(SLC39A13)
E2F4	COG2	GJA4	ZNF346	FEZ1		FAM122C	PABIR3							BHLHE23	FAM122C	1		COG2	1		FOXF1	forkhead box F1(FOXF1)		KEGG_PATHWAY	Inositol phosphate metabolism	4	1.6	0.08	0.62					PTPRE	protein tyrosine phosphatase receptor type E(PTPRE)					MUS81	MUS81 structure-specific endonuclease subunit(MUS81)					SLC3A2	solute carrier family 3 member 2(SLC3A2)
ELMSAN1	DHTKD1	GSE1	ZNF503	GATA2		FAM84A	LRATD1							BHLHE40	FAM84A	1		CORO1A	1		FOXK1	forkhead box K1(FOXK1)		KEGG_PATHWAY	Autophagy - animal	6	2.4	0.084	0.63					PTPRS	protein tyrosine phosphatase receptor type S(PTPRS)					MXRA7	matrix remodeling associated 7(MXRA7)					SLC6A9	solute carrier family 6 member 9(SLC6A9)
FAM122C	DOK2	GTF3C2	HMGCLL1	MXRA7		FEZ1	FEZ1							BHLHE41	FEZ1	1		COX6B1	1		GALNT13	polypeptide N-acetylgalactosaminyltransferase 13(GALNT13)		KEGG_PATHWAY	Hepatocellular carcinoma	6	2.4	0.086	0.63					PXN	paxillin(PXN)					MYADM	myeloid associated differentiation marker(MYADM)					SMDT1	single-pass membrane protein with aspartate rich tail 1(SMDT1)
FEZ1	E2F4	HIF3A	METTL7A	OR7E37P///MGC72080///OR7E5P///DAPL1///OR7E47P///OR7E12P///OR7E14P		FOXF1	FOXF1							BNC1	FOXF1	2		CTDSP1	1		GATA2	GATA binding protein 2(GATA2)		KEGG_PATHWAY	Sphingolipid signaling pathway	5	2	0.088	0.63					RAB1B	RAB1B, member RAS oncogene family(RAB1B)					NDRG2	NDRG family member 2(NDRG2)					SUN2	Sad1 and UNC84 domain containing 2(SUN2)
FOXK1	HIF3A	HINT1	MRPS34	PXN		FOXK1	FOXK1							BNC2	FOXK1	2		CX3CR1	1		GGA3	golgi associated, gamma adaptin ear containing, ARF binding protein 3(GGA3)		KEGG_PATHWAY	Chronic myeloid leukemia	4	1.6	0.09	0.63					RAB7A	RAB7A, member RAS oncogene family(RAB7A)					NFAM1	NFAT activating protein with ITAM motif 1(NFAM1)					TEX261	testis expressed 261(TEX261)
GGA3	AURKAIP1	HMGCLL1	NFAM1	SOX7		GALNT13	GALNT13							BORCS8MEF2B	GALNT13	1		CYP4F12	1		GIMAP6	GTPase, IMAP family member 6(GIMAP6)		GOTERM_BP_DIRECT	hyaluronan metabolic process	3	1.2	0.0036	0.71					RAB8A	RAB8A, member RAS oncogene family(RAB8A)					NHERF2	NHERF family PDZ scaffold protein 2(NHERF2)					TIE1	tyrosine kinase with immunoglobulin like and EGF like domains 1(TIE1)
GSE1	CTDSP1	HOXA2	PSMG3	ATP6V0B		GATA2	GATA2							BPTF	GATA2	2		DAG1	1		GJA4	gap junction protein alpha 4(GJA4)		GOTERM_BP_DIRECT	blood vessel maturation	3	1.2	0.0036	0.71					RASGRP2	RAS guanyl releasing protein 2(RASGRP2)					NOTCH4	notch receptor 4(NOTCH4)					TIMM17A	translocase of inner mitochondrial membrane 17A(TIMM17A)
GTF3C2	INPP5A	ELMSAN1	RERGL	OR7E37P///OR7E35P///MGC72080///OR7E5P///DAPL1///OR7E24///OR7E47P///OR7E12P///OR7E14P		GGA3	GGA3							BRF2	GGA3	1		DCTN3	1		GLMP	glycosylated lysosomal membrane protein(GLMP)		GOTERM_BP_DIRECT	dorsal aorta morphogenesis	3	1.2	0.0036	0.71					RGL2	ral guanine nucleotide dissociation stimulator like 2(RGL2)					NRAS	NRAS proto-oncogene, GTPase(NRAS)					TM2D1	TM2 domain containing 1(TM2D1)
HEY2	ABI3	DHTKD1	SIGIRR	CD82		GIMAP6	GIMAP6							BSX	GIMAP6	1		DEXI	1		GMPPA	GDP-mannose pyrophosphorylase A(GMPPA)		GOTERM_BP_DIRECT	negative regulation of transcription by RNA polymerase II	22	8.9	0.004	0.71					S100A16	S100 calcium binding protein A16(S100A16)					NSUN5	NOP2/Sun RNA methyltransferase 5(NSUN5)					TMEM119	transmembrane protein 119(TMEM119)
IL2RB	ADRM1	DAG1	TCEAL4	MFNG		GJA4	GJA4							C11ORF95	GJA4	1		DHTKD1	1		GNA14	G protein subunit alpha 14(GNA14)		UP_KW_BIOLOGICAL_PROCESS	Angiogenesis	7	2.8	0.0096	0.74					S100A3	S100 calcium binding protein A3(S100A3)					PECAM1	platelet and endothelial cell adhesion molecule 1(PECAM1)					TMEM120A	transmembrane protein 120A(TMEM120A)
ITIH3	BAP1	FADS3	AKR1A1	DCTN3		GLMP	GLMP							CAMTA1	GLMP	2		DLL4	1		GRK2	G protein-coupled receptor kinase 2(GRK2)		GOTERM_CC_DIRECT	cytosol	78	31.7	0.039	0.74					S1PR1	sphingosine-1-phosphate receptor 1(S1PR1)					PHB1	prohibitin 1(PHB1)					TMEM138	transmembrane protein 138(TMEM138)
KANK2	C10orf54	GATA2	ARHGAP23	FAM107A		GMPPA	GMPPA							CAMTA2	GMPPA	1		DOK2	1		GSE1	Gse1 coiled-coil protein(GSE1)		GOTERM_CC_DIRECT	cytoplasm	79	32.1	0.043	0.74					SCN4B	sodium voltage-gated channel beta subunit 4(SCN4B)					PIK3CD	phosphatidylinositol-4,5-bisphosphate 3-kinase catalytic subunit delta(PIK3CD)					TMEM178A	transmembrane protein 178A(TMEM178A)
MIER2	CEPT1	HEY2	BLVRB	METTL7A		GNA14	GNA14							CARF	GNA14	1		EFHD2	1		GTF3C2	general transcription factor IIIC subunit 2(GTF3C2)		GOTERM_CC_DIRECT	Holliday junction resolvase complex	2	0.8	0.045	0.74					SCNN1B	sodium channel epithelial 1 subunit beta(SCNN1B)					PKN1	protein kinase N1(PKN1)					TMT1A	thiol methyltransferase 1A(TMT1A)
SNX3	COX6B1	CX3CR1	C1QBP	ARHGEF25		GRK2	GRK2							CASZ1	GRK2	1		EFNB1	1		HEY2	hes related family bHLH transcription factor with YRPW motif 2(HEY2)		GOTERM_CC_DIRECT	endosome membrane	8	3.3	0.046	0.74					SCUBE1	signal peptide, CUB domain and EGF like domain containing 1(SCUBE1)					PLCD3	phospholipase C delta 3(PLCD3)					TNFRSF14	TNF receptor superfamily member 14(TNFRSF14)
TM2D1	ITIH3	CYP4F12	CD27	ELMSAN1		GSE1	GSE1							CBLL2	GSE1	1		EFR3B	1		HIF3A	hypoxia inducible factor 3 subunit alpha(HIF3A)		GOTERM_CC_DIRECT	endoplasmic reticulum membrane	21	8.5	0.047	0.74					SDHC	succinate dehydrogenase complex subunit C(SDHC)					PPP1R11	protein phosphatase 1 regulatory inhibitor subunit 11(PPP1R11)					TSPAN7	tetraspanin 7(TSPAN7)
MYADM	IZUMO1	DCTN3	ESAM	SIGIRR		GTF3C2	GTF3C2							CBX2	GTF3C2	1		ELMSAN1	1		HINT1	histidine triad nucleotide binding protein 1(HINT1)		GOTERM_MF_DIRECT	phosphoprotein phosphatase activity	4	1.6	0.0097	0.75					SEMA4D	semaphorin 4D(SEMA4D)					PPP1R14A	protein phosphatase 1 regulatory inhibitor subunit 14A(PPP1R14A)					VSIR	V-set immunoregulatory receptor(VSIR)
NMUR1	KCNIP3	DEXI	FOXK1	HIF3A		HEY2	HEY2							CC2D1A	HEY2	2		ESAM	1		HMGCLL1	3-hydroxy-3-methylglutaryl-CoA lyase like 1(HMGCLL1)		GOTERM_BP_DIRECT	signal transduction	26	10.6	0.0048	0.77					SH3D21	SH3 domain containing 21(SH3D21)					PRUNE1	prune exopolyphosphatase 1(PRUNE1)					XKR6	XK related 6(XKR6)
PGGHG	MAF	DLL4	KANK3	S100A3		HIF3A	HIF3A							CCDC169SOHLH2	HIF3A	2		FADS3	1		HOXA2	homeobox A2(HOXA2)		UP_KW_MOLECULAR_FUNCTION	Growth factor binding	3	1.2	0.028	0.79					SIGIRR	single Ig and TIR domain containing(SIGIRR)					PSEN2	presenilin 2(PSEN2)
PXN	M6PR	DOK2	LRRC32	CASKIN2		HINT1	HINT1							CCDC17	HINT1	1		FAM107A	1		HYAL1	hyaluronidase 1(HYAL1)		UP_KW_MOLECULAR_FUNCTION	Glycosidase	5	2	0.028	0.79					SLC29A1	solute carrier family 29 member 1 (Augustine blood group)(SLC29A1)					PTEN	phosphatase and tensin homolog(PTEN)
RAB8A	MANSC1	FAM122C	MAPK3	ITIH5		HMGCLL1	HMGCLL1							CDC5L	HMGCLL1	1		FAM122C	1		IFI6	interferon alpha inducible protein 6(IFI6)		UP_KW_MOLECULAR_FUNCTION	Protein phosphatase	6	2.4	0.04	0.79					SLC3A2	solute carrier family 3 member 2(SLC3A2)					PTPRE	protein tyrosine phosphatase receptor type E(PTPRE)
S100A16	ANXA7	FOXF1	NSUN5	DLL4		HOXA2	HOXA2							CDX1	HOXA2	2		FAM84A	1		IL11RA	interleukin 11 receptor subunit alpha(IL11RA)		GOTERM_CC_DIRECT	replication fork	3	1.2	0.054	0.8					SLC6A9	solute carrier family 6 member 9(SLC6A9)					PXN	paxillin(PXN)
SH3D21	MIER2	FOXK1	NTN5	FAM122C		HYAL1	HYAL1							CDX2	HYAL1	1		FEZ1	1		IL2RB	interleukin 2 receptor subunit beta(IL2RB)		GOTERM_CC_DIRECT	phagocytic vesicle	4	1.6	0.058	0.8					SNX33	sorting nexin 33(SNX33)					PYM1	PYM homolog 1, exon junction complex associated factor(PYM1)
SLC29A1	NRAS	GLMP	PTPRS	IFI6		IFI6	IFI6							CDX4	IFI6	1		GALNT13	1		INPP5A	inositol polyphosphate-5-phosphatase A(INPP5A)		GOTERM_CC_DIRECT	synaptic vesicle membrane	5	2	0.059	0.8					TIE1	tyrosine kinase with immunoglobulin like and EGF like domains 1(TIE1)					RAB1B	RAB1B, member RAS oncogene family(RAB1B)
SLX4	PTPRE	GMPPA	RASGRP2	IL11RA		IL11RA	IL11RA							CEBPA	IL11RA	1		GGA3	1		IRF9	interferon regulatory factor 9(IRF9)		GOTERM_BP_DIRECT	negative regulation of cell migration	8	3.3	0.0062	0.85					TM2D1	TM2 domain containing 1(TM2D1)					RAB7A	RAB7A, member RAS oncogene family(RAB7A)
TCEAL4	PTPRS	GNA14	SNX33	PLEKHB1		IL2RB	IL2RB							CEBPB	IL2RB	1		GIMAP6	1		ITIH3	inter-alpha-trypsin inhibitor heavy chain 3(ITIH3)		GOTERM_BP_DIRECT	positive regulation of cell migration	10	4.1	0.0063	0.85					TMEM119	transmembrane protein 119(TMEM119)					RAB8A	RAB8A, member RAS oncogene family(RAB8A)
TIE1	RAB8A	MFNG	SUN2	PTCH2		INPP5A	INPP5A							CEBPD	INPP5A	1		GJA4	1		ITIH5	inter-alpha-trypsin inhibitor heavy chain 5(ITIH5)		UP_KW_PTM	Prenylation	6	2.4	0.094	0.89					TMEM120A	transmembrane protein 120A(TMEM120A)					RAD23B	RAD23 homolog B, nucleotide excision repair protein(RAD23B)
UTP3	S100A4	OR7E37P///MGC72080///OR7E5P///DAPL1///OR7E47P///OR7E12P///OR7E14P	TARS2	ADRB1		IRF9	IRF9							CEBPE	IRF9	2		GMPPA	1		IZUMO1	izumo sperm-oocyte fusion 1(IZUMO1)		GOTERM_CC_DIRECT	growth cone	5	2	0.072	0.94					TNFRSF14	TNF receptor superfamily member 14(TNFRSF14)					RASGRP2	RAS guanyl releasing protein 2(RASGRP2)
ZNF346	SCUBE1	PLCD3	TM2D1	AJAP1		ITIH3	ITIH3							CEBPG	ITIH3	1		GNA14	1		KANK2	KN motif and ankyrin repeat domains 2(KANK2)		GOTERM_CC_DIRECT	phagocytic vesicle membrane	4	1.6	0.075	0.94					TSPAN7	tetraspanin 7(TSPAN7)					RGL2	ral guanine nucleotide dissociation stimulator like 2(RGL2)
MMRN2	SNRPC	HYAL1	TMA7	APBB3		ITIH5	ITIH5							CEBPZ	ITIH5	1		GRK2	1		KANK3	KN motif and ankyrin repeat domains 3(KANK3)		SMART	S_100	4	1.6	0.006	0.95					VSIR	V-set immunoregulatory receptor(VSIR)					RHBDF1	rhomboid 5 homolog 1(RHBDF1)
MUS81	SUN2	ITIH5	TWF2	CA4		IZUMO1	IZUMO1							CENPA	IZUMO1	1		GSE1	1		KCNIP3	potassium voltage-gated channel interacting protein 3(KCNIP3)		UP_SEQ_FEATURE	TOPO_DOM:Cytoplasmic	64	26	0.0027	1					XKR6	XK related 6(XKR6)					RPL23	ribosomal protein L23(RPL23)
MXRA7	TXNRD1	IZUMO1	XKR6	CD22		KANK2	KANK2							CENPB	KANK2	1		GTF3C2	1		KLRF1	killer cell lectin like receptor F1(KLRF1)		INTERPRO	S100/CaBP7/8-like_CS	4	1.6	0.0031	1					YWHAE	tyrosine 3-monooxygenase/tryptophan 5-monooxygenase activation protein epsilon(YWHAE)					RPS5	ribosomal protein S5(RPS5)
MYO15B	URM1	LRP10		HEY2		KANK3	KANK3							CENPBD1	KANK3	1		HINT1	1		LIMS2	LIM zinc finger domain containing 2(LIMS2)		INTERPRO	S100_Ca-bd_sub	4	1.6	0.0043	1											RUVBL2	RuvB like AAA ATPase 2(RUVBL2)
NDRG2	MFNG	LRRN4		KLRF1		KCNIP3	KCNIP3							CENPS	KCNIP3	2		HMGCLL1	1		LINC01089	long intergenic non-protein coding RNA 1089(LINC01089)		INTERPRO	EF-hand-dom_pair	10	4.1	0.0056	1											S100A11	S100 calcium binding protein A11(S100A11)
NOTCH4	MOCS3	MAN1C1		LRRC32		KLRF1	KLRF1							CENPT	KLRF1	1		HYAL1	1		LRATD1	LRAT domain containing 1(LRATD1)		UP_SEQ_FEATURE	CARBOHYD:N-linked (GlcNAc...) asparagine	69	28	0.0059	1											S1PR1	sphingosine-1-phosphate receptor 1(S1PR1)
NRAS	MRPS34	MAPK3		MYO15B		LIMS2	LIMS2							CENPX	LIMS2	1		IFI6	1		LRP10	LDL receptor related protein 10(LRP10)		UP_SEQ_FEATURE	TOPO_DOM:Extracellular	50	20.3	0.0068	1											SCAMP2	secretory carrier membrane protein 2(SCAMP2)
NSUN5	MS4A15	MMRN2		PCDHB9		LINC01089	LINC01089							CGGBP1	LINC01089	1		IL11RA	1		LRRC32	leucine rich repeat containing 32(LRRC32)		UP_SEQ_FEATURE	DOMAIN:EF-hand 2	8	3.3	0.0072	1											SCAMP3	secretory carrier membrane protein 3(SCAMP3)
NTN5	MUS81	MRPS34		PPP1R14A		LRP10	LRP10							CHAMP1	LRP10	1		IL2RB	1		LRRN4	leucine rich repeat neuronal 4(LRRN4)		UP_SEQ_FEATURE	DOMAIN:Ig-like C2-type	6	2.4	0.0078	1											SCNN1B	sodium channel epithelial 1 subunit beta(SCNN1B)
PCDHB9	NOP10	MYADM		RHBDF1		LRRC32	LRRC32							CHCHD3	LRRC32	1		INPP5A	1		LTBP2	latent transforming growth factor beta binding protein 2(LTBP2)		UP_SEQ_FEATURE	TRANSMEM:Helical	81	32.9	0.0085	1											SEC24C	SEC24 homolog C, COPII coat complex component(SEC24C)
PECAM1	OR7E37P///MGC72080///OR7E5P///DAPL1///OR7E24///OR7E47P///OR7E12P///OR7E14P	NFAM1		PGGHG		LRRN4	LRRN4							CIC	LRRN4	1		ITIH3	1		M6PR	mannose-6-phosphate receptor, cation dependent(M6PR)		GOTERM_BP_DIRECT	regulation of neurogenesis	4	1.6	0.011	1											SEMA4D	semaphorin 4D(SEMA4D)
PIK3CD	OR7E37P///MGC72080///OR7E5P///DAPL1///OR7E47P///OR7E12P///OR7E14P	NOP10		C12orf75		LTBP2	LTBP2							CLOCK	LTBP2	1		ITIH5	1		MAF	MAF bZIP transcription factor(MAF)		GOTERM_BP_DIRECT	leukocyte chemotaxis	3	1.2	0.011	1											SH2D3C	SH2 domain containing 3C(SH2D3C)
PKIG	OR7E37P///OR7E35P///MGC72080///DAPL1///OR7E24///OR7E47P///OR7E12P///OR7E14P	PECAM1		KANK3		M6PR	M6PR							CPEB1	M6PR	1		IZUMO1	1		MAN1C1	mannosidase alpha class 1C member 1(MAN1C1)		GOTERM_BP_DIRECT	positive regulation of angiogenesis	7	2.8	0.012	1											SIGIRR	single Ig and TIR domain containing(SIGIRR)
PLCD3	OR7E37P///OR7E35P///MGC72080///DAPL1///OR7E47P///OR7E12P///OR7E14P	PLAC8		MAN1C1		MAF	MAF							CPXCR1	MAF	2		KANK2	1		MAN2B2	mannosidase alpha class 2B member 2(MAN2B2)		GOTERM_BP_DIRECT	negative regulation of Notch signaling pathway	4	1.6	0.013	1											SLC29A1	solute carrier family 29 member 1 (Augustine blood group)(SLC29A1)
PRUNE1	OR7E37P///OR7E35P///MGC72080///OR7E5P///DAPL1///OR7E24///OR7E47P///OR7E12P///OR7E14P	PPP1R14A		MS4A15		MAN1C1	MAN1C1							CREB1	MAN1C1	1		KANK3	1		MAN2C1	mannosidase alpha class 2C member 1(MAN2C1)		UP_SEQ_FEATURE	DOMAIN:EGF-like	8	3.3	0.015	1											SLC3A2	solute carrier family 3 member 2(SLC3A2)
PSEN2	PECAM1	PSMG3		OR7E37P///OR7E35P///MGC72080///DAPL1///OR7E24///OR7E47P///OR7E12P///OR7E14P		MAN2B2	MAN2B2							CREB3	MAN2B2	1		KLRF1	1		MANSC1	MANSC domain containing 1(MANSC1)		GOTERM_BP_DIRECT	positive regulation of substrate adhesion-dependent cell spreading	4	1.6	0.016	1											SLC6A9	solute carrier family 6 member 9(SLC6A9)
PTEN	PIK3CD	RAB8A		OR7E37P///OR7E35P///MGC72080///DAPL1///OR7E47P///OR7E12P///OR7E14P		MAN2C1	MAN2C1							CREB3L1	MAN2C1	1		LIMS2	1		MAPK3	mitogen-activated protein kinase 3(MAPK3)		GOTERM_BP_DIRECT	negative regulation of focal adhesion assembly	3	1.2	0.016	1											SLX4	SLX4 structure-specific endonuclease subunit(SLX4)
PTPRE	PLAC8	RXRG		RNF182		MANSC1	MANSC1							CREB3L2	MANSC1	1		LINC01089	1		METRNL	meteorin like, glial cell differentiation regulator(METRNL)		GOTERM_BP_DIRECT	cell migration	9	3.7	0.017	1											SNRPC	small nuclear ribonucleoprotein polypeptide C(SNRPC)
RAD23B	PLCD3	IFI6		ACKR4		MAPK3	MAPK3							CREB3L3	MAPK3	1		LRP10	1		MFGE8	milk fat globule EGF and factor V/VIII domain containing(MFGE8)		GOTERM_BP_DIRECT	smooth muscle cell differentiation	3	1.2	0.018	1											SNX3	sorting nexin 3(SNX3)
RASGRP2	PPP1R14A	IL11RA		AOC3		METRNL	METRNL							CREB3L4	METRNL	1		LRRC32	1		MFNG	MFNG O-fucosylpeptide 3-beta-N-acetylglucosaminyltransferase(MFNG)		GOTERM_BP_DIRECT	regulation of protein stability	5	2	0.02	1											SNX33	sorting nexin 33(SNX33)
RERGL	PSEN2	IL2RB		C11orf71		METTL7A	TMT1A							CREB5	METTL7A	1		LRRN4	1		MIDEAS	mitotic deacetylase associated SANT domain protein(MIDEAS)		GOTERM_BP_DIRECT	Ras protein signal transduction	5	2	0.02	1											SUN2	Sad1 and UNC84 domain containing 2(SUN2)
RGL2	PTCH2	INPP5A		CD27		MFGE8	MFGE8							CREBL2	MFGE8	1		LTBP2	1		MIER2	MIER family member 2(MIER2)		UP_SEQ_FEATURE	DOMAIN:EGF-like 9; calcium-binding	3	1.2	0.02	1											TAF1C	TATA-box binding protein associated factor, RNA polymerase I subunit C(TAF1C)
RHBDF1	PTEN	ITIH3		CTDSP1		MFNG	MFNG							CREBZF	MFNG	1		M6PR	1		MMRN2	multimerin 2(MMRN2)		INTERPRO	EF_Hand_1_Ca_BS	7	2.8	0.02	1											TALDO1	transaldolase 1(TALDO1)
RPL23	RAB1B	KANK2		HYAL1		MIER2	MIER2							CREM	MIER2	1		MAN1C1	1		MOCS3	molybdenum cofactor synthesis 3(MOCS3)		GOTERM_MF_DIRECT	G protein activity	4	1.6	0.022	1											TARS2	threonyl-tRNA synthetase 2, mitochondrial(TARS2)
RPS5	RAB7A	KANK3		LRP10		MMRN2	MMRN2							CRX	MMRN2	1		MAN2B2	1		MRPS34	mitochondrial ribosomal protein S34(MRPS34)		GOTERM_MF_DIRECT	protein phosphatase binding	5	2	0.022	1											TBC1D25	TBC1 domain family member 25(TBC1D25)
S100A3	RPS5	KCNIP3		LTBP2		MOCS3	MOCS3							CSRNP1	MOCS3	1		MAN2C1	1		MS4A15	membrane spanning 4-domains A15(MS4A15)		GOTERM_MF_DIRECT	transmembrane signaling receptor activity	7	2.8	0.022	1											TCEAL4	transcription elongation factor A like 4(TCEAL4)
SCN4B	RUVBL2	KLRF1		PHF1		MRPS34	MRPS34							CSRNP2	MRPS34	1		MANSC1	1		MUS81	MUS81 structure-specific endonuclease subunit(MUS81)		GOTERM_BP_DIRECT	positive regulation of the force of heart contraction by epinephrine-norepinephrine	2	0.8	0.023	1											TIE1	tyrosine kinase with immunoglobulin like and EGF like domains 1(TIE1)
SDHC	S100A11	LIMS2		PPP1R11		MS4A15	MS4A15							CSRNP3	MS4A15	1		MAPK3	1		MXRA7	matrix remodeling associated 7(MXRA7)		UP_KW_DISEASE	Ehlers-Danlos syndrome	3	1.2	0.024	1											TLE5	TLE family member 5, transcriptional modulator(TLE5)
SEC24C	SCAMP2	LINC01089		RGL2		MUS81	MUS81							CTCF	MUS81	1		METRNL	1		MYADM	myeloid associated differentiation marker(MYADM)		GOTERM_BP_DIRECT	bicellular tight junction assembly	4	1.6	0.025	1											TMEM119	transmembrane protein 119(TMEM119)
SEMA4D	SCAMP3	LRRC32		S100A4		MXRA7	MXRA7							CTCFL	MXRA7	1		METTL7A	1		MYO15B	myosin XVB(MYO15B)		GOTERM_BP_DIRECT	transforming growth factor beta receptor signaling pathway	5	2	0.029	1											TNFRSF14	TNF receptor superfamily member 14(TNFRSF14)
SERPINA3	SDHC	LTBP2		SCN4B		MYADM	MYADM							CUX1	MYADM	1		MFGE8	1		NDRG2	NDRG family member 2(NDRG2)		GOTERM_BP_DIRECT	negative regulation of G1/S transition of mitotic cell cycle	4	1.6	0.029	1											TNS3	tensin 3(TNS3)
SLC12A8	SH3D21	MAF		SCUBE1		MYO15B	MYO15B							CUX2	MYO15B	1		MFNG	1		NFAM1	NFAT activating protein with ITAM motif 1(NFAM1)		UP_KW_BIOLOGICAL_PROCESS	Notch signaling pathway	4	1.6	0.03	1											TPPP	tubulin polymerization promoting protein(TPPP)
SLC3A2	SLC12A8	MAN2B2		TIMP3		NDRG2	NDRG2							CXXC1	NDRG2	1		MIER2	1		NHERF2	NHERF family PDZ scaffold protein 2(NHERF2)		GOTERM_BP_DIRECT	lysosomal lumen acidification	3	1.2	0.031	1											TRMT1	tRNA methyltransferase 1(TRMT1)
SLC6A9	SLC3A2	MAN2C1		TMEM119		NFAM1	NFAM1							CXXC4	NFAM1	1		MMRN2	1		NKD1	NKD inhibitor of WNT signaling pathway 1(NKD1)		GOTERM_BP_DIRECT	symbiont entry into host cell	5	2	0.032	1											TSEN15	tRNA splicing endonuclease subunit 15(TSEN15)
SMDT1	SLX4	MANSC1		ZNF503		NKD1	NKD1							CXXC5	NKD1	1		MOCS3	1		NMUR1	neuromedin U receptor 1(NMUR1)		GOTERM_BP_DIRECT	positive regulation of heart rate by epinephrine-norepinephrine	2	0.8	0.034	1											TWF2	twinfilin actin binding protein 2(TWF2)
SMPDL3A	SMPDL3A	METRNL		TMEM178A		NMUR1	NMUR1							DACH1	NMUR1	1		MRPS34	1		NOP10	NOP10 ribonucleoprotein(NOP10)		GOTERM_BP_DIRECT	positive regulation of gene expression	12	4.9	0.035	1											TXNRD1	thioredoxin reductase 1(TXNRD1)
SOX7	SNX3	METTL7A		TEX261		NOP10	NOP10							DACH2	NOP10	1		MS4A15	1		NOTCH4	notch receptor 4(NOTCH4)		INTERPRO	Tyr_Pase_cat	4	1.6	0.038	1											UHRF1	ubiquitin like with PHD and ring finger domains 1(UHRF1)
TAF1C	TALDO1	MIER2		TMEM120A		NOTCH4	NOTCH4							DBP	NOTCH4	1		MUS81	1		NRAS	NRAS proto-oncogene, GTPase(NRAS)		UP_SEQ_FEATURE	DOMAIN:EGF-like 8; calcium-binding	3	1.2	0.039	1											UTP3	UTP3 small subunit processome component(UTP3)
TBC1D25	TARS2	MOCS3		WBP2		NRAS	NRAS							DBX1	NRAS	1		MXRA7	1		NSUN5	NOP2/Sun RNA methyltransferase 5(NSUN5)		GOTERM_BP_DIRECT	protein targeting to lysosome	3	1.2	0.041	1											VAT1	vesicle amine transport 1(VAT1)
TEX261	TBX3	MS4A15		WISP2		NSUN5	NSUN5							DBX2	NSUN5	1		MYADM	1		NTN5	netrin 5(NTN5)		GOTERM_MF_DIRECT	beta-catenin binding	5	2	0.043	1											VSIR	V-set immunoregulatory receptor(VSIR)
TIMM17A	TCEAL4	MUS81		TNFRSF14		NTN5	NTN5							DDIT3	NTN5	1		MYO15B	1		PCDHB9	protocadherin beta 9(PCDHB9)		GOTERM_BP_DIRECT	in utero embryonic development	7	2.8	0.044	1											WBP2	WW domain binding protein 2(WBP2)
TMEM119	TMA7	MXRA7		TNS3		OR7E37P///MGC72080///OR7E5P///DAPL1///OR7E24///OR7E47P///OR7E12P///OR7E14P	OR7E37P///MGC72080///OR7E5P///DAPL1///OR7E24///OR7E47P///OR7E12P///OR7E14P							DEAF1	OR7E37P///MGC72080///OR7E5P///DAPL1///OR7E24///OR7E47P///OR7E12P///OR7E14P	1		NDRG2	1		PECAM1	platelet and endothelial cell adhesion molecule 1(PECAM1)		UP_KW_LIGAND	Calcium	20	8.1	0.045	1											YWHAE	tyrosine 3-monooxygenase/tryptophan 5-monooxygenase activation protein epsilon(YWHAE)
TMEM138	TMEM138	MYO15B		TAF1C		OR7E37P///MGC72080///OR7E5P///DAPL1///OR7E47P///OR7E12P///OR7E14P	OR7E37P///MGC72080///OR7E5P///DAPL1///OR7E47P///OR7E12P///OR7E14P							DLX1	OR7E37P///MGC72080///OR7E5P///DAPL1///OR7E47P///OR7E12P///OR7E14P	1		NFAM1	1		PGGHG	protein-glucosylgalactosylhydroxylysine glucosidase(PGGHG)		GOTERM_BP_DIRECT	protein urmylation	2	0.8	0.045	1
TMEM178A	TRIM62	NDRG2		TBX3		OR7E37P///OR7E35P///MGC72080///DAPL1///OR7E24///OR7E47P///OR7E12P///OR7E14P	OR7E37P///OR7E35P///MGC72080///DAPL1///OR7E24///OR7E47P///OR7E12P///OR7E14P							DLX2	OR7E37P///OR7E35P///MGC72080///DAPL1///OR7E24///OR7E47P///OR7E12P///OR7E14P	1		NKD1	1		PHB1	prohibitin 1(PHB1)		GOTERM_BP_DIRECT	response to intra-S DNA damage checkpoint signaling	2	0.8	0.045	1
TPPP	TWF2	NMUR1		TIE1		OR7E37P///OR7E35P///MGC72080///DAPL1///OR7E47P///OR7E12P///OR7E14P	OR7E37P///OR7E35P///MGC72080///DAPL1///OR7E47P///OR7E12P///OR7E14P							DLX3	OR7E37P///OR7E35P///MGC72080///DAPL1///OR7E47P///OR7E12P///OR7E14P	1		NMUR1	1		PHF1	PHD finger protein 1(PHF1)		GOTERM_BP_DIRECT	tRNA thio-modification	2	0.8	0.045	1
TRIB2	UHRF1	NOTCH4		TPPP		OR7E37P///OR7E35P///MGC72080///OR7E5P///DAPL1///OR7E24///OR7E47P///OR7E12P///OR7E14P	OR7E37P///OR7E35P///MGC72080///OR7E5P///DAPL1///OR7E24///OR7E47P///OR7E12P///OR7E14P							DLX4	OR7E37P///OR7E35P///MGC72080///OR7E5P///DAPL1///OR7E24///OR7E47P///OR7E12P///OR7E14P	1		NOP10	1		PIGZ	phosphatidylinositol glycan anchor biosynthesis class Z(PIGZ)		UP_SEQ_FEATURE	DOMAIN:EGF-like 4	4	1.6	0.046	1
TRIM62	UTP3	NSUN5		TRIB2		PCDHB9	PCDHB9							DLX5	PCDHB9	1		NOTCH4	1		PIK3CD	phosphatidylinositol-4,5-bisphosphate 3-kinase catalytic subunit delta(PIK3CD)		INTERPRO	KN_motif	2	0.8	0.046	1
TSEN15	WISP2	NTN5		URM1		PECAM1	PECAM1							DLX6	PECAM1	1		NRAS	1		PKIG	cAMP-dependent protein kinase inhibitor gamma(PKIG)		INTERPRO	KANK1-4	2	0.8	0.046	1
TXNRD1	ZNF333	OR7E37P///MGC72080///OR7E5P///DAPL1///OR7E24///OR7E47P///OR7E12P///OR7E14P		VAT1		PGGHG	PGGHG							DMBX1	PGGHG	1		NSUN5	1		PKN1	protein kinase N1(PKN1)		GOTERM_BP_DIRECT	response to cold	3	1.2	0.047	1
UHRF1	ZNF335	OR7E37P///OR7E35P///MGC72080///DAPL1///OR7E24///OR7E47P///OR7E12P///OR7E14P		ZNF362		PHB	PHB1							DMRT1	PHB	1		NTN5	1		PLAC8	placenta associated 8(PLAC8)		UP_SEQ_FEATURE	DOMAIN:Ras-GEF	3	1.2	0.047	1
USHBP1		OR7E37P///OR7E35P///MGC72080///DAPL1///OR7E47P///OR7E12P///OR7E14P				PHF1	PHF1							DMRT2	PHF1	2		OR7E37P///MGC72080///OR7E5P///DAPL1///OR7E24///OR7E47P///OR7E12P///OR7E14P	1		PLCD3	phospholipase C delta 3(PLCD3)		UP_SEQ_FEATURE	DOMAIN:EGF-like 7; calcium-binding	3	1.2	0.047	1
XKR6		OR7E37P///OR7E35P///MGC72080///OR7E5P///DAPL1///OR7E24///OR7E47P///OR7E12P///OR7E14P				PIGZ	PIGZ							DMRT3	PIGZ	1		OR7E37P///MGC72080///OR7E5P///DAPL1///OR7E47P///OR7E12P///OR7E14P	1		PLEKHB1	pleckstrin homology domain containing B1(PLEKHB1)		GOTERM_MF_DIRECT	DNA damage sensor activity	2	0.8	0.047	1
ZNF333		PCDHB9				PIK3CD	PIK3CD							DMRTA1	PIK3CD	1		OR7E37P///OR7E35P///MGC72080///DAPL1///OR7E24///OR7E47P///OR7E12P///OR7E14P	1		PPP1R11	protein phosphatase 1 regulatory inhibitor subunit 11(PPP1R11)		UP_SEQ_FEATURE	DOMAIN:Tyrosine specific protein phosphatases	4	1.6	0.048	1
ZNF335		PGGHG				PKIG	PKIG							DMRTA2	PKIG	1		OR7E37P///OR7E35P///MGC72080///DAPL1///OR7E47P///OR7E12P///OR7E14P	1		PPP1R14A	protein phosphatase 1 regulatory inhibitor subunit 14A(PPP1R14A)		SMART	EGF	7	2.8	0.05	1
ZNF362		PHF1				PKN1	PKN1							DMRTB1	PKN1	1		OR7E37P///OR7E35P///MGC72080///OR7E5P///DAPL1///OR7E24///OR7E47P///OR7E12P///OR7E14P	1		PRUNE1	prune exopolyphosphatase 1(PRUNE1)		INTERPRO	RASGEF_cat_dom_sf	3	1.2	0.051	1
		PIGZ				PLAC8	PLAC8							DMRTC2	PLAC8	1		PCDHB9	1		PSEN2	presenilin 2(PSEN2)		INTERPRO	Ras_GEF_dom_sf	3	1.2	0.051	1
		PIK3CD				PLCD3	PLCD3							DMTF1	PLCD3	1		PECAM1	1		PSMG3	proteasome assembly chaperone 3(PSMG3)		INTERPRO	RASGEF_cat_dom	3	1.2	0.051	1
		PKIG				PLEKHB1	PLEKHB1							DNMT1	PLEKHB1	1		PGGHG	1		PTCH2	patched 2(PTCH2)		SMART	PTPc_motif	4	1.6	0.052	1
		PKN1				PPP1R11	PPP1R11							DNTTIP1	PPP1R11	1		PHB	1		PTEN	phosphatase and tensin homolog(PTEN)		GOTERM_BP_DIRECT	transcription by RNA polymerase II	7	2.8	0.056	1
		PLEKHB1				PPP1R14A	PPP1R14A							DOT1L	PPP1R14A	1		PIGZ	1		PTPRE	protein tyrosine phosphatase receptor type E(PTPRE)		GOTERM_BP_DIRECT	positive regulation of epithelial tube formation	2	0.8	0.056	1
		PPP1R11				PRUNE1	PRUNE1							DPF1	PRUNE1	1		PIK3CD	1		PTPRS	protein tyrosine phosphatase receptor type S(PTPRS)		GOTERM_BP_DIRECT	regulation of endothelial cell proliferation	2	0.8	0.056	1
		PRUNE1				PSEN2	PSEN2							DPF3	PSEN2	1		PKIG	1		PXN	paxillin(PXN)		GOTERM_BP_DIRECT	venous blood vessel development	2	0.8	0.056	1
		PSEN2				PSMG3	PSMG3							DPRX	PSMG3	1		PKN1	1		PYM1	PYM homolog 1, exon junction complex associated factor(PYM1)		GOTERM_BP_DIRECT	protein to membrane docking	2	0.8	0.056	1
		PTCH2				PTCH2	PTCH2							DR1	PTCH2	1		PLAC8	1		RAB1B	RAB1B, member RAS oncogene family(RAB1B)		GOTERM_BP_DIRECT	regulation of germinal center formation	2	0.8	0.056	1
		PTPRS				PTEN	PTEN							DRAP1	PTEN	1		PLCD3	1		RAB7A	RAB7A, member RAS oncogene family(RAB7A)		UP_SEQ_FEATURE	DOMAIN:Glycoside hydrolase family 38 central	2	0.8	0.057	1
		PXN				PTPRE	PTPRE							DRGX	PTPRE	1		PLEKHB1	1		RAB8A	RAB8A, member RAS oncogene family(RAB8A)		UP_SEQ_FEATURE	DOMAIN:EF-hand 1; degenerate	2	0.8	0.057	1
		RAB1B				PTPRS	PTPRS							DUX4	PTPRS	1		PPP1R11	1		RAD23B	RAD23 homolog B, nucleotide excision repair protein(RAD23B)		UP_SEQ_FEATURE	MOTIF:Lysosomal targeting motif	2	0.8	0.057	1
		RAB7A				PXN	PXN							DUXA	PXN	1		PPP1R14A	1		RASGRP2	RAS guanyl releasing protein 2(RASGRP2)		INTERPRO	Glyco_hydro_57/38_cen_sf	2	0.8	0.058	1
		RASGRP2				PYM1	PYM1							DZIP1	PYM1	1		PRUNE1	1		RERGL	RERG like(RERGL)		INTERPRO	SCAMP	2	0.8	0.058	1
		RGL2				RAB1B	RAB1B							E2F1	RAB1B	1		PSEN2	1		RGL2	ral guanine nucleotide dissociation stimulator like 2(RGL2)		INTERPRO	Glyco_hydro_38_C	2	0.8	0.058	1
		RHBDF1				RAB7A	RAB7A							E2F2	RAB7A	1		PSMG3	1		RHBDF1	rhomboid 5 homolog 1(RHBDF1)		INTERPRO	Glyco_hydro_38_cen	2	0.8	0.058	1
		RNF182				RAB8A	RAB8A							E2F3	RAB8A	1		PTCH2	1		RNF182	ring finger protein 182(RNF182)		INTERPRO	Glyco_hydro_38_cen_sf	2	0.8	0.058	1
		RPL23				RAD23B	RAD23B							E2F4	RAD23B	1		PTEN	1		RPL23	ribosomal protein L23(RPL23)		INTERPRO	EF_hand_dom	7	2.8	0.058	1
		RPS5				RASGRP2	RASGRP2							E2F5	RASGRP2	1		PTPRE	1		RPS5	ribosomal protein S5(RPS5)		GOTERM_BP_DIRECT	regulation of cell growth	4	1.6	0.058	1
		RUVBL2				RERGL	RERGL							E2F6	RERGL	1		PTPRS	1		RUVBL2	RuvB like AAA ATPase 2(RUVBL2)		GOTERM_MF_DIRECT	alpha-2A adrenergic receptor binding	2	0.8	0.058	1
		S100A11				RGL2	RGL2							E2F7	RGL2	1		PXN	1		RXRG	retinoid X receptor gamma(RXRG)		GOTERM_BP_DIRECT	MAPK cascade	5	2	0.059	1
		S100A16				RHBDF1	RHBDF1							E2F8	RHBDF1	1		PYM1	1		S100A11	S100 calcium binding protein A11(S100A11)		GOTERM_BP_DIRECT	maintenance of blood-brain barrier	3	1.2	0.059	1
		S100A3				RNF182	RNF182							E4F1	RNF182	1		RAB1B	1		S100A16	S100 calcium binding protein A16(S100A16)		UP_SEQ_FEATURE	LIPID:S-palmitoyl cysteine	8	3.3	0.059	1
		S100A4				RPL23	RPL23							EBF1	RPL23	1		RAB7A	1		S100A3	S100 calcium binding protein A3(S100A3)		GOTERM_BP_DIRECT	pattern specification process	3	1.2	0.062	1
		SCAMP2				RPS5	RPS5							EBF2	RPS5	1		RAB8A	1		S100A4	S100 calcium binding protein A4(S100A4)		GOTERM_BP_DIRECT	regulation of immune response	3	1.2	0.062	1
		SCAMP3				RUVBL2	RUVBL2							EBF3	RUVBL2	1		RAD23B	1		S1PR1	sphingosine-1-phosphate receptor 1(S1PR1)		SMART	RasGEF	3	1.2	0.064	1
		SCN4B				RXRG	RXRG							EBF4	RXRG	2		RASGRP2	1		SCAMP2	secretory carrier membrane protein 2(SCAMP2)		GOTERM_BP_DIRECT	B cell activation	3	1.2	0.065	1
		SCNN1B				S100A11	S100A11							EEA1	S100A11	1		RERGL	1		SCAMP3	secretory carrier membrane protein 3(SCAMP3)		UP_SEQ_FEATURE	ACT_SITE:Proton donor	7	2.8	0.065	1
		SCUBE1				S100A16	S100A16							EGR1	S100A16	1		RGL2	1		SCN4B	sodium voltage-gated channel beta subunit 4(SCN4B)		SMART	Alpha-mann_mid	2	0.8	0.065	1
		SDHC				S100A3	S100A3							EGR2	S100A3	1		RHBDF1	1		SCNN1B	sodium channel epithelial 1 subunit beta(SCNN1B)		GOTERM_BP_DIRECT	neutrophil extravasation	2	0.8	0.067	1
		SEC24C				S100A4	S100A4							EGR3	S100A4	1		RNF182	1		SCUBE1	signal peptide, CUB domain and EGF like domain containing 1(SCUBE1)		GOTERM_BP_DIRECT	lymphatic endothelial cell differentiation	2	0.8	0.067	1
		SEMA4D				S1PR1	S1PR1							EGR4	S1PR1	1		RPL23	1		SDHC	succinate dehydrogenase complex subunit C(SDHC)		GOTERM_BP_DIRECT	regulation of autophagosome maturation	2	0.8	0.067	1
		SH2D3C				SCAMP2	SCAMP2							EHF	SCAMP2	1		RPS5	1		SEC24C	SEC24 homolog C, COPII coat complex component(SEC24C)		GOTERM_BP_DIRECT	negative regulation of protein phosphorylation	4	1.6	0.067	1
		SIGIRR				SCAMP3	SCAMP3							ELF1	SCAMP3	1		RUVBL2	1		SEMA4D	semaphorin 4D(SEMA4D)		GOTERM_BP_DIRECT	aortic valve morphogenesis	3	1.2	0.068	1
		SLC12A8				SCN4B	SCN4B							ELF2	SCN4B	1		S100A11	1		SERPINA3	serpin family A member 3(SERPINA3)		GOTERM_BP_DIRECT	negative regulation of cytokine production	3	1.2	0.068	1
		SLC29A1				SCNN1B	SCNN1B							ELF3	SCNN1B	1		S100A16	1		SH2D3C	SH2 domain containing 3C(SH2D3C)		UP_SEQ_FEATURE	DOMAIN:EF-hand 1	6	2.4	0.068	1
		SLC3A2				SCUBE1	SCUBE1							ELF4	SCUBE1	1		S100A3	1		SH3D21	SH3 domain containing 21(SH3D21)		INTERPRO	Glyco_hydro_38_N_sf	2	0.8	0.069	1
		SLC6A9				SDHC	SDHC							ELF5	SDHC	1		S100A4	1		SIGIRR	single Ig and TIR domain containing(SIGIRR)		INTERPRO	ITI_HC_C	2	0.8	0.069	1
		SLC9A3R2				SEC24C	SEC24C							ELK1	SEC24C	1		S1PR1	1		SLC12A8	solute carrier family 12 member 8(SLC12A8)		INTERPRO	Glyco_hydro_38_N	2	0.8	0.069	1
		SLX4				SEMA4D	SEMA4D							ELK3	SEMA4D	1		SCAMP2	1		SLC29A1	solute carrier family 29 member 1 (Augustine blood group)(SLC29A1)		GOTERM_BP_DIRECT	negative regulation of gene expression	8	3.3	0.069	1
		SMDT1				SERPINA3	SERPINA3							ELK4	SERPINA3	1		SCAMP3	1		SLC39A13	solute carrier family 39 member 13(SLC39A13)		GOTERM_MF_DIRECT	DNA-binding transcription repressor activity, RNA polymerase II-specific	9	3.7	0.069	1
		SNRPC				SH2D3C	SH2D3C							EMX1	SH2D3C	1		SCN4B	1		SLC3A2	solute carrier family 3 member 2(SLC3A2)		GOTERM_BP_DIRECT	negative regulation of DNA-templated transcription	12	4.9	0.07	1
		SNX3				SH3D21	SH3D21							EMX2	SH3D21	1		SCNN1B	1		SLC6A9	solute carrier family 6 member 9(SLC6A9)		GOTERM_BP_DIRECT	animal organ morphogenesis	5	2	0.07	1
		SNX33				SIGIRR	SIGIRR							EN1	SIGIRR	1		SCUBE1	1		SLX4	SLX4 structure-specific endonuclease subunit(SLX4)		GOTERM_BP_DIRECT	negative regulation of apoptotic process	11	4.5	0.071	1
		SOX7				SLC12A8	SLC12A8							EN2	SLC12A8	1		SDHC	1		SMDT1	single-pass membrane protein with aspartate rich tail 1(SMDT1)		INTERPRO	EGF-like_Ca-bd_dom	5	2	0.071	1
		SUN2				SLC29A1	SLC29A1							EOMES	SLC29A1	1		SEC24C	1		SMPDL3A	sphingomyelin phosphodiesterase acid like 3A(SMPDL3A)		GOTERM_BP_DIRECT	negative regulation of endothelial cell apoptotic process	3	1.2	0.071	1
		TACO1				SLC39A13	SLC39A13							EPAS1	SLC39A13	1		SEMA4D	1		SNRPC	small nuclear ribonucleoprotein polypeptide C(SNRPC)		UP_KW_MOLECULAR_FUNCTION	Repressor	14	5.7	0.072	1
		TAF1C				SLC3A2	SLC3A2							ERF	SLC3A2	1		SERPINA3	1		SNX3	sorting nexin 3(SNX3)		GOTERM_MF_DIRECT	histone deacetylase binding	5	2	0.074	1
		TALDO1				SLC6A9	SLC6A9							ERG	SLC6A9	1		SH2D3C	1		SNX33	sorting nexin 33(SNX33)		GOTERM_BP_DIRECT	calcium ion transport	4	1.6	0.076	1
		TARS2				SLC9A3R2	NHERF2							ESR1	SLC9A3R2	1		SH3D21	1		SOSTDC1	sclerostin domain containing 1(SOSTDC1)		GOTERM_BP_DIRECT	negative regulation of endothelial cell differentiation	2	0.8	0.078	1
		TBC1D25				SLX4	SLX4							ESR2	SLX4	1		SIGIRR	1		SOX7	SRY-box transcription factor 7(SOX7)		GOTERM_BP_DIRECT	angiogenesis	7	2.8	0.078	1
		TBX3				SMDT1	SMDT1							ESRRA	SMDT1	1		SLC12A8	1		SUN2	Sad1 and UNC84 domain containing 2(SUN2)		INTERPRO	EGF-like_dom	7	2.8	0.079	1
		TEX261				SMPDL3A	SMPDL3A							ESRRB	SMPDL3A	1		SLC29A1	1		TACO1	translational activator of cytochrome c oxidase I(TACO1)		GOTERM_MF_DIRECT	mitochondrial ribosome binding	2	0.8	0.081	1
		TIE1				SNRPC	SNRPC							ESRRG	SNRPC	1		SLC39A13	1		TAF1C	TATA-box binding protein associated factor, RNA polymerase I subunit C(TAF1C)		GOTERM_BP_DIRECT	regulation of cytosolic calcium ion concentration	3	1.2	0.081	1
		TIMP3				SNX3	SNX3							ESX1	SNX3	1		SLC3A2	1		TALDO1	transaldolase 1(TALDO1)		UP_SEQ_FEATURE	DOMAIN:EF-hand	6	2.4	0.084	1
		TM2D1				SNX33	SNX33							ETS1	SNX33	1		SLC6A9	1		TARS2	threonyl-tRNA synthetase 2, mitochondrial(TARS2)		GOTERM_MF_DIRECT	chromatin DNA binding	4	1.6	0.084	1
		TMA7				SOSTDC1	SOSTDC1							ETS2	SOSTDC1	1		SLC9A3R2	1		TBC1D25	TBC1 domain family member 25(TBC1D25)		GOTERM_MF_DIRECT	PDZ domain binding	4	1.6	0.086	1
		TMEM119				SOX7	SOX7							ETV1	SOX7	2		SLX4	1		TBX3	T-box transcription factor 3(TBX3)		INTERPRO	PTP_cat	3	1.2	0.088	1
		TMEM120A				SUN2	SUN2							ETV2	SUN2	1		SMDT1	1		TCEAL4	transcription elongation factor A like 4(TCEAL4)		INTERPRO	PH-like_dom_sf	10	4.1	0.088	1
		TMEM138				TACO1	TACO1							ETV3	TACO1	1		SMPDL3A	1		TEX261	testis expressed 261(TEX261)		INTERPRO	Growth_fac_rcpt_cys_sf	5	2	0.089	1
		TMEM178A				TAF1C	TAF1C							ETV3L	TAF1C	1		SNRPC	1		TIE1	tyrosine kinase with immunoglobulin like and EGF like domains 1(TIE1)		INTERPRO	Tyr_Pase_dom	4	1.6	0.09	1
		TNFRSF14				TALDO1	TALDO1							ETV4	TALDO1	1		SNX3	1		TIMM17A	translocase of inner mitochondrial membrane 17A(TIMM17A)		INTERPRO	Glyco_hydro/deAcase_b/a-brl	2	0.8	0.091	1
		TNS3				TARS2	TARS2							ETV5	TARS2	1		SNX33	1		TIMP3	TIMP metallopeptidase inhibitor 3(TIMP3)		INTERPRO	Small_GTPase	5	2	0.091	1
		TPPP				TBC1D25	TBC1D25							ETV6	TBC1D25	1		SOSTDC1	1		TLE5	TLE family member 5, transcriptional modulator(TLE5)		GOTERM_BP_DIRECT	regulation of cell population proliferation	5	2	0.091	1
		TRIB2				TBX3	TBX3							ETV7	TBX3	2		SUN2	1		TM2D1	TM2 domain containing 1(TM2D1)		GOTERM_BP_DIRECT	cell motility	3	1.2	0.092	1
		TRIM62				TCEAL4	TCEAL4							EVX1	TCEAL4	1		TACO1	1		TMA7	translation machinery associated 7 homolog(TMA7)		GOTERM_CC_DIRECT	lysosomal membrane	9	3.7	0.092	1
		TRMT1				TEX261	TEX261							EVX2	TEX261	1		TAF1C	1		TMEM119	transmembrane protein 119(TMEM119)		GOTERM_MF_DIRECT	BMP receptor activity	2	0.8	0.092	1
		TSEN15				TIE1	TIE1							FAM170A	TIE1	1		TALDO1	1		TMEM120A	transmembrane protein 120A(TMEM120A)		UP_SEQ_FEATURE	TOPO_DOM:Lumenal	13	5.3	0.093	1
		TWF2				TIMM17A	TIMM17A							FAM200B	TIMM17A	1		TARS2	1		TMEM138	transmembrane protein 138(TMEM138)		GOTERM_BP_DIRECT	axon guidance	6	2.4	0.094	1
		UHRF1				TIMP3	TIMP3							FBXL19	TIMP3	1		TBC1D25	1		TMEM178A	transmembrane protein 178A(TMEM178A)		GOTERM_BP_DIRECT	lipid metabolic process	6	2.4	0.096	1
		URM1				TM2D1	TM2D1							FERD3L	TM2D1	1		TCEAL4	1		TMT1A	thiol methyltransferase 1A(TMT1A)		GOTERM_MF_DIRECT	identical protein binding	28	11.4	0.096	1
		USHBP1				TMA7	TMA7							FEV	TMA7	1		TEX261	1		TNFRSF14	TNF receptor superfamily member 14(TNFRSF14)		UP_KW_BIOLOGICAL_PROCESS	Cell adhesion	11	4.5	0.098	1
		VAT1				TMEM119	TMEM119							FEZF1	TMEM119	1		TIE1	1		TNS3	tensin 3(TNS3)		GOTERM_BP_DIRECT	carbohydrate metabolic process	5	2	0.098	1
		WBP2				TMEM120A	TMEM120A							FEZF2	TMEM120A	1		TIMM17A	1		TPPP	tubulin polymerization promoting protein(TPPP)		GOTERM_MF_DIRECT	protein-containing complex binding	8	3.3	0.099	1
		WISP2				TMEM138	TMEM138							FIGLA	TMEM138	1		TIMP3	1		TRIB2	tribbles pseudokinase 2(TRIB2)		GOTERM_BP_DIRECT	epigenetic regulation of gene expression	3	1.2	0.099	1
		XKR6				TMEM178A	TMEM178A							FIZ1	TMEM178A	1		TM2D1	1		TRIM62	tripartite motif containing 62(TRIM62)		GOTERM_CC_DIRECT	basement membrane	4	1.6	0.099	1
		ZNF333				TNFRSF14	TNFRSF14							FLI1	TNFRSF14	1		TMA7	1		TRMT1	tRNA methyltransferase 1(TRMT1)		GOTERM_BP_DIRECT	morphogenesis of a branching structure	2	0.8	0.099	1
		ZNF335				TNS3	TNS3							FLYWCH1	TNS3	1		TMEM119	1		TSEN15	tRNA splicing endonuclease subunit 15(TSEN15)		GOTERM_BP_DIRECT	cardiac ventricle morphogenesis	2	0.8	0.099	1
		ZNF346				TPPP	TPPP							FOS	TPPP	1		TMEM120A	1		TSPAN7	tetraspanin 7(TSPAN7)		GOTERM_BP_DIRECT	establishment of protein localization to chromatin	2	0.8	0.099	1
		ZNF362				TRIB2	TRIB2							FOSB	TRIB2	1		TMEM138	1		TWF2	twinfilin actin binding protein 2(TWF2)		UP_SEQ_FEATURE	DOMAIN:Phosphatase tensin-type	2	0.8	0.099	1
		ZNF503				TRIM62	TRIM62							FOSL1	TRIM62	1		TMEM178A	1		TXNRD1	thioredoxin reductase 1(TXNRD1)		GOTERM_BP_DIRECT	regulation of actin cytoskeleton organization	4	1.6	0.1	1
						TRMT1	TRMT1							FOSL2	TRMT1	1		TNFRSF14	1		UHRF1	ubiquitin like with PHD and ring finger domains 1(UHRF1)
						TSEN15	TSEN15							FOXA1	TSEN15	1		TNS3	1		URM1	ubiquitin related modifier 1(URM1)
						TSPAN7	TSPAN7							FOXA2	TSPAN7	1		TPPP	1		USHBP1	USH1 protein network component harmonin binding protein 1(USHBP1)
						TWF2	TWF2							FOXA3	TWF2	1		TRIB2	1		UTP3	UTP3 small subunit processome component(UTP3)
						TXNRD1	TXNRD1							FOXB1	TXNRD1	1		TRIM62	1		VAT1	vesicle amine transport 1(VAT1)
						UHRF1	UHRF1							FOXB2	UHRF1	1		TRMT1	1		VSIR	V-set immunoregulatory receptor(VSIR)
						URM1	URM1							FOXC1	URM1	1		TSEN15	1		WBP2	WW domain binding protein 2(WBP2)
						USHBP1	USHBP1							FOXC2	USHBP1	1		TSPAN7	1		XKR6	XK related 6(XKR6)
						UTP3	UTP3							FOXD1	UTP3	1		TWF2	1		YWHAE	tyrosine 3-monooxygenase/tryptophan 5-monooxygenase activation protein epsilon(YWHAE)
						VAT1	VAT1							FOXD2	VAT1	1		TXNRD1	1		ZNF333	zinc finger protein 333(ZNF333)
						WBP2	WBP2							FOXD3	WBP2	1		UHRF1	1		ZNF335	zinc finger protein 335(ZNF335)
						WISP2	CCN5							FOXD4	WISP2	1		URM1	1		ZNF346	zinc finger protein 346(ZNF346)
						XKR6	XKR6							FOXD4L1	XKR6	1		USHBP1	1		ZNF362	zinc finger protein 362(ZNF362)
						YWHAE	YWHAE							FOXD4L3	YWHAE	1		UTP3	1		ZNF503	zinc finger protein 503(ZNF503)
						ZNF333	ZNF333							FOXD4L4	ZNF333	2		VAT1	1
						ZNF335	ZNF335							FOXD4L5	ZNF335	2		WBP2	1
						ZNF346	ZNF346							FOXD4L6	ZNF346	2		WISP2	1
						ZNF362	ZNF362							FOXE1	ZNF362	2		XKR6	1
						ZNF503	ZNF503							FOXE3	ZNF503	2		YWHAE	1
														FOXF1
														FOXF2
														FOXG1
														FOXH1
														FOXI1
														FOXI2
														FOXI3
														FOXJ1
														FOXJ2
														FOXJ3
														FOXK1
														FOXK2
														FOXL1
														FOXL2
														FOXM1
														FOXN1
														FOXN2
														FOXN3
														FOXN4
														FOXO1
														FOXO3
														FOXO4
														FOXO6
														FOXP1
														FOXP2
														FOXP3
														FOXP4
														FOXQ1
														FOXR1
														FOXR2
														FOXS1
														GABPA
														GATA1
														GATA2
														GATA3
														GATA4
														GATA5
														GATA6
														GATAD2A
														GATAD2B
														GBX1
														GBX2
														GCM1
														GCM2
														GFI1
														GFI1B
														GLI1
														GLI2
														GLI3
														GLI4
														GLIS1
														GLIS2
														GLIS3
														GLMP
														GLYR1
														GMEB1
														GMEB2
														GPBP1
														GPBP1L1
														GRHL1
														GRHL2
														GRHL3
														GSC
														GSC2
														GSX1
														GSX2
														GTF2B
														GTF2I
														GTF2IRD1
														GTF2IRD2
														GTF2IRD2B
														GTF3A
														GZF1
														HAND1
														HAND2
														HBP1
														HDX
														HELT
														HES1
														HES2
														HES3
														HES4
														HES5
														HES6
														HES7
														HESX1
														HEY1
														HEY2
														HEYL
														HHEX
														HIC1
														HIC2
														HIF1A
														HIF3A
														HINFP
														HIVEP1
														HIVEP2
														HIVEP3
														HLF
														HLX
														HMBOX1
														HMG20A
														HMG20B
														HMGA1
														HMGA2
														HMGN3
														HMX1
														HMX2
														HMX3
														HNF1A
														HNF1B
														HNF4A
														HNF4G
														HOMEZ
														HOXA1
														HOXA10
														HOXA11
														HOXA13
														HOXA2
														HOXA3
														HOXA4
														HOXA5
														HOXA6
														HOXA7
														HOXA9
														HOXB1
														HOXB13
														HOXB2
														HOXB3
														HOXB4
														HOXB5
														HOXB6
														HOXB7
														HOXB8
														HOXB9
														HOXC10
														HOXC11
														HOXC12
														HOXC13
														HOXC4
														HOXC5
														HOXC6
														HOXC8
														HOXC9
														HOXD1
														HOXD10
														HOXD11
														HOXD12
														HOXD13
														HOXD3
														HOXD4
														HOXD8
														HOXD9
														HSF1
														HSF2
														HSF4
														HSF5
														HSFX1
														HSFX2
														HSFY1
														HSFY2
														IKZF1
														IKZF2
														IKZF3
														IKZF4
														IKZF5
														INSM1
														INSM2
														IRF1
														IRF2
														IRF3
														IRF4
														IRF5
														IRF6
														IRF7
														IRF8
														IRF9
														IRX1
														IRX2
														IRX3
														IRX4
														IRX5
														IRX6
														ISL1
														ISL2
														ISX
														JAZF1
														JDP2
														JRK
														JRKL
														JUN
														JUNB
														JUND
														KAT7
														KCMF1
														KCNIP3
														KDM2A
														KDM2B
														KDM5B
														KIN
														KLF1
														KLF10
														KLF11
														KLF12
														KLF13
														KLF14
														KLF15
														KLF16
														KLF17
														KLF2
														KLF3
														KLF4
														KLF5
														KLF6
														KLF7
														KLF8
														KLF9
														KMT2A
														KMT2B
														L3MBTL1
														L3MBTL3
														L3MBTL4
														LBX1
														LBX2
														LCOR
														LCORL
														LEF1
														LEUTX
														LHX1
														LHX2
														LHX3
														LHX4
														LHX5
														LHX6
														LHX8
														LHX9
														LIN28A
														LIN28B
														LIN54
														LMX1A
														LMX1B
														LTF
														LYL1
														MAF
														MAFA
														MAFB
														MAFF
														MAFG
														MAFK
														MAX
														MAZ
														MBD1
														MBD2
														MBD3
														MBD4
														MBD6
														MBNL2
														MECOM
														MECP2
														MEF2A
														MEF2B
														MEF2C
														MEF2D
														MEIS1
														MEIS2
														MEIS3
														MEOX1
														MEOX2
														MESP1
														MESP2
														MGA
														MITF
														MIXL1
														MKX
														MLX
														MLXIP
														MLXIPL
														MNT
														MNX1
														MSANTD1
														MSANTD3
														MSANTD4
														MSC
														MSGN1
														MSX1
														MSX2
														MTERF1
														MTERF2
														MTERF3
														MTERF4
														MTF1
														MTF2
														MXD1
														MXD3
														MXD4
														MXI1
														MYB
														MYBL1
														MYBL2
														MYC
														MYCL
														MYCN
														MYF5
														MYF6
														MYNN
														MYOD1
														MYOG
														MYPOP
														MYRF
														MYRFL
														MYSM1
														MYT1
														MYT1L
														MZF1
														NACC2
														NAIF1
														NANOG
														NANOGNB
														NANOGP8
														NCOA1
														NCOA2
														NCOA3
														NEUROD1
														NEUROD2
														NEUROD4
														NEUROD6
														NEUROG1
														NEUROG2
														NEUROG3
														NFAT5
														NFATC1
														NFATC2
														NFATC3
														NFATC4
														NFE2
														NFE2L1
														NFE2L2
														NFE2L3
														NFE4
														NFIA
														NFIB
														NFIC
														NFIL3
														NFIX
														NFKB1
														NFKB2
														NFX1
														NFXL1
														NFYA
														NFYB
														NFYC
														NHLH1
														NHLH2
														NKRF
														NKX11
														NKX12
														NKX21
														NKX22
														NKX23
														NKX24
														NKX25
														NKX26
														NKX28
														NKX31
														NKX32
														NKX61
														NKX62
														NKX63
														NME2
														NOBOX
														NOTO
														NPAS1
														NPAS2
														NPAS3
														NPAS4
														NR0B1
														NR1D1
														NR1D2
														NR1H2
														NR1H3
														NR1H4
														NR1I2
														NR1I3
														NR2C1
														NR2C2
														NR2E1
														NR2E3
														NR2F1
														NR2F2
														NR2F6
														NR3C1
														NR3C2
														NR4A1
														NR4A2
														NR4A3
														NR5A1
														NR5A2
														NR6A1
														NRF1
														NRL
														OLIG1
														OLIG2
														OLIG3
														ONECUT1
														ONECUT2
														ONECUT3
														OSR1
														OSR2
														OTP
														OTX1
														OTX2
														OVOL1
														OVOL2
														OVOL3
														PA2G4
														PATZ1
														PAX1
														PAX2
														PAX3
														PAX4
														PAX5
														PAX6
														PAX7
														PAX8
														PAX9
														PBX1
														PBX2
														PBX3
														PBX4
														PCGF2
														PCGF6
														PDX1
														PEG3
														PGR
														PHF1
														PHF20
														PHF21A
														PHOX2A
														PHOX2B
														PIN1
														PITX1
														PITX2
														PITX3
														PKNOX1
														PKNOX2
														PLAG1
														PLAGL1
														PLAGL2
														PLSCR1
														POGK
														POU1F1
														POU2AF1
														POU2F1
														POU2F2
														POU2F3
														POU3F1
														POU3F2
														POU3F3
														POU3F4
														POU4F1
														POU4F2
														POU4F3
														POU5F1
														POU5F1B
														POU5F2
														POU6F1
														POU6F2
														PPARA
														PPARD
														PPARG
														PRDM1
														PRDM10
														PRDM12
														PRDM13
														PRDM14
														PRDM15
														PRDM16
														PRDM2
														PRDM4
														PRDM5
														PRDM6
														PRDM8
														PRDM9
														PREB
														PRMT3
														PROP1
														PROX1
														PROX2
														PRR12
														PRRX1
														PRRX2
														PTF1A
														PURA
														PURB
														PURG
														RAG1
														RARA
														RARB
														RARG
														RAX
														RAX2
														RBAK
														RBCK1
														RBPJ
														RBPJL
														RBSN
														REL
														RELA
														RELB
														REPIN1
														REST
														REXO4
														RFX1
														RFX2
														RFX3
														RFX4
														RFX5
														RFX6
														RFX7
														RFX8
														RHOXF1
														RHOXF2
														RHOXF2B
														RLF
														RORA
														RORB
														RORC
														RREB1
														RUNX1
														RUNX2
														RUNX3
														RXRA
														RXRB
														RXRG
														SAFB
														SAFB2
														SALL1
														SALL2
														SALL3
														SALL4
														SATB1
														SATB2
														SCMH1
														SCML4
														SCRT1
														SCRT2
														SCX
														SEBOX
														SETBP1
														SETDB1
														SETDB2
														SGSM2
														SHOX
														SHOX2
														SIM1
														SIM2
														SIX1
														SIX2
														SIX3
														SIX4
														SIX5
														SIX6
														SKI
														SKIL
														SKOR1
														SKOR2
														SLC2A4RG
														SMAD1
														SMAD3
														SMAD4
														SMAD5
														SMAD9
														SMYD3
														SNAI1
														SNAI2
														SNAI3
														SNAPC2
														SNAPC4
														SNAPC5
														SOHLH1
														SOHLH2
														SON
														SOX1
														SOX10
														SOX11
														SOX12
														SOX13
														SOX14
														SOX15
														SOX17
														SOX18
														SOX2
														SOX21
														SOX3
														SOX30
														SOX4
														SOX5
														SOX6
														SOX7
														SOX8
														SOX9
														SP1
														SP100
														SP110
														SP140
														SP140L
														SP2
														SP3
														SP4
														SP5
														SP6
														SP7
														SP8
														SP9
														SPDEF
														SPEN
														SPI1
														SPIB
														SPIC
														SPZ1
														SRCAP
														SREBF1
														SREBF2
														SRF
														SRY
														ST18
														STAT1
														STAT2
														STAT3
														STAT4
														STAT5A
														STAT5B
														STAT6
														TAL1
														TAL2
														TBP
														TBPL1
														TBPL2
														TBR1
														TBX1
														TBX10
														TBX15
														TBX18
														TBX19
														TBX2
														TBX20
														TBX21
														TBX22
														TBX3
														TBX4
														TBX5
														TBX6
														TBXT
														TCF12
														TCF15
														TCF20
														TCF21
														TCF23
														TCF24
														TCF3
														TCF4
														TCF7
														TCF7L1
														TCF7L2
														TCFL5
														TEAD1
														TEAD2
														TEAD3
														TEAD4
														TEF
														TERB1
														TERF1
														TERF2
														TET1
														TET2
														TET3
														TFAP2A
														TFAP2B
														TFAP2C
														TFAP2D
														TFAP2E
														TFAP4
														TFCP2
														TFCP2L1
														TFDP1
														TFDP2
														TFDP3
														TFE3
														TFEB
														TFEC
														TGIF1
														TGIF2
														TGIF2LX
														TGIF2LY
														THAP1
														THAP10
														THAP11
														THAP12
														THAP2
														THAP3
														THAP4
														THAP5
														THAP6
														THAP7
														THAP8
														THAP9
														THRA
														THRB
														THYN1
														TIGD1
														TIGD2
														TIGD3
														TIGD4
														TIGD5
														TIGD6
														TIGD7
														TLX1
														TLX2
														TLX3
														TMF1
														TOPORS
														TP53
														TP63
														TP73
														TPRX1
														TRAFD1
														TRERF1
														TRPS1
														TSC22D1
														TSHZ1
														TSHZ2
														TSHZ3
														TTF1
														TWIST1
														TWIST2
														UBP1
														UNCX
														USF1
														USF2
														USF3
														VAX1
														VAX2
														VDR
														VENTX
														VEZF1
														VSX1
														VSX2
														WIZ
														WT1
														XBP1
														XPA
														YBX1
														YBX2
														YBX3
														YY1
														YY2
														ZBED1
														ZBED2
														ZBED3
														ZBED4
														ZBED5
														ZBED6
														ZBED9
														ZBTB1
														ZBTB10
														ZBTB11
														ZBTB12
														ZBTB14
														ZBTB16
														ZBTB17
														ZBTB18
														ZBTB2
														ZBTB20
														ZBTB21
														ZBTB22
														ZBTB24
														ZBTB25
														ZBTB26
														ZBTB3
														ZBTB32
														ZBTB33
														ZBTB34
														ZBTB37
														ZBTB38
														ZBTB39
														ZBTB4
														ZBTB40
														ZBTB41
														ZBTB42
														ZBTB43
														ZBTB44
														ZBTB45
														ZBTB46
														ZBTB47
														ZBTB48
														ZBTB49
														ZBTB5
														ZBTB6
														ZBTB7A
														ZBTB7B
														ZBTB7C
														ZBTB8A
														ZBTB8B
														ZBTB9
														ZC3H8
														ZEB1
														ZEB2
														ZFAT
														ZFHX2
														ZFHX3
														ZFHX4
														ZFP1
														ZFP14
														ZFP2
														ZFP28
														ZFP3
														ZFP30
														ZFP37
														ZFP41
														ZFP42
														ZFP57
														ZFP62
														ZFP64
														ZFP69
														ZFP69B
														ZFP82
														ZFP90
														ZFP91
														ZFP92
														ZFPM1
														ZFPM2
														ZFX
														ZFY
														ZGLP1
														ZGPAT
														ZHX1
														ZHX2
														ZHX3
														ZIC1
														ZIC2
														ZIC3
														ZIC4
														ZIC5
														ZIK1
														ZIM2
														ZIM3
														ZKSCAN1
														ZKSCAN2
														ZKSCAN3
														ZKSCAN4
														ZKSCAN5
														ZKSCAN7
														ZKSCAN8
														ZMAT1
														ZMAT4
														ZNF10
														ZNF100
														ZNF101
														ZNF107
														ZNF112
														ZNF114
														ZNF117
														ZNF12
														ZNF121
														ZNF124
														ZNF131
														ZNF132
														ZNF133
														ZNF134
														ZNF135
														ZNF136
														ZNF138
														ZNF14
														ZNF140
														ZNF141
														ZNF142
														ZNF143
														ZNF146
														ZNF148
														ZNF154
														ZNF155
														ZNF157
														ZNF16
														ZNF160
														ZNF165
														ZNF169
														ZNF17
														ZNF174
														ZNF175
														ZNF177
														ZNF18
														ZNF180
														ZNF181
														ZNF182
														ZNF184
														ZNF189
														ZNF19
														ZNF195
														ZNF197
														ZNF2
														ZNF20
														ZNF200
														ZNF202
														ZNF205
														ZNF207
														ZNF208
														ZNF211
														ZNF212
														ZNF213
														ZNF214
														ZNF215
														ZNF217
														ZNF219
														ZNF22
														ZNF221
														ZNF222
														ZNF223
														ZNF224
														ZNF225
														ZNF226
														ZNF227
														ZNF229
														ZNF23
														ZNF230
														ZNF232
														ZNF233
														ZNF234
														ZNF235
														ZNF236
														ZNF239
														ZNF24
														ZNF248
														ZNF25
														ZNF250
														ZNF251
														ZNF253
														ZNF254
														ZNF256
														ZNF257
														ZNF26
														ZNF260
														ZNF263
														ZNF264
														ZNF266
														ZNF267
														ZNF268
														ZNF273
														ZNF274
														ZNF275
														ZNF276
														ZNF277
														ZNF28
														ZNF280A
														ZNF280B
														ZNF280C
														ZNF280D
														ZNF281
														ZNF282
														ZNF283
														ZNF284
														ZNF285
														ZNF286A
														ZNF286B
														ZNF287
														ZNF292
														ZNF296
														ZNF3
														ZNF30
														ZNF300
														ZNF302
														ZNF304
														ZNF311
														ZNF316
														ZNF317
														ZNF318
														ZNF319
														ZNF32
														ZNF320
														ZNF322
														ZNF324
														ZNF324B
														ZNF326
														ZNF329
														ZNF331
														ZNF333
														ZNF334
														ZNF335
														ZNF337
														ZNF33A
														ZNF33B
														ZNF34
														ZNF341
														ZNF343
														ZNF345
														ZNF346
														ZNF347
														ZNF35
														ZNF350
														ZNF354A
														ZNF354B
														ZNF354C
														ZNF358
														ZNF362
														ZNF365
														ZNF366
														ZNF367
														ZNF37A
														ZNF382
														ZNF383
														ZNF384
														ZNF385A
														ZNF385B
														ZNF385C
														ZNF385D
														ZNF391
														ZNF394
														ZNF395
														ZNF396
														ZNF397
														ZNF398
														ZNF404
														ZNF407
														ZNF408
														ZNF41
														ZNF410
														ZNF414
														ZNF415
														ZNF416
														ZNF417
														ZNF418
														ZNF419
														ZNF420
														ZNF423
														ZNF425
														ZNF426
														ZNF428
														ZNF429
														ZNF43
														ZNF430
														ZNF431
														ZNF432
														ZNF433
														ZNF436
														ZNF438
														ZNF439
														ZNF44
														ZNF440
														ZNF441
														ZNF442
														ZNF443
														ZNF444
														ZNF445
														ZNF446
														ZNF449
														ZNF45
														ZNF451
														ZNF454
														ZNF460
														ZNF461
														ZNF462
														ZNF467
														ZNF468
														ZNF469
														ZNF470
														ZNF471
														ZNF473
														ZNF474
														ZNF479
														ZNF48
														ZNF480
														ZNF483
														ZNF484
														ZNF485
														ZNF486
														ZNF487
														ZNF488
														ZNF490
														ZNF491
														ZNF492
														ZNF493
														ZNF496
														ZNF497
														ZNF500
														ZNF501
														ZNF502
														ZNF503
														ZNF506
														ZNF507
														ZNF510
														ZNF511
														ZNF512
														ZNF512B
														ZNF513
														ZNF514
														ZNF516
														ZNF517
														ZNF518A
														ZNF518B
														ZNF519
														ZNF521
														ZNF524
														ZNF525
														ZNF526
														ZNF527
														ZNF528
														ZNF529
														ZNF530
														ZNF532
														ZNF534
														ZNF536
														ZNF540
														ZNF541
														ZNF543
														ZNF544
														ZNF546
														ZNF547
														ZNF548
														ZNF549
														ZNF550
														ZNF551
														ZNF552
														ZNF554
														ZNF555
														ZNF556
														ZNF557
														ZNF558
														ZNF559
														ZNF560
														ZNF561
														ZNF562
														ZNF563
														ZNF564
														ZNF565
														ZNF566
														ZNF567
														ZNF568
														ZNF569
														ZNF57
														ZNF570
														ZNF571
														ZNF572
														ZNF573
														ZNF574
														ZNF575
														ZNF576
														ZNF577
														ZNF578
														ZNF579
														ZNF580
														ZNF581
														ZNF582
														ZNF583
														ZNF584
														ZNF585A
														ZNF585B
														ZNF586
														ZNF587
														ZNF587B
														ZNF589
														ZNF592
														ZNF594
														ZNF595
														ZNF596
														ZNF597
														ZNF598
														ZNF599
														ZNF600
														ZNF605
														ZNF606
														ZNF607
														ZNF608
														ZNF609
														ZNF610
														ZNF611
														ZNF613
														ZNF614
														ZNF615
														ZNF616
														ZNF618
														ZNF619
														ZNF620
														ZNF621
														ZNF623
														ZNF624
														ZNF625
														ZNF626
														ZNF627
														ZNF628
														ZNF629
														ZNF630
														ZNF639
														ZNF641
														ZNF644
														ZNF646
														ZNF648
														ZNF649
														ZNF652
														ZNF653
														ZNF654
														ZNF655
														ZNF658
														ZNF66
														ZNF660
														ZNF662
														ZNF664
														ZNF665
														ZNF667
														ZNF668
														ZNF669
														ZNF670
														ZNF671
														ZNF672
														ZNF674
														ZNF675
														ZNF676
														ZNF677
														ZNF678
														ZNF679
														ZNF680
														ZNF681
														ZNF682
														ZNF683
														ZNF684
														ZNF687
														ZNF688
														ZNF689
														ZNF69
														ZNF691
														ZNF692
														ZNF695
														ZNF696
														ZNF697
														ZNF699
														ZNF7
														ZNF70
														ZNF700
														ZNF701
														ZNF703
														ZNF704
														ZNF705A
														ZNF705B
														ZNF705D
														ZNF705E
														ZNF705G
														ZNF706
														ZNF707
														ZNF708
														ZNF709
														ZNF71
														ZNF710
														ZNF711
														ZNF713
														ZNF714
														ZNF716
														ZNF717
														ZNF718
														ZNF721
														ZNF724
														ZNF726
														ZNF727
														ZNF728
														ZNF729
														ZNF730
														ZNF732
														ZNF735
														ZNF736
														ZNF737
														ZNF74
														ZNF740
														ZNF746
														ZNF747
														ZNF749
														ZNF750
														ZNF75A
														ZNF75D
														ZNF76
														ZNF761
														ZNF763
														ZNF764
														ZNF765
														ZNF766
														ZNF768
														ZNF77
														ZNF770
														ZNF771
														ZNF772
														ZNF773
														ZNF774
														ZNF775
														ZNF776
														ZNF777
														ZNF778
														ZNF780A
														ZNF780B
														ZNF781
														ZNF782
														ZNF783
														ZNF784
														ZNF785
														ZNF786
														ZNF787
														ZNF788P
														ZNF789
														ZNF79
														ZNF790
														ZNF791
														ZNF792
														ZNF793
														ZNF799
														ZNF8
														ZNF80
														ZNF800
														ZNF804A
														ZNF804B
														ZNF805
														ZNF808
														ZNF81
														ZNF813
														ZNF814
														ZNF816
														ZNF821
														ZNF823
														ZNF827
														ZNF829
														ZNF83
														ZNF830
														ZNF831
														ZNF835
														ZNF836
														ZNF837
														ZNF84
														ZNF841
														ZNF843
														ZNF844
														ZNF845
														ZNF846
														ZNF85
														ZNF850
														ZNF852
														ZNF853
														ZNF860
														ZNF865
														ZNF875
														ZNF878
														ZNF879
														ZNF880
														ZNF883
														ZNF888
														ZNF891
														ZNF90
														ZNF91
														ZNF92
														ZNF93
														ZNF98
														ZNF99
														ZSCAN1
														ZSCAN10
														ZSCAN12
														ZSCAN16
														ZSCAN18
														ZSCAN2
														ZSCAN20
														ZSCAN21
														ZSCAN22
														ZSCAN23
														ZSCAN25
														ZSCAN26
														ZSCAN29
														ZSCAN30
														ZSCAN31
														ZSCAN32
														ZSCAN4
														ZSCAN5A
														ZSCAN5B
														ZSCAN5C
														ZSCAN9
														ZUP1
														ZXDA
														ZXDB
														ZXDC
														ZZZ3
[truncated: 83 more columns]

## Sheet: 2.PAHTOPPG
Category	ID	Name	p-value	q-value Bonferroni	q-value FDR B&H	q-value FDR B&Y	Hit Count in Query List	Hit Count in Genome	Hit in Query List		Category	ID	Name	p-value	q-value Bonferroni	q-value FDR B&H	q-value FDR B&Y	Hit Count in Query List	Hit Count in Genome	Hit in Query List
GO: Biological Process	GO:0045892	negative regulation of DNA-templated transcription	9.817e-08	0.0001186	6.896e-05	0.0005292	14	1492	GATA2,DACH1,KCNIP3,MIER2,AEBP1,HEY2,SOX7,TBX3,FOXK1,FOXF1,ZNF503,BCL6,MAF,HOXA2		Coexpression	M3108	GSE11057_NAIVE_CD4_VS_PBMC_CD4_TCELL_UP	0.02442	202.4	1.599	15.35	10	198	IL11RA,APBB3,PLEKHB1,SLC39A13,PHF1,PIK3CD,MAN1C1,LINC01089,CD27,SIGIRR
GO: Biological Process	GO:1902679	negative regulation of RNA biosynthetic process	1.142e-07	0.0001379	6.896e-05	0.0005292	14	1509	GATA2,DACH1,KCNIP3,MIER2,AEBP1,HEY2,SOX7,TBX3,FOXK1,FOXF1,ZNF503,BCL6,MAF,HOXA2		MicroRNA	hsa-miR-1909:mirSVR_lowEffct	hsa-miR-1909:mirSVR_nonconserved_lowEffect-0.1-0.5	3.131e-13	2.183e-09	3.118e-10	2.94e-09	40	1900	IL11RA,BCL7B,DAG1,ZNF362,ACVRL1,PLEKHB1,PLAC8,GGA3,SOX7,KLRF1,TLE5,TMA7,SUN2,CLTA,SCNN1B,VAT1,RAD23B,DEXI,ARHGAP23,DLL4,CTDSP1,SCAMP2,SNX33,MS4A15,TARS2,ACKR4,LINC01089,PIGZ,PLCD3,GTF3C2,SEC24C,LRP10,SIGIRR,KANK3,TRIM62,TSPAN7,LTBP2,RAB1B,CDH5,SLC29A1
GO: Biological Process	GO:0051253	negative regulation of RNA metabolic process	3.865e-07	0.0004669	0.0001556	0.001194	14	1654	GATA2,DACH1,KCNIP3,MIER2,AEBP1,HEY2,SOX7,TBX3,FOXK1,FOXF1,ZNF503,BCL6,MAF,HOXA2		MicroRNA	hsa-miR-1270:mirSVR_lowEffct	hsa-miR-1270:mirSVR_nonconserved_lowEffect-0.1-0.5	9.226e-12	6.433e-08	6.887e-09	6.492e-08	37	1798	IL11RA,SERPINA3,PSEN2,DACH1,ATP6V1F,AKR1A1,ACVRL1,ADARB1,RUVBL2,RAB8A,GGA3,GLMP,RPL23,NHERF2,S100A11,SOX7,AP2M1,CLN3,SCN4B,URM1,SDHC,VAT1,RAD23B,DLL4,COX6B1,TMEM138,CTDSP1,TBC1D25,KANK2,LINC01089,ITIH5,FAM107A,ASPH,LTBP2,IL2RB,SLC29A1,DCTN3
GO: Biological Process	GO:0000122	negative regulation of transcription by RNA polymerase II	1.149e-06	0.001388	0.0002775	0.00213	12	1144	GATA2,DACH1,KCNIP3,MIER2,AEBP1,HEY2,TBX3,FOXK1,FOXF1,BCL6,MAF,HOXA2		MicroRNA	hsa-miR-1915:mirSVR_lowEffct	hsa-miR-1915:mirSVR_nonconserved_lowEffect-0.1-0.5	1.068e-08	7.447e-05	1.909e-06	1.8e-05	32	1727	ZNF346,SMDT1,TNFRSF14,ZNF362,KCNIP3,MIDEAS,NDRG2,ADARB1,PLEKHB1,VSIR,MXRA7,BAP1,GGA3,PRUNE1,NHERF2,CCN5,CLTA,RGL2,NOTCH4,SDHC,CA4,MAN2B2,NRAS,MUS81,SNX33,HIF3A,LINC01089,ITIH5,FAM107A,SIGIRR,CDC25B,M6PR
GO: Biological Process	GO:0045746	negative regulation of Notch signaling pathway	0.03111	37.58	3.131	24.03	3	53	GATA2,HEY2,BCL6		MicroRNA	hsa-miR-2861:mirSVR_lowEffct	hsa-miR-2861:mirSVR_nonconserved_lowEffect-0.1-0.5	3.522e-08	0.0002456	5.117e-06	4.824e-05	30	1596	ZNF346,MIDEAS,RUVBL2,SLC39A13,BAP1,GGA3,NHERF2,S100A11,CEPT1,PTPRE,CASKIN2,PIK3CD,CLN3,SUN2,URM1,TMT1A,TNS3,TEX261,EFHD2,CTDSP1,SCAMP2,HIF3A,MS4A15,TARS2,LINC01089,SLC3A2,SLC6A9,SEC24C,HEY2,LRRN4
Interaction	int:HDAC1	HDAC1 interactions	0.02731	55.23	10.01	81.94	8	1105	DACH1,MIER2,PHF1,HEY2,TBX3,E2F4,FOXK1,BCL6		MicroRNA	hsa-miR-4308:mirSVR_lowEffct	hsa-miR-4308:mirSVR_nonconserved_lowEffect-0.1-0.5	6.485e-07	0.004522	5.515e-05	0.0005199	26	1371	WBP2,DAG1,ACVRL1,ALS2CL,ADARB1,ITIH3,S100A3,MFNG,KLRF1,GSE1,PTPRE,TLE5,PTPRS,RAB7A,RGL2,TEX261,ARHGAP23,MAN1C1,SH2D3C,SCAMP2,LINC01089,PIGZ,ZNF503,UHRF1,ZNF333,SLX4
Interaction	int:HDAC3	HDAC3 interactions	0.02969	60.04	10.01	81.94	5	313	GATA2,DACH1,TBX3,E2F4,BCL6		MicroRNA	hsa-miR-1202:mirSVR_lowEffct	hsa-miR-1202:mirSVR_nonconserved_lowEffect-0.1-0.5	3.114e-06	0.02171	0.0002045	0.001928	28	1701	IL11RA,WBP2,SERPINA3,BCL7B,APBB3,KCNIP3,MIDEAS,ADARB1,RUVBL2,SLC39A13,BAP1,GGA3,S100A3,PTPRE,SUN2,SCN4B,SDHC,TEX261,SEMA4D,MAN2B2,TMEM138,E2F4,LINC01089,PIGZ,SEC24C,ASPH,LTBP2,MAF
Interaction	int:SOX5	SOX5 interactions	0.03824	77.31	11.04	90.45	4	162	DACH1,SOX7,FOXK1,ZNF503		MicroRNA	hsa-miR-589:mirSVR_lowEffct	hsa-miR-589:mirSVR_nonconserved_lowEffect-0.1-0.5	7.374e-06	0.05142	0.0004076	0.003843	26	1543	ZNF346,PPP1R14A,ADARB1,TXNRD1,SOX7,CD82,PTPRE,SUN2,C1QBP,PXN,SEMA4D,PSMG3,ANXA7,TMEM138,SCAMP2,HIF3A,MS4A15,LINC01089,YWHAE,SLC3A2,CD22,ZNF335,TRIM62,HEY2,RAB1B,SLX4
Interaction	int:ARID1B	ARID1B interactions	0.04831	97.68	12.21	99.99	4	172	GATA2,SOX7,E2F4,ZNF503		MicroRNA	hsa-miR-10a:mirSVR_lowEffct	hsa-miR-10a:mirSVR_conserved_lowEffect-0.1-0.5	2.996e-05	0.2089	0.001374	0.01296	25	1540	ABI3,NMUR1,SLC12A8,AKR1A1,BCL6,ACVRL1,PTEN,PLAC8,MXRA7,BAP1,RAB8A,PRUNE1,ADRA1A,PIK3CD,NTN5,TMT1A,SEMA4D,TMEM138,MUS81,LINC01089,PLCD3,FEZ1,UHRF1,LTBP2,CHTOP
Coexpression	M3614	GSE15930_NAIVE_VS_72H_IN_VITRO_STIM_TRICHOSTATINA_CD8_TCELL_UP	0.03104	69.9	9.986	82.85	4	200	PHF1,IRF9,FOXK1,BCL6		MicroRNA	hsa-miR-4297:mirSVR_lowEffct	hsa-miR-4297:mirSVR_nonconserved_lowEffect-0.1-0.5	3.931e-05	0.2741	0.001735	0.01635	25	1562	BCL7B,DACH1,KCNIP3,SLC39A13,GGA3,PRUNE1,SOX7,ADRA1A,AEBP1,URM1,RAB7A,DHTKD1,RGL2,GIMAP6,NOTCH4,TBX3,DEXI,TBC1D25,HIF3A,LINC01089,EFNB1,FEZ1,TRIM62,ASPH,MAF
GO: Biological Process	GO:0045893	positive regulation of DNA-templated transcription	2.388e-06	0.002885	0.0003758	0.002884	14	1899	GATA2,GLMP,HEY2,SOX7,IRF9,TBX3,E2F4,FOXK1,RXRG,ZNF335,FOXF1,HIF3A,MAF,HOXA2		MicroRNA	hsa-miR-658:mirSVR_lowEffct	hsa-miR-658:mirSVR_nonconserved_lowEffect-0.1-0.5	4.078e-05	0.2843	0.001788	0.01686	20	1023	MYADM,BCL7B,AKR1A1,AP2M1,MOCS3,PXN,PCDHB9,TMEM138,PYM1,LINC01089,SH3D21,LIMS2,FAM107A,FEZ1,TRIM62,ASPH,RAB1B,IL2RB,SLC29A1,SLX4
GO: Biological Process	GO:1902680	positive regulation of RNA biosynthetic process	2.489e-06	0.003006	0.0003758	0.002884	14	1905	GATA2,GLMP,HEY2,SOX7,IRF9,TBX3,E2F4,FOXK1,RXRG,ZNF335,FOXF1,HIF3A,MAF,HOXA2		MicroRNA	hsa-miR-505*:mirSVR_lowEffct	hsa-miR-505*:mirSVR_nonconserved_lowEffect-0.1-0.5	5.369e-05	0.3744	0.002242	0.02113	26	1705	SERPINA3,MYADM,ZNF346,PSEN2,APBB3,TWF2,AKR1A1,VSIR,GALNT13,SLC39A13,BAP1,S100A4,PXN,RAB7A,MAN2B2,ESAM,TMEM119,HIF3A,LINC01089,SH3D21,PLCD3,PKIG,EFR3B,MMRN2,RAB1B,ZNF333
GO: Biological Process	GO:0045944	positive regulation of transcription by RNA polymerase II	0.0001731	0.2091	0.02091	0.1605	11	1423	GATA2,GLMP,HEY2,IRF9,TBX3,E2F4,RXRG,FOXF1,HIF3A,MAF,HOXA2		MicroRNA	hsa-miR-127-5p:mirSVR_lowEffct	hsa-miR-127-5p:mirSVR_nonconserved_lowEffect-0.1-0.5	6.223e-05	0.4339	0.002508	0.02365	27	1838	SERPINA3,SMDT1,LRRC32,MIDEAS,GALNT13,SLC39A13,GJA4,MFGE8,PIK3CD,URM1,DHTKD1,GMPPA,GIMAP6,CA4,RAD23B,TEX261,TMEM138,TBC1D25,PPP1R11,TARS2,ARHGEF25,LINC01089,C1orf115,SEC24C,FAM107A,LTBP2,CX3CR1
GO: Cellular Component	GO:0005667	transcription regulator complex	5.269e-07	2.793e-05	2.793e-05	0.0001273	10	606	GATA2,DACH1,HEY2,IRF9,TBX3,E2F4,RXRG,FOXF1,HIF3A,MAF		MicroRNA	hsa-miR-3128:mirSVR_lowEffct	hsa-miR-3128:mirSVR_nonconserved_lowEffect-0.1-0.5	0.0003075	2.144	0.009615	0.09064	26	1867	MYADM,INPP5A,NMUR1,AKR1A1,ALS2CL,ADARB1,PLAC8,RAB8A,TXNRD1,PRUNE1,AP2M1,TMA7,CLTA,NOP10,TMT1A,TEX261,MAN2B2,ARHGAP23,ANXA7,TARS2,KANK2,LINC01089,MANSC1,GNA14,FEZ1,RASGRP2
GO: Cellular Component	GO:0032993	protein-DNA complex	2.639e-05	0.001399	0.0006994	0.003187	12	1529	KCNIP3,HEY2,SOX7,IRF9,TBX3,E2F4,FOXK1,RXRG,FOXF1,HIF3A,MAF,HOXA2		MicroRNA	hsa-miR-10b:mirSVR_lowEffct	hsa-miR-10b:mirSVR_conserved_lowEffect-0.1-0.5	0.0006572	4.582	0.01855	0.1749	22	1451	ABI3,NMUR1,SLC12A8,BCL6,ACVRL1,PTEN,PLAC8,MXRA7,BAP1,RAB8A,PRUNE1,ADRA1A,TMT1A,SEMA4D,TMEM138,MUS81,LINC01089,PLCD3,FEZ1,UHRF1,LTBP2,CHTOP
GO: Cellular Component	GO:0000785	chromatin	0.0001893	0.01003	0.003344	0.01524	11	1454	HEY2,SOX7,IRF9,TBX3,E2F4,FOXK1,RXRG,FOXF1,HIF3A,MAF,HOXA2		MicroRNA	hsa-miR-4295:mirSVR_lowEffct	hsa-miR-4295:mirSVR_nonconserved_lowEffect-0.1-0.5	0.0009285	6.475	0.02452	0.2312	23	1603	IL11RA,MYADM,SNX3,PPP1R14A,ADARB1,TXNRD1,ADRB1,AJAP1,PTPRE,SUN2,SCN4B,C11orf71,FOXF1,TEX261,PSMG3,HYAL1,MUS81,TBC1D25,LINC01089,CORO1A,CD22,HEY2,CHTOP
GO: Cellular Component	GO:0090575	RNA polymerase II transcription regulator complex	0.0129	0.6835	0.1709	0.7786	5	274	IRF9,E2F4,RXRG,HIF3A,MAF		MicroRNA	hsa-miR-193a-3p:mirSVR_lowEffct	hsa-miR-193a-3p:mirSVR_conserved_lowEffect-0.1-0.5	0.001079	7.523	0.02766	0.2607	20	1260	IL11RA,ZNF346,LRRC32,ZNF362,PTEN,ADARB1,RAB8A,PTPRE,URM1,NOTCH4,TRIB2,LRATD1,TMEM119,KANK2,LINC01089,FEZ1,ZNF335,CYP4F12,M6PR,CX3CR1
GO: Molecular Function	GO:0000977	RNA polymerase II transcription regulatory region sequence-specific DNA binding	2.844e-15	2.701e-13	2.701e-13	1.387e-12	19	1388	GATA2,ZNF333,DACH1,KCNIP3,AEBP1,HEY2,SOX7,IRF9,TBX3,E2F4,FOXK1,RXRG,ZNF335,FOXF1,ZNF362,HIF3A,BCL6,MAF,HOXA2		MicroRNA	hsa-miR-619:mirSVR_lowEffct	hsa-miR-619:mirSVR_nonconserved_lowEffect-0.1-0.5	0.001826	12.73	0.04107	0.3872	23	1669	IL11RA,WBP2,DAG1,ITIH3,GGA3,PRUNE1,AP2M1,PTPRE,SCN4B,URM1,VAT1,NRAS,ARHGAP23,TAF1C,TMEM138,LINC01089,CLDN10,SLC3A2,EFNB1,ZNF335,AOC3,CDH5,CHTOP
GO: Molecular Function	GO:0000976	transcription cis-regulatory region binding	1.203e-14	1.143e-12	4.055e-13	2.083e-12	19	1499	GATA2,ZNF333,DACH1,KCNIP3,AEBP1,HEY2,SOX7,IRF9,TBX3,E2F4,FOXK1,RXRG,ZNF335,FOXF1,ZNF362,HIF3A,BCL6,MAF,HOXA2		MicroRNA	hsa-miR-221*:mirSVR_lowEffct	hsa-miR-221*:mirSVR_nonconserved_lowEffect-0.1-0.5	0.003673	25.61	0.06923	0.6526	24	1871	MYADM,ZNF346,NMUR1,TWF2,ZNF362,PRUNE1,MOCS3,TMT1A,NOTCH4,TNS3,CA4,TEX261,MAN2B2,PPP1R11,LINC01089,PLCD3,SLC6A9,MANSC1,GNA14,GTF3C2,FAM107A,CD22,TRIM62,AOC3
GO: Molecular Function	GO:0001067	transcription regulatory region nucleic acid binding	1.281e-14	1.217e-12	4.055e-13	2.083e-12	19	1504	GATA2,ZNF333,DACH1,KCNIP3,AEBP1,HEY2,SOX7,IRF9,TBX3,E2F4,FOXK1,RXRG,ZNF335,FOXF1,ZNF362,HIF3A,BCL6,MAF,HOXA2		MicroRNA	hsa-miR-4303:mirSVR_lowEffct	hsa-miR-4303:mirSVR_nonconserved_lowEffect-0.1-0.5	0.005062	35.3	0.08763	0.8261	23	1776	SNX3,PLAC8,SLC39A13,MXRA7,BAP1,TSEN15,FOXF1,TBX3,LRATD1,MUS81,TBC1D25,PPP1R11,TMEM119,HIF3A,LINC01089,YWHAE,LRP10,CD22,ZNF335,HEY2,UHRF1,IL2RB,CX3CR1
GO: Molecular Function	GO:0000978	RNA polymerase II cis-regulatory region sequence-specific DNA binding	2.113e-14	2.007e-12	4.678e-13	2.403e-12	18	1257	GATA2,ZNF333,DACH1,KCNIP3,HEY2,SOX7,IRF9,TBX3,E2F4,FOXK1,RXRG,ZNF335,FOXF1,ZNF362,HIF3A,BCL6,MAF,HOXA2		MicroRNA	hsa-miR-301b:mirSVR_lowEffct	hsa-miR-301b:mirSVR_conserved_lowEffect-0.1-0.5	0.006458	45.03	0.1053	0.9928	23	1803	IL11RA,MYADM,ZNF346,SNX3,PPP1R14A,ADARB1,TXNRD1,ADRB1,AJAP1,PTPRE,SUN2,SCN4B,C11orf71,FOXF1,TEX261,HYAL1,TBC1D25,LINC01089,CORO1A,CD22,HEY2,CHTOP,SLX4
GO: Molecular Function	GO:1990837	sequence-specific double-stranded DNA binding	2.93e-14	2.784e-12	4.678e-13	2.403e-12	19	1572	GATA2,ZNF333,DACH1,KCNIP3,AEBP1,HEY2,SOX7,IRF9,TBX3,E2F4,FOXK1,RXRG,ZNF335,FOXF1,ZNF362,HIF3A,BCL6,MAF,HOXA2		MicroRNA	hsa-miR-4327:mirSVR_lowEffct	hsa-miR-4327:mirSVR_nonconserved_lowEffect-0.1-0.5	0.007777	54.23	0.1216	1.146	18	1196	SERPINA3,MYADM,NMUR1,BCL6,PTEN,KCNIP3,PTPRE,LRATD1,DOK2,LINC01089,SLC3A2,CORO1A,C1orf115,ASPH,HEY2,ZNF333,CHTOP,MAF
GO: Molecular Function	GO:0000987	cis-regulatory region sequence-specific DNA binding	2.955e-14	2.807e-12	4.678e-13	2.403e-12	18	1281	GATA2,ZNF333,DACH1,KCNIP3,HEY2,SOX7,IRF9,TBX3,E2F4,FOXK1,RXRG,ZNF335,FOXF1,ZNF362,HIF3A,BCL6,MAF,HOXA2		MicroRNA	hsa-miR-492:mirSVR_lowEffct	hsa-miR-492:mirSVR_nonconserved_lowEffect-0.1-0.5	0.007952	55.45	0.1238	1.167	17	1081	GATA2,AKR1A1,MXRA7,PHB1,KLRF1,AP2M1,AGTRAP,TEX261,PSMG3,TMEM119,SNX33,LINC01089,SCUBE1,ZNF335,AOC3,ZNF333,SLX4
GO: Molecular Function	GO:0003690	double-stranded DNA binding	1.096e-13	1.041e-11	1.453e-12	7.464e-12	19	1687	GATA2,ZNF333,DACH1,KCNIP3,AEBP1,HEY2,SOX7,IRF9,TBX3,E2F4,FOXK1,RXRG,ZNF335,FOXF1,ZNF362,HIF3A,BCL6,MAF,HOXA2		MicroRNA	hsa-miR-130a:mirSVR_lowEffct	hsa-miR-130a:mirSVR_conserved_lowEffect-0.1-0.5	0.01094	76.27	0.1572	1.482	22	1731	MYADM,SNX3,PPP1R14A,ADARB1,TXNRD1,ADRB1,AJAP1,SMPDL3A,SUN2,SCN4B,C11orf71,FOXF1,TEX261,HYAL1,MUS81,TBC1D25,LINC01089,CORO1A,CD22,HEY2,LRRN4,CHTOP
GO: Molecular Function	GO:0043565	sequence-specific DNA binding	1.224e-13	1.163e-11	1.453e-12	7.464e-12	19	1697	GATA2,ZNF333,DACH1,KCNIP3,AEBP1,HEY2,SOX7,IRF9,TBX3,E2F4,FOXK1,RXRG,ZNF335,FOXF1,ZNF362,HIF3A,BCL6,MAF,HOXA2		MicroRNA	hsa-miR-377*:mirSVR_lowEffct	hsa-miR-377*:mirSVR_nonconserved_lowEffect-0.1-0.5	0.01094	76.32	0.1572	1.482	21	1601	DACH1,DAG1,PTEN,ADARB1,SLC39A13,GJA4,GRK2,TMA7,TMT1A,FOXF1,AGTRAP,SEMA4D,DLL4,ANXA7,MUS81,LINC01089,ITIH5,ZNF503,ZNF333,IFI6,MAF
GO: Molecular Function	GO:0140110	transcription regulator activity	6.896e-13	6.551e-11	7.279e-12	3.739e-11	19	1862	GATA2,DACH1,KCNIP3,MIER2,AEBP1,HEY2,SOX7,IRF9,TBX3,E2F4,FOXK1,RXRG,ZNF335,FOXF1,ZNF362,HIF3A,BCL6,MAF,HOXA2		MicroRNA	hsa-miR-3177:mirSVR_lowEffct	hsa-miR-3177:mirSVR_nonconserved_lowEffect-0.1-0.5	0.01525	106.3	0.2045	1.928	11	495	ATP6V0B,AKR1A1,PTEN,SOX7,PTPRE,FOXF1,C12orf75,TMEM119,LINC01089,FAM107A,SLX4
GO: Molecular Function	GO:0000981	DNA-binding transcription factor activity, RNA polymerase II-specific	8.657e-13	8.224e-11	8.224e-12	4.224e-11	17	1261	GATA2,DACH1,KCNIP3,AEBP1,HEY2,SOX7,IRF9,TBX3,E2F4,FOXK1,RXRG,FOXF1,ZNF362,HIF3A,BCL6,MAF,HOXA2		MicroRNA	hsa-miR-137:mirSVR_lowEffct	hsa-miR-137:mirSVR_conserved_lowEffect-0.1-0.5	0.03749	261.4	0.4099	3.864	20	1608	SMDT1,DAG1,SLC39A13,RAB8A,NHERF2,S100A11,MFGE8,CLN3,CLTA,UTP3,FOXF1,SEMA4D,TRIB2,RHBDF1,SNX33,LINC01089,SEC24C,TSPAN7,ZNF333,MAF
GO: Molecular Function	GO:0003700	DNA-binding transcription factor activity	1.949e-12	1.852e-10	1.684e-11	8.647e-11	17	1324	GATA2,DACH1,KCNIP3,AEBP1,HEY2,SOX7,IRF9,TBX3,E2F4,FOXK1,RXRG,FOXF1,ZNF362,HIF3A,BCL6,MAF,HOXA2		MicroRNA	hsa-miR-512-5p:mirSVR_lowEffct	hsa-miR-512-5p:mirSVR_nonconserved_lowEffect-0.1-0.5	0.0397	276.8	0.4286	4.04	21	1749	IL11RA,SERPINA3,DACH1,RUVBL2,GGA3,TXNRD1,MOCS3,GMPPA,HMGCLL1,TMT1A,FOXF1,RAD23B,SEMA4D,TRIB2,TAF1C,LINC01089,SLC3A2,ITIH5,ZNF335,CDC25B,IFI6
Interaction	int:CREBBP	CREBBP interactions	0.004318	8.731	2.91	23.83	7	595	GATA2,DACH1,SOX7,IRF9,RXRG,BCL6,MAF		MicroRNA	hsa-miR-129-5p:mirSVR_highEffct	hsa-miR-129-5p:mirSVR_conserved_highEffect-0.5	0.04002	279.1	0.4307	4.06	21	1750	DAPL1,GATA2,NMUR1,BCL6,KCNIP3,ADARB1,TXNRD1,CEPT1,SUN2,CLTA,SOSTDC1,PYM1,XKR6,LINC01089,ZNF503,NSUN5,ASPH,ZNF333,CHTOP,RNF182,MAF
MicroRNA	hsa-miR-877:mirSVR_lowEffct	hsa-miR-877:mirSVR_nonconserved_lowEffect-0.1-0.5	0.002144	7.653	0.7273	6.369	7	1526	KCNIP3,HEY2,IRF9,TBX3,ZNF346,RXRG,HIF3A		MicroRNA	hsa-miR-378*:mirSVR_lowEffct	hsa-miR-378*:mirSVR_nonconserved_lowEffect-0.1-0.5	0.04468	311.5	0.4713	4.443	22	1901	MYADM,PSEN2,TNFRSF14,PTEN,PRUNE1,GSE1,TMEM178A,CLTA,NOTCH4,VAT1,RAD23B,ESAM,PYM1,SNX33,LINC01089,SH3D21,ITIH5,SCUBE1,FEZ1,ASPH,UHRF1,CDH5
MicroRNA	hsa-miR-20a-5p:TargetScan	hsa-miR-20a-5p	0.002341	8.357	0.7273	6.369	6	968	MIER2,PHF1,IRF9,FOXF1,BCL6,HOXA2		Pubmed	15146197	Transcriptome characterization elucidates signaling networks that control human ES cell growth and differentiation.	0.001115	41.6	1.095	12.16	26	1215	MYADM,SNX3,HINT1,DAG1,BCL6,GALNT13,PTPRS,PIK3CD,SUN2,CLTA,GMPPA,TRIB2,PGGHG,ARHGAP23,PSMG3,TARS2,KANK2,LINC01089,SH3D21,SLC3A2,PKIG,SLC6A9,NSUN5,FEZ1,UHRF1,DCTN3
MicroRNA	hsa-miR-93-5p:TargetScan	hsa-miR-93-5p	0.002341	8.357	0.7273	6.369	6	968	MIER2,PHF1,IRF9,FOXF1,BCL6,HOXA2		ToppCell Atlas	519356c4925b5b6647e7d763d4084cd9b2e94f0a	normal_Pleural_Fluid-T/NK_cells-Treg|T/NK_cells / Location, Cell class and cell subclass	0.0001503	4.381	0.001931	0.02096	10	190	LRRC32,TNFRSF14,VSIR,S100A4,TLE5,TMT1A,DOK2,LINC01089,CD27,MAF
MicroRNA	hsa-miR-20b-5p:TargetScan	hsa-miR-20b-5p	0.002341	8.357	0.7273	6.369	6	968	MIER2,PHF1,IRF9,FOXF1,BCL6,HOXA2		ToppCell Atlas	06eace2e681980456299167b48bd49bcfea5e940	BALF-PFMC-Severe-critical_progression_d12-22_no-steroids-Lymphocytic-Lymphocytic_T-mature_alpha-beta_T_cell|Severe-critical_progression_d12-22_no-steroids / Compartment, severity and other cell annotations on 10x 3' data (130k)	0.0007707	22.46	0.008688	0.09433	9	175	PIK3CD,SCN4B,PGGHG,LINC01089,S1PR1,CORO1A,CD27,IL2RB,MAF
MicroRNA	hsa-miR-106a-5p:TargetScan	hsa-miR-106a-5p	0.002355	8.407	0.7273	6.369	6	969	MIER2,PHF1,IRF9,FOXF1,BCL6,HOXA2		ToppCell Atlas	fc40fda0fb9954cb0970c6ac71f6d6df7d27dc5c	(2)_NK/T-(23)_CD4+_T_cell-(232)_CD4+/CD45RA+_Naive_T_cell|(23)_CD4+_T_cell / immune cells in Peripheral Blood (logTPM normalization)	0.0007707	22.46	0.008688	0.09433	9	175	RPS5,PECAM1,PLEKHB1,MYO15B,AEBP1,PGGHG,MAN1C1,LINC01089,CD27
MicroRNA	hsa-miR-106b-5p:TargetScan	hsa-miR-106b-5p	0.002355	8.407	0.7273	6.369	6	969	MIER2,PHF1,IRF9,FOXF1,BCL6,HOXA2		ToppCell Atlas	632b9541371483d25948b6f033863c49f38e3603	normal_Pleural_Fluid-T/NK_cells-Treg|normal_Pleural_Fluid / Location, Cell class and cell subclass	0.001527	44.49	0.01628	0.1767	9	190	LRRC32,S100A4,MFGE8,TLE5,DOK2,LINC01089,CORO1A,CD27,CDC25B
MicroRNA	hsa-miR-17-5p:TargetScan	hsa-miR-17-5p	0.002355	8.407	0.7273	6.369	6	969	MIER2,PHF1,IRF9,FOXF1,BCL6,HOXA2		ToppCell Atlas	a4f2fffa8d0de760c556c3f8f1c91804eedbfa68	TCGA-Breast-Primary_Tumor-Breast_Carcinoma-Infiltrating_Lobular_Carcinoma|TCGA-Breast / Sample_Type by Project: Shred V9	0.003111	90.65	0.02935	0.3186	8	155	TNFRSF14,PHF1,MYO15B,RGL2,TMEM119,LINC01089,SH3D21,KANK3
MicroRNA	hsa-miR-519d-3p:TargetScan	hsa-miR-519d-3p	0.002383	8.507	0.7273	6.369	6	971	MIER2,PHF1,IRF9,FOXF1,BCL6,HOXA2		Transcription Factor Binding Site	CAGGTG_V$E12_Q6	CAGGTG_V$E12_Q6	0.0001243	0.1167	0.1167	0.8666	42	1950	IL11RA,WBP2,ATP6V0B,PSEN2,GATA2,DACH1,BCL6,PLEKHB1,PHF1,GJA4,MFNG,ADRA1A,ADRB1,GRK2,GSE1,CASKIN2,PIK3CD,RGL2,HMGCLL1,VAT1,TRIB2,S100A16,DLL4,SH2D3C,SOSTDC1,ESAM,SCAMP2,SCAMP3,HIF3A,LINC01089,S1PR1,ZNF503,PLCD3,CORO1A,SCUBE1,MANSC1,GNA14,LRP10,SIGIRR,LTBP2,SLX4,RASGRP2
MicroRNA	hsa-miR-921:mirSVR_lowEffct	hsa-miR-921:mirSVR_nonconserved_lowEffect-0.1-0.5	0.02009	71.71	2.168	18.98	6	1412	ZNF333,DACH1,PHF1,IRF9,ZNF335,HIF3A		Transcription Factor Binding Site	V$AP4_Q5	V$AP4_Q5	0.004521	4.246	1.061	7.878	11	215	SLC12A8,RXRG,BAP1,GRK2,CASKIN2,PTPRS,VAT1,DLL4,LINC01089,PTCH2,MAF
MicroRNA	hsa-miR-590-3p:PITA	hsa-miR-590-3p:PITA_TOP	0.02576	91.98	2.449	21.45	6	1476	DACH1,PHF1,IRF9,FOXK1,FOXF1,ZNF503		Disease	DOID:264 (is_marker_for)	hemangiopericytoma (is_marker_for)	0.0005669	1.532	1.532	12.99	4	9	PTEN,NOTCH4,DLL4,HEY2
MicroRNA	hsa-miR-2114-5p		0.03529	126	3	26.27	3	152	IRF9,TBX3,MAF		Disease	DOID:162 (implicated_via_orthology)	cancer (implicated_via_orthology)	0.002833	7.656	3.828	32.46	12	268	PTEN,BRAF,PIK3CD,NOTCH4,TBX3,NRAS,DLL4,HIF3A,KANK2,PIGZ,KANK3,MAPK3
Pubmed	15618518	Mouse brain organization revealed through direct genome-scale TF expression analysis.	3.938e-14	1.637e-10	1.637e-10	1.459e-09	17	1826	GATA2,MIER2,PHF1,HEY2,SOX7,IRF9,TBX3,ZNF346,E2F4,FOXK1,RXRG,FOXF1,HIF3A,ZNF503,BCL6,MAF,HOXA2		Disease	C0038356	Stomach Neoplasms	0.008068	21.8	5.807	49.24	12	297	BAP1,PHB1,HOXA2,BLVRB,ADRB1,BRAF,CLN3,URM1,TBX3,TIMP3,MAPK3,M6PR
Pubmed	19274049	A census of human transcription factors: function, expression and evolution.	9.477e-14	3.939e-10	1.97e-10	1.755e-09	14	908	GATA2,HEY2,SOX7,IRF9,TBX3,E2F4,FOXK1,RXRG,ZNF335,FOXF1,HIF3A,BCL6,MAF,HOXA2		Disease	C0024623	Malignant neoplasm of stomach	0.008926	24.12	5.807	49.24	12	300	BAP1,PHB1,HOXA2,BLVRB,ADRB1,BRAF,CLN3,URM1,TBX3,TIMP3,MAPK3,M6PR
Pubmed	28473536	Impact of cytosine methylation on DNA binding specificities of human transcription factors.	2.564e-11	1.066e-07	3.553e-08	3.166e-07	11	544	GATA2,HEY2,SOX7,IRF9,TBX3,E2F4,FOXK1,RXRG,BCL6,MAF,HOXA2		Disease	DOID:799 (is_marker_for)	varicose veins (is_marker_for)	0.01112	30.05	5.807	49.24	3	6	PECAM1,DLL4,HEY2
Pubmed	20059953	A systems approach reveals that the myogenesis genome network is regulated by the transcriptional repressor RP58.	7.395e-08	0.0003074	7.685e-05	0.0006847	12	1515	GATA2,KCNIP3,PHF1,AEBP1,HEY2,SOX7,IRF9,TBX3,E2F4,FOXK1,BCL6,HOXA2		Disease	C0009075	Melanoma, Cloudman S91	0.01934	52.27	5.807	49.24	3	7	PTEN,BRAF,PXN
Pubmed	20211142	An atlas of combinatorial transcriptional regulation in mouse and man.	1.401e-07	0.0005825	0.0001165	0.001038	10	877	GATA2,DACH1,KCNIP3,PHF1,AEBP1,IRF9,E2F4,RXRG,BCL6,HOXA2		Disease	C0004565	Melanoma, B16	0.01934	52.27	5.807	49.24	3	7	PTEN,BRAF,PXN
ToppCell Atlas	be9d99a2e22e63824fb2a91974379da45160ae43	3'-Broncho-tracheal-Endothelial-Blood_vessel_EC-capillary_endothelial_cell-EC_general_capillary-EC_general_capillary_L.2.0.2.0|3' / 5'-vs-3', Tissue groups, Lineages, Lineage subclass, Cell_type2, Cell_subtype2_L4.5	0.002473	23.41	0.11	1.071	4	180	DACH1,IRF9,TBX3,FOXF1		Disease	C0025205	Melanoma, Experimental	0.01934	52.27	5.807	49.24	3	7	PTEN,BRAF,PXN
Transcription Factor Binding Site	TTGTTT_V$FOXO4_01	TTGTTT_V$FOXO4_01	0.03349	16.78	4.194	28.5	8	1599	GATA2,IRF9,TBX3,RXRG,ZNF362,BCL6,MAF,HOXA2		Disease	C0018598	Melanoma, Harding-Passey	0.01934	52.27	5.807	49.24	3	7	PTEN,BRAF,PXN
Coexpression	M9898	BENPORATH_SUZ12_TARGETS	0.0001729	0.3893	0.2364	1.961	9	1035	GATA2,DACH1,SOX7,TBX3,E2F4,RXRG,FOXF1,ZNF503,MAF		Disease	C1708349	Hereditary Diffuse Gastric Cancer	0.03776	102	10.2	86.51	11	293	BAP1,PHB1,HOXA2,BLVRB,ADRB1,CLN3,URM1,TBX3,TIMP3,MAPK3,M6PR
Coexpression	M7617	BENPORATH_EED_TARGETS	0.0002099	0.4728	0.2364	1.961	9	1059	GATA2,DACH1,SOX7,TBX3,ZNF335,FOXF1,ZNF503,MAF,HOXA2		Gene Family	459	S100 calcium binding proteins|EF-hand domain containing	0.03546	5.071	5.071	28.11	4	21	S100A3,S100A4,S100A11,S100A16
Coexpression	M10371	BENPORATH_ES_WITH_H3K27ME3	0.004189	9.434	3.145	26.09	8	1115	GATA2,DACH1,SOX7,TBX3,RXRG,FOXF1,ZNF503,HOXA2		GO: Biological Process	GO:0008285	negative regulation of cell population proliferation	0.0452	194.3	32.38	289.5	27	991	SERPINA3,LRRC32,TNFRSF14,GATA2,DACH1,BCL6,ACVRL1,PTEN,NDRG2,ADARB1,VSIR,BAP1,PHB1,CCN5,S100A11,SOX7,ADRA1A,TBX3,DLL4,KANK2,ZNF503,LIMS2,TIMP3,ASPH,MMRN2,PKN1,CDH5
Coexpression	M8448	BENPORATH_PRC2_TARGETS	0.02092	47.11	9.986	82.85	6	650	GATA2,DACH1,SOX7,TBX3,FOXF1,ZNF503		Transcription Factor Binding Site	M30251	ZFP91_TARGET_GENES	0.02309	21.69	3.614	26.83	30	1458	PSEN2,INPP5A,PPP1R14A,NMUR1,ATP6V1F,MIDEAS,ADARB1,SLC39A13,ADRA1A,CEPT1,GSE1,PTPRS,CLN3,C1R,AURKAIP1,TMT1A,VAT1,DEXI,S100A16,SOSTDC1,ESAM,PYM1,TMEM119,BTBD2,TARS2,SLC6A9,EFNB1,FEZ1,CDC25B,TM2D1
Coexpression	M8028	GSE25088_WT_VS_STAT6_KO_MACROPHAGE_IL4_STIM_UP	0.03044	68.55	9.986	82.85	4	199	PHF1,AEBP1,ZNF335,BCL6		Coexpression	M2105	KIM_ALL_DISORDERS_OLIGODENDROCYTE_NUMBER_CORR_UP	2.968e-07	0.00246	0.0001447	0.001389	29	755	WBP2,ATP6V0B,HINT1,TCEAL4,BCL7B,ATP6V1F,AKR1A1,RUVBL2,BAP1,IRF9,AP2M1,CLTA,C1QBP,TALDO1,RAD23B,TRIB2,ADRM1,COX6B1,PPP1R11,SCAMP3,SLC3A2,PKIG,CORO1A,FEZ1,TSPAN7,MAPK3,SNRPC,CX3CR1,DCTN3
Coexpression	M9646	GSE43955_TH0_VS_TGFB_IL6_TH17_ACT_CD4_TCELL_20H_UP	0.03104	69.9	9.986	82.85	4	200	DACH1,AEBP1,ZNF362,BCL6		Coexpression	M40865	THAKAR_PBMC_INACTIVATED_INFLUENZA_AGE_21_30YO_RESPONDERS_28DY_DN	1.146e-06	0.009498	0.0004523	0.004342	31	906	IL11RA,MYADM,ZNF346,MAN2C1,TNFRSF14,APBB3,ZNF362,MIDEAS,VSIR,GGA3,S100A4,S100A11,IRF9,GRK2,GSE1,PTPRE,SMPDL3A,CLN3,TAF1C,TMEM138,TRMT1,EFHD2,E2F4,BTBD2,SLC3A2,ITIH5,ZNF503,NSUN5,SEC24C,LRP10,IL2RB
Coexpression Atlas	PCBC_ratio_EB_vs_SC_500	ratio_EmbryoidBody_vs_StemCell_top-relative-expression-ranked_500	0.0006624	0.8233	0.8233	6.342	7	498	GATA2,DACH1,TBX3,RXRG,FOXF1,ZNF503,HOXA2		Coexpression	M40866	THAKAR_PBMC_INACTIVATED_INFLUENZA_AGE_21_30YO_RESPONDERS_7DY_DN	0.004156	34.45	0.4151	3.985	20	635	IL11RA,MYADM,MAN2C1,APBB3,MIDEAS,GGA3,S100A4,IRF9,GRK2,PTPRE,SMPDL3A,TAF1C,TMEM138,TRMT1,EFHD2,E2F4,BTBD2,LINC01089,SLC3A2,NSUN5
Coexpression Atlas	gudmap_developingKidney_e15.5_Ureteral Smooth Musc_500_k5	DevelopingKidney_e15.5_Ureteral Smooth Musc_emap-28812_k-means-cluster#5_top-relative-expression-ranked_500	0.04524	56.24	16.08	123.9	4	187	GATA2,DACH1,KCNIP3,FOXF1		Coexpression	M6279	GSE2585_THYMIC_MACROPHAGE_VS_MTEC_UP	0.02338	193.8	1.599	15.35	10	197	LRRC32,NMUR1,AKR1A1,S100A4,IRF9,CLTA,AURKAIP1,MIER2,MRPS34,CDC25B
Drug	4419_UP	Epicatechin-(-) [154-23-4]; Up 200; 13.8uM; MCF7; HT_HG-U133A	0.001672	8.839	8.839	80.89	5	196	AEBP1,HEY2,TBX3,ZNF362,HIF3A		Coexpression	M9075	GSE39152_BRAIN_VS_SPLEEN_CD103_NEG_MEMORY_CD8_TCELL_UP	0.02661	220.6	1.599	15.35	10	200	DAG1,BCL6,TXNRD1,IRF9,SUN2,NRAS,DOK2,M6PR,CDH5,CHTOP
Drug	4405_UP	Dicyclomine hydrochloride [67-92-5]; Up 200; 11.6uM; MCF7; HT_HG-U133A	0.04204	222.3	39.63	362.6	4	188	DACH1,HEY2,ZNF362,BCL6		Coexpression	M15774	DANG_BOUND_BY_MYC	0.03937	326.3	2.205	21.17	25	1061	IL11RA,SNX3,HINT1,ABI3,PSEN2,RPS5,AKR1A1,RAB8A,PHB1,NHERF2,IRF9,MFNG,CEPT1,MOCS3,CLN3,RGL2,NOTCH4,NRAS,SH2D3C,CTDSP1,SCAMP3,FADS3,CDC25B,M6PR,DCTN3
Drug	ctd:D002737	Chloroprene	0.04653	246	39.63	362.6	8	1349	GATA2,DACH1,KCNIP3,AEBP1,ZNF346,HIF3A,MAF,HOXA2		Coexpression Atlas	gudmap_RNAseq_p2_Glomerlular Endothelial_2500	gudmap_RNAseq_p2_Glomerlular Endothelial_2500	4.356e-15	1.401e-11	1.401e-11	1.212e-10	65	1685	MYADM,ABI3,PSEN2,INPP5A,PECAM1,BCL7B,TNFRSF14,GATA2,ACVRL1,ALS2CL,ADARB1,VSIR,PLAC8,MXRA7,GLMP,S100A4,PHF1,NHERF2,SOX7,IRF9,GJA4,MFGE8,MFNG,CASKIN2,SMPDL3A,PIK3CD,C1R,RGL2,GIMAP6,NOTCH4,TNS3,VAT1,TBX3,ADCY4,TRIB2,MAN2B2,S100A16,ARHGAP23,DLL4,HYAL1,ANXA7,SH2D3C,ESAM,PPP1R11,S1PR1,SH3D21,LIMS2,C1orf115,MANSC1,TIE1,LRP10,TIMP3,USHBP1,CD27,SIGIRR,KANK3,TSPAN7,EFR3B,HEY2,MMRN2,PKN1,MAPK3,CDH5,SLC29A1,…
Drug	917_UP	quercetin dihydrate; Up 200; 1uM; MCF7; HT_HG-U133A_EA	0.04945	261.5	39.63	362.6	4	196	DACH1,AEBP1,TBX3,MAF		Coexpression Atlas	PCBC_ratio_CardioEndothel_vs_SC_cfr-2X-p05	Cardiovascular Endothelial Cells_vs_Pluripotent Stem Cells-Confounder_removed-fold2.0_adjp0.05	3.825e-11	1.23e-07	3.075e-08	2.661e-07	60	1767	MYADM,SNX3,ABI3,MAN2C1,METRNL,LRRC32,TNFRSF14,GATA2,ATP6V1F,TWF2,ACVRL1,MIDEAS,SLC39A13,MXRA7,TXNRD1,NHERF2,S100A11,SOX7,IRF9,GJA4,MFNG,CD82,PTPRE,TLE5,SUN2,PXN,GIMAP6,NOTCH4,VAT1,TEX261,ADCY4,MAN2B2,RHBDF1,S100A16,ARHGAP23,DLL4,SH2D3C,ESAM,EFHD2,CTDSP1,TBC1D25,S1PR1,SH3D21,LIMS2,PKIG,C1orf115,MANSC1,FADS3,FAM107A,TIE1,LRP10,KANK3,ASPH,MMRN2,LTBP2,MAPK3,TM2D1,IFI6,CDH5,DCTN3
GO: Biological Process	GO:0045934	negative regulation of nucleobase-containing compound metabolic process	1.098e-06	0.001326	0.0002775	0.00213	14	1790	GATA2,DACH1,KCNIP3,MIER2,AEBP1,HEY2,SOX7,TBX3,FOXK1,FOXF1,ZNF503,BCL6,MAF,HOXA2		Coexpression Atlas	gudmap_kidney_adult_GlomCapSys_Tie2_1000	kidney_adult_GlomCapSys_Tie2_top-relative-expression-ranked_1000	1.509e-09	4.852e-06	7.512e-07	6.5e-06	38	852	MYADM,ABI3,LRRC32,PECAM1,GATA2,ACVRL1,PLAC8,GLMP,S100A4,NHERF2,SOX7,IRF9,GJA4,CASKIN2,SMPDL3A,GIMAP6,TMT1A,NOTCH4,TBX3,ADCY4,S100A16,DLL4,HYAL1,ANXA7,ESAM,S1PR1,LIMS2,MANSC1,TIE1,TIMP3,USHBP1,SIGIRR,KANK3,TSPAN7,MMRN2,MAPK3,CDH5,RASGRP2
GO: Biological Process	GO:0010558	negative regulation of macromolecule biosynthetic process	2.291e-06	0.002767	0.0003758	0.002884	14	1893	GATA2,DACH1,KCNIP3,MIER2,AEBP1,HEY2,SOX7,TBX3,FOXK1,FOXF1,ZNF503,BCL6,MAF,HOXA2		Coexpression Atlas	gudmap_RNAseq_p2_CD2APMEISWT_2500	gudmap_RNAseq_p2_CD2APMEISWT_2500	1.635e-09	5.258e-06	7.512e-07	6.5e-06	58	1820	IL11RA,MYADM,ABI3,PSEN2,METRNL,INPP5A,BCL7B,TNFRSF14,PPP1R14A,DAG1,BCL6,ACVRL1,NDRG2,GLMP,S100A4,PHF1,BLVRB,NHERF2,S100A11,IRF9,GJA4,MFGE8,CD82,AEBP1,TMEM178A,PIK3CD,SUN2,C1R,GIMAP6,TMT1A,NOTCH4,TNS3,AGTRAP,VAT1,TBX3,ADCY4,MAN2B2,RHBDF1,ARHGAP23,MAN1C1,ANXA7,SH2D3C,ESAM,SNX33,ARHGEF25,KANK2,S1PR1,SH3D21,LIMS2,PLCD3,MANSC1,FADS3,LRP10,TIMP3,AOC3,SLC29A1,RASGRP2,MAF
GO: Biological Process	GO:0031327	negative regulation of cellular biosynthetic process	3.589e-06	0.004335	0.0004817	0.003697	14	1959	GATA2,DACH1,KCNIP3,MIER2,AEBP1,HEY2,SOX7,TBX3,FOXK1,FOXF1,ZNF503,BCL6,MAF,HOXA2		Coexpression Atlas	gudmap_kidney_adult_GlomCapSys_Tie2_500	kidney_adult_GlomCapSys_Tie2_top-relative-expression-ranked_500	8.367e-09	2.691e-05	2.079e-06	1.799e-05	26	427	ABI3,LRRC32,PECAM1,ACVRL1,PLAC8,S100A4,NHERF2,SOX7,IRF9,GJA4,SMPDL3A,GIMAP6,TBX3,ADCY4,S100A16,HYAL1,ESAM,S1PR1,MANSC1,TIE1,TIMP3,USHBP1,KANK3,TSPAN7,MMRN2,CDH5
GO: Biological Process	GO:0060840	artery development	0.02887	34.87	3.131	24.03	4	155	GATA2,HEY2,SOX7,FOXF1		Coexpression Atlas	PCBC_ratio_Lung Fibroblast_vs_SC_cfr-2X-p05	Lung Fibroblast_vs_Pluripotent Stem Cells-Confounder_removed-fold2.0_adjp0.05	2.309e-06	0.007425	0.000297	0.00257	53	1899	MYADM,SNX3,MAN2C1,METRNL,BCL6,PTEN,SLC39A13,MXRA7,TXNRD1,GLMP,S100A4,NHERF2,S100A11,IRF9,CD82,AEBP1,TLE5,SUN2,PXN,RAB7A,C1R,GMPPA,TMT1A,FOXF1,TNS3,TEX261,TBX3,MAN2B2,RHBDF1,S100A16,ARHGAP23,C12orf75,ANXA7,EFHD2,CTDSP1,TMEM119,SCAMP3,ARHGEF25,KANK2,SH3D21,ZNF503,PLCD3,PKIG,FADS3,LRP10,TIMP3,ASPH,LTBP2,MAPK3,CDC25B,TM2D1,IFI6,DCTN3
GO: Biological Process	GO:0007423	sensory organ development	0.03543	42.8	3.292	25.26	8	1178	GATA2,HEY2,TBX3,HIF3A,ZNF503,BCL6,MAF,HOXA2		Coexpression Atlas	PCBC_ratio_BronchSmoothMuscl_vs_SC_cfr-2X-p05	Bronchial Smooth Muscle Cells_vs_Pluripotent Stem Cells-Confounder_removed-fold2.0_adjp0.05	4.309e-05	0.1386	0.0033	0.02855	50	1893	MYADM,SNX3,MAN2C1,METRNL,LRRC32,ACVRL1,PTEN,VSIR,SLC39A13,MXRA7,TXNRD1,S100A3,S100A4,BLVRB,NHERF2,S100A11,IRF9,AEBP1,TLE5,SMPDL3A,SUN2,PXN,C1R,GMPPA,FOXF1,TNS3,VAT1,TEX261,TBX3,MAN2B2,RHBDF1,S100A16,C12orf75,EFHD2,CTDSP1,TMEM119,ACKR4,KANK2,SH3D21,ZNF503,PLCD3,PKIG,LRP10,TIMP3,ASPH,LTBP2,MAPK3,CDC25B,IFI6,DCTN3
GO: Molecular Function	GO:0001227	DNA-binding transcription repressor activity, RNA polymerase II-specific	1.127e-05	0.001071	8.744e-05	0.0004491	8	390	DACH1,KCNIP3,AEBP1,HEY2,TBX3,FOXK1,BCL6,HOXA2		Coexpression Atlas	PCBC_ratio_Bronchial Smooth Muscle_vs_SC_cfr-2X-p05	Bronchial Smooth Muscle_vs_Pluripotent Stem Cells-Confounder_removed-fold2.0_adjp0.05	0.0001169	0.3761	0.006838	0.05917	47	1778	IL11RA,MYADM,SNX3,MAN2C1,METRNL,ACVRL1,PTEN,SLC39A13,MXRA7,S100A4,NHERF2,S100A11,IRF9,CD82,AEBP1,TLE5,SUN2,PXN,RAB7A,C1R,TMT1A,FOXF1,TEX261,TBX3,MAN2B2,RHBDF1,S100A16,ARHGAP23,C12orf75,ANXA7,EFHD2,CTDSP1,PPP1R11,TMEM119,SCAMP3,KANK2,SH3D21,ZNF503,PLCD3,LRP10,TIMP3,ASPH,LTBP2,RAB1B,MAPK3,CDC25B,DCTN3
GO: Molecular Function	GO:0001217	DNA-binding transcription repressor activity	1.196e-05	0.001137	8.744e-05	0.0004491	8	393	DACH1,KCNIP3,AEBP1,HEY2,TBX3,FOXK1,BCL6,HOXA2		Coexpression Atlas	PCBC_ratio_CardiacMyocyte_vs_SC_cfr-2X-p05	Cardiac Myocyte Cells_vs_Pluripotent Stem Cells-Confounder_removed-fold2.0_adjp0.05	0.001194	3.839	0.05188	0.4489	44	1747	MYADM,SNX3,METRNL,LRRC32,BCL6,ACVRL1,VSIR,SLC39A13,MXRA7,GLMP,S100A4,BLVRB,NHERF2,S100A11,IRF9,AEBP1,TLE5,SUN2,PXN,RAB7A,C1R,TNS3,TEX261,MAN2B2,RHBDF1,S100A16,C12orf75,CTDSP1,SCAMP3,KANK2,SH3D21,ZNF503,PKIG,FADS3,LRP10,TIMP3,ASPH,LTBP2,MAPK3,CDC25B,TM2D1,IFI6,CDH5,DCTN3
Interaction	int:SIN3A	SIN3A interactions	8.275e-06	0.01673	0.01673	0.137	8	378	DACH1,MIER2,PHF1,HEY2,E2F4,FOXK1,BCL6,MAF		Coexpression Atlas	JC_hmvEC_2500_K1	JC_hmvEC_top-relative-expression-ranked_2500_k-means-cluster#1	0.002065	6.641	0.08514	0.7368	29	936	ABI3,LRRC32,ACVRL1,MXRA7,HOXA2,TXNRD1,SOX7,IRF9,PTPRE,TMA7,GIMAP6,NOTCH4,MAN2B2,ARHGAP23,DLL4,SH2D3C,ESAM,S1PR1,C1orf115,MANSC1,TIE1,USHBP1,KANK3,ASPH,MMRN2,LTBP2,MAPK3,CDC25B,CDH5
Interaction	int:NCOR1	NCOR1 interactions	0.003262	6.596	2.91	23.83	6	360	GATA2,DACH1,HEY2,E2F4,FOXK1,BCL6		Coexpression Atlas	gudmap_RNAseq_p2_CD2APMEISWT_2500_K4	gudmap_RNAseq_p2_CD2APMEISWT_2500_K4	0.002523	8.115	0.1014	0.8778	27	842	IL11RA,PSEN2,METRNL,TNFRSF14,DAG1,NDRG2,PHF1,S100A11,IRF9,MFGE8,CD82,AEBP1,PIK3CD,C1R,TMT1A,TNS3,AGTRAP,TBX3,MAN2B2,RHBDF1,ARHGAP23,SNX33,PLCD3,FADS3,AOC3,RASGRP2,MAF
Interaction	int:NCOR2	NCOR2 interactions	0.01286	26	6.501	53.24	5	263	GATA2,SOX7,E2F4,RXRG,BCL6		Coexpression Atlas	gudmap_RNAseq_p2_Glomerlular Endothelial_2500_K1	gudmap_RNAseq_p2_Glomerlular Endothelial_2500_K1	0.009049	29.1	0.3031	2.623	26	850	MYADM,INPP5A,BCL7B,ADARB1,VSIR,MXRA7,GLMP,S100A4,IRF9,CASKIN2,RGL2,VAT1,ADCY4,TRIB2,MAN2B2,HYAL1,ANXA7,PPP1R11,SH3D21,LRP10,CD27,TSPAN7,EFR3B,HEY2,PKN1,MAPK3
MicroRNA	hsa-miR-548l:PITA	hsa-miR-548l:PITA_TOP	0.0002427	0.8666	0.5177	4.534	6	655	GATA2,DACH1,HEY2,E2F4,FOXK1,FOXF1		Coexpression Atlas	PCBC_ratio_EB_vs_SC_cfr-2X-p05	Embryoid Body Cells_vs_Pluripotent Stem Cells-Confounder_removed-fold2.0_adjp0.05	0.03068	98.65	0.8086	6.997	41	1796	IL11RA,MAN2C1,METRNL,LRRC32,DACH1,APBB3,ZNF362,NDRG2,SLC39A13,MXRA7,NHERF2,S100A11,IRF9,CD82,AEBP1,SMPDL3A,TMEM178A,SUN2,TNS3,TEX261,TBX3,S100A16,C12orf75,CTDSP1,TMEM119,ARHGEF25,S1PR1,SH3D21,ZNF503,PKIG,SCUBE1,NKD1,LRP10,TIMP3,EFR3B,LTBP2,LRRN4,TM2D1,IFI6,DCTN3,MAF
MicroRNA	hsa-miR-4313		0.0002901	1.035	0.5177	4.534	4	134	DACH1,E2F4,FOXK1,ZNF362		Drug	7405_UP	Flavoxate hydrochloride [3717-88-2]; Up 200; 9.4uM; MCF7; HT_HG-U133A	4.765e-05	0.9909	0.5902	6.209	14	197	MAN2C1,GATA2,ZNF362,ALS2CL,NDRG2,IRF9,GJA4,GRK2,TMT1A,TRIB2,MAN1C1,FADS3,FEZ1,RASGRP2
MicroRNA	hsa-miR-3179:mirSVR_highEffct	hsa-miR-3179:mirSVR_nonconserved_highEffect-0.5	0.001256	4.485	0.7273	6.369	6	869	ZNF333,PHF1,ZNF362,BCL6,MAF,HOXA2		Drug	3570_DN	2-Chloropyrazine [14508-49-7]; Down 200; 35uM; MCF7; HT_HG-U133A	0.01181	245.6	30.05	316.1	11	194	IRF9,CD82,GRK2,AJAP1,PTPRE,CASKIN2,PXN,MAN1C1,CORO1A,ASPH,PKN1
MicroRNA	hsa-miR-4297:mirSVR_lowEffct	hsa-miR-4297:mirSVR_nonconserved_lowEffect-0.1-0.5	0.002501	8.928	0.7273	6.369	7	1562	DACH1,KCNIP3,AEBP1,SOX7,TBX3,HIF3A,MAF		Drug	ctd:D014810	Vitamin E	0.03534	734.9	48.52	510.4	36	1587	WBP2,PECAM1,BCL6,NDRG2,ADARB1,BAP1,PHB1,PRUNE1,RPL23,S100A11,IRF9,MFGE8,AP2M1,AEBP1,PIK3CD,CLN3,SUN2,GMPPA,NOTCH4,SDHC,VAT1,RAD23B,NRAS,ADRM1,EFHD2,SCAMP3,YWHAE,NSUN5,FAM107A,TIMP3,MAPK3,CDC25B,IFI6,SLC29A1,DCTN3,RASGRP2
MicroRNA	hsa-miR-615-5p:mirSVR_lowEffct	hsa-miR-615-5p:mirSVR_nonconserved_lowEffect-0.1-0.5	0.002648	9.455	0.7273	6.369	6	989	ZNF333,KCNIP3,PHF1,SOX7,RXRG,HIF3A		MicroRNA	hsa-miR-4313:mirSVR_lowEffct	hsa-miR-4313:mirSVR_nonconserved_lowEffect-0.1-0.5	2.138e-09	1.491e-05	5.734e-07	5.405e-06	28	1233	TWF2,ADARB1,RUVBL2,VSIR,RAB8A,GGA3,IRF9,MFNG,CD82,NTN5,GIMAP6,HMGCLL1,TNS3,TEX261,TRIB2,LRATD1,SH2D3C,TBC1D25,E2F4,SEC24C,ZNF335,TSPAN7,AOC3,RAB1B,M6PR,SLC29A1,CHTOP,SLX4
MicroRNA	hsa-miR-661		0.005416	19.33	1.36	11.91	5	626	GATA2,KCNIP3,PHF1,ZNF346,ZNF362		MicroRNA	hsa-miR-1226:mirSVR_lowEffct	hsa-miR-1226:mirSVR_nonconserved_lowEffect-0.1-0.5	1.818e-06	0.01268	0.0001348	0.001271	30	1887	OR7E47P,WBP2,SERPINA3,PSEN2,DAG1,AKR1A1,NDRG2,ADARB1,PLAC8,MXRA7,RAB8A,IRF9,GJA4,MYO15B,PXN,RAB7A,NOTCH4,SDHC,TNS3,DEXI,ADRM1,DOK2,ARHGEF25,SH3D21,FEZ1,USHBP1,ASPH,UHRF1,CDH5,RASGRP2
MicroRNA	hsa-miR-6797-5p		0.005715	20.4	1.36	11.91	5	633	ZNF333,KCNIP3,ZNF346,HIF3A,HOXA2		MicroRNA	hsa-miR-361-3p:mirSVR_lowEffct	hsa-miR-361-3p:mirSVR_nonconserved_lowEffect-0.1-0.5	2.711e-06	0.0189	0.0001853	0.001747	26	1469	SERPINA3,SMDT1,LRRC32,ZNF362,BCL6,VSIR,SLC39A13,PRUNE1,IRF9,GJA4,CD82,GSE1,PTPRE,SUN2,TBX3,TARS2,SCUBE1,TMEM120A,EFNB1,FADS3,GTF3C2,SEC24C,LRP10,UHRF1,RASGRP2,MAF
MicroRNA	hsa-miR-1275:mirSVR_lowEffct	hsa-miR-1275:mirSVR_nonconserved_lowEffect-0.1-0.5	0.006948	24.8	1.55	13.58	7	1825	GLMP,PHF1,TBX3,ZNF346,E2F4,HIF3A,BCL6		MicroRNA	hsa-miR-3125:mirSVR_highEffct	hsa-miR-3125:mirSVR_nonconserved_highEffect-0.5	4.266e-06	0.02975	0.0002587	0.002438	28	1726	IL11RA,ATP6V0B,LRRC32,DACH1,RUVBL2,PLEKHB1,RXRG,TXNRD1,CCN5,IRF9,MFNG,ADRB1,PTPRE,C1R,DHTKD1,TSEN15,RAD23B,TEX261,TBX3,PGGHG,MAN1C1,PPP1R11,GTF3C2,ASPH,TSPAN7,HEY2,ZNF333,CX3CR1
MicroRNA	hsa-miR-615-3p:mirSVR_lowEffct	hsa-miR-615-3p:mirSVR_conserved_lowEffect-0.1-0.5	0.008117	28.98	1.704	14.93	4	310	PHF1,TBX3,ZNF362,BCL6		MicroRNA	hsa-miR-519a:mirSVR_lowEffct	hsa-miR-519a:mirSVR_nonconserved_lowEffect-0.1-0.5	1.526e-05	0.1064	0.0007601	0.007166	27	1715	IL11RA,MYADM,BCL6,ACVRL1,ADARB1,IRF9,KLRF1,CEPT1,AJAP1,PTPRE,TLE5,PIK3CD,TIMM17A,TBX3,DEXI,PGGHG,C12orf75,LRATD1,TMEM138,SCAMP2,HIF3A,S1PR1,ITIH5,EFNB1,TRIM62,MAPK3,CHTOP
MicroRNA	hsa-miR-532-3p:mirSVR_lowEffct	hsa-miR-532-3p:mirSVR_nonconserved_lowEffect-0.1-0.5	0.009064	32.36	1.798	15.74	7	1901	ZNF333,TBX3,ZNF362,ZNF503,BCL6,MAF,HOXA2		MicroRNA	hsa-miR-4292:mirSVR_lowEffct	hsa-miR-4292:mirSVR_nonconserved_lowEffect-0.1-0.5	8.039e-05	0.5606	0.003153	0.02972	25	1622	ZNF346,PSEN2,SLC12A8,ZNF362,AKR1A1,KCNIP3,VSIR,MXRA7,RAB8A,TXNRD1,SOX7,IRF9,AJAP1,CASKIN2,SUN2,RGL2,S100A16,MAN1C1,SCAMP2,DOK2,MS4A15,SH3D21,PKIG,FAM107A,CDC25B
MicroRNA	hsa-miR-1979:mirSVR_lowEffct	hsa-miR-1979:mirSVR_nonconserved_lowEffect-0.1-0.5	0.01102	39.34	2.071	18.13	7	1959	KCNIP3,HEY2,ZNF362,HIF3A,ZNF503,BCL6,MAF		MicroRNA	hsa-miR-519c-3p:mirSVR_lowEffct	hsa-miR-519c-3p:mirSVR_nonconserved_lowEffect-0.1-0.5	0.0001172	0.8175	0.004312	0.04065	26	1775	IL11RA,AKR1A1,BCL6,ACVRL1,KCNIP3,ADARB1,IRF9,KLRF1,CEPT1,AJAP1,PTPRE,TLE5,TIMM17A,TBX3,DEXI,C12orf75,LRATD1,TMEM138,SCAMP2,HIF3A,S1PR1,ITIH5,EFNB1,TRIM62,MAPK3,CHTOP
MicroRNA	hsa-miR-513a-3p:PITA	hsa-miR-513a-3p:PITA_TOP	0.01525	54.46	2.168	18.98	5	776	DACH1,TBX3,ZNF335,FOXF1,ZNF362		MicroRNA	hsa-miR-4302:mirSVR_lowEffct	hsa-miR-4302:mirSVR_nonconserved_lowEffect-0.1-0.5	0.0002357	1.644	0.007575	0.07141	27	1966	HINT1,PSEN2,DAG1,NMUR1,NDRG2,TXNRD1,IRF9,AJAP1,GSE1,TIMM17A,C11orf71,TNS3,AGTRAP,MIER2,SOSTDC1,PPP1R11,SCAMP3,SEC24C,FAM107A,CD22,TIMP3,CD27,ASPH,HEY2,LRRN4,M6PR,CDH5
MicroRNA	hsa-miR-106b:PITA	hsa-miR-106b:PITA_TOP	0.01755	62.64	2.168	18.98	5	799	MIER2,PHF1,TBX3,FOXF1,ZNF362		MicroRNA	hsa-miR-519b-3p:mirSVR_lowEffct	hsa-miR-519b-3p:mirSVR_nonconserved_lowEffect-0.1-0.5	0.0007763	5.413	0.02137	0.2014	24	1709	IL11RA,BCL6,ACVRL1,ADARB1,IRF9,KLRF1,CEPT1,AJAP1,PTPRE,TLE5,TIMM17A,TBX3,DEXI,C12orf75,LRATD1,TMEM138,SCAMP2,HIF3A,S1PR1,ITIH5,EFNB1,TRIM62,MAPK3,CHTOP
MicroRNA	hsa-miR-20b:PITA	hsa-miR-20b:PITA_TOP	0.01755	62.64	2.168	18.98	5	799	MIER2,PHF1,TBX3,FOXF1,ZNF362		MicroRNA	hsa-miR-590-3p:PITA	hsa-miR-590-3p:PITA_TOP	0.0008702	6.068	0.02334	0.22	22	1476	INPP5A,BCL7B,DACH1,PTEN,GALNT13,TXNRD1,PHF1,IRF9,ADRB1,RAB7A,C1R,TALDO1,FOXK1,FOXF1,TNS3,RAD23B,TRIB2,LRATD1,EFHD2,ZNF503,TIMP3,SNRPC
MicroRNA	hsa-miR-93:PITA	hsa-miR-93:PITA_TOP	0.01755	62.64	2.168	18.98	5	799	MIER2,PHF1,TBX3,FOXF1,ZNF362		MicroRNA	hsa-miR-877:mirSVR_lowEffct	hsa-miR-877:mirSVR_nonconserved_lowEffect-0.1-0.5	0.001497	10.44	0.03445	0.3247	22	1526	ZNF346,TWF2,KCNIP3,RXRG,GALNT13,TXNRD1,IRF9,SCN4B,PXN,TBX3,TRIB2,PCDHB9,SOSTDC1,EFHD2,HIF3A,ITIH5,C1orf115,ASPH,TSPAN7,EFR3B,HEY2,CDC25B
MicroRNA	hsa-miR-20a:PITA	hsa-miR-20a:PITA_TOP	0.01755	62.64	2.168	18.98	5	799	MIER2,PHF1,TBX3,FOXF1,ZNF362		MicroRNA	hsa-miR-3141:mirSVR_lowEffct	hsa-miR-3141:mirSVR_nonconserved_lowEffect-0.1-0.5	0.001852	12.91	0.04138	0.3901	12	479	IL11RA,LRRC32,TNFRSF14,VSIR,SLC39A13,IRF9,CEPT1,GRK2,PXN,GIMAP6,TAF1C,SLC29A1
MicroRNA	hsa-miR-106a:PITA	hsa-miR-106a:PITA_TOP	0.01755	62.64	2.168	18.98	5	799	MIER2,PHF1,TBX3,FOXF1,ZNF362		MicroRNA	hsa-miR-373-5p		0.001869	13.03	0.04138	0.3901	24	1798	SLC12A8,PTEN,MIDEAS,PLAC8,MXRA7,PRUNE1,IRF9,GSE1,MOCS3,PIK3CD,FOXK1,NRAS,PSMG3,MAN1C1,PCDHB9,HIF3A,ACKR4,PLCD3,FEZ1,EFR3B,PTCH2,IFI6,M6PR,SLX4
MicroRNA	hsa-miR-17:PITA	hsa-miR-17:PITA_TOP	0.01755	62.64	2.168	18.98	5	799	MIER2,PHF1,TBX3,FOXF1,ZNF362		MicroRNA	hsa-miR-371b-5p		0.001869	13.03	0.04138	0.3901	24	1798	SLC12A8,PTEN,MIDEAS,PLAC8,MXRA7,PRUNE1,IRF9,GSE1,MOCS3,PIK3CD,FOXK1,NRAS,PSMG3,MAN1C1,PCDHB9,HIF3A,ACKR4,PLCD3,FEZ1,EFR3B,PTCH2,IFI6,M6PR,SLX4
MicroRNA	hsa-miR-519d:PITA	hsa-miR-519d:PITA_TOP	0.01776	63.4	2.168	18.98	5	801	MIER2,PHF1,TBX3,FOXF1,ZNF362		MicroRNA	hsa-miR-616-5p		0.001941	13.54	0.04204	0.3963	24	1802	SLC12A8,PTEN,MIDEAS,PLAC8,MXRA7,PRUNE1,IRF9,GSE1,MOCS3,PIK3CD,FOXK1,NRAS,PSMG3,MAN1C1,PCDHB9,HIF3A,ACKR4,PLCD3,FEZ1,EFR3B,PTCH2,IFI6,M6PR,SLX4
MicroRNA	hsa-miR-6785-5p		0.01891	67.52	2.168	18.98	6	1397	ZNF333,KCNIP3,ZNF346,FOXK1,HIF3A,ZNF503		MicroRNA	hsa-miR-1197:mirSVR_highEffct	hsa-miR-1197:mirSVR_nonconserved_highEffect-0.5	0.007539	52.57	0.1189	1.121	14	748	PSEN2,INPP5A,TXNRD1,IRF9,HMGCLL1,CA4,RAD23B,TRIB2,ARHGAP23,TMEM119,S1PR1,CD22,TIMP3,CDC25B
MicroRNA	hsa-miR-200c:PITA	hsa-miR-200c:PITA_TOP	0.01907	68.08	2.168	18.98	5	813	GATA2,DACH1,FOXK1,FOXF1,ZNF362		MicroRNA	hsa-miR-520d-3p:mirSVR_highEffct	hsa-miR-520d-3p:mirSVR_conserved_highEffect-0.5	0.01253	87.36	0.1753	1.653	19	1362	ATP6V0B,DAG1,ZNF362,BCL6,PLAC8,TXNRD1,IRF9,ADRB1,TIMM17A,TALDO1,TMT1A,NOTCH4,RAD23B,EFHD2,TIMP3,TRIM62,ASPH,RAB1B,CHTOP
MicroRNA	hsa-miR-200b:PITA	hsa-miR-200b:PITA_TOP	0.01907	68.08	2.168	18.98	5	813	GATA2,DACH1,FOXK1,FOXF1,ZNF362		MicroRNA	hsa-miR-6134		0.01263	88.1	0.1758	1.657	11	485	RAB8A,PHB1,TXNRD1,S100A11,IRF9,TMT1A,RHBDF1,SLC6A9,NSUN5,EFNB1,TIMP3
MicroRNA	hsa-miR-429:PITA	hsa-miR-429:PITA_TOP	0.01941	69.29	2.168	18.98	5	816	GATA2,DACH1,FOXK1,FOXF1,ZNF362		MicroRNA	hsa-miR-520c-3p:mirSVR_highEffct	hsa-miR-520c-3p:mirSVR_conserved_highEffect-0.5	0.01266	88.25	0.1758	1.657	19	1363	ATP6V0B,DAPL1,ZNF362,BCL6,PTEN,PLAC8,TXNRD1,IRF9,CEPT1,ADRB1,TIMM17A,TMT1A,NOTCH4,RAD23B,EFHD2,S1PR1,TIMP3,RAB1B,CHTOP
MicroRNA	hsa-miR-4505		0.02022	72.18	2.168	18.98	5	823	KCNIP3,MIER2,ZNF346,FOXK1,HIF3A		MicroRNA	hsa-miR-6780a-5p		0.01474	102.8	0.1988	1.874	15	904	ABI3,DAG1,PLAC8,MXRA7,IRF9,TMEM178A,SCN4B,HMGCLL1,TMT1A,FOXK1,PPP1R11,HIF3A,TIMP3,EFR3B,IFI6
MicroRNA	hsa-miR-3692-3p:Functional MTI (Weak)	Functional MTI (Weak)	0.02064	73.7	2.168	18.98	3	127	GLMP,FOXK1,ZNF503		MicroRNA	hsa-miR-3125		0.01584	110.4	0.2104	1.983	13	694	MYADM,ZNF346,PECAM1,PLEKHB1,GALNT13,IRF9,GSE1,C1R,TSEN15,TEX261,MAN1C1,HIF3A,EFR3B
MicroRNA	hsa-miR-200b-3p:TargetScan	hsa-miR-200b-3p	0.02665	95.15	2.449	21.45	5	872	GATA2,DACH1,FOXK1,FOXF1,MAF		MicroRNA	hsa-miR-6859-5p		0.02448	170.7	0.2969	2.799	12	620	MYADM,PECAM1,PLEKHB1,GALNT13,IRF9,GSE1,C1R,TSEN15,TEX261,MAN1C1,HIF3A,EFR3B
MicroRNA	hsa-miR-200c-3p:TargetScan	hsa-miR-200c-3p	0.02665	95.15	2.449	21.45	5	872	GATA2,DACH1,FOXK1,FOXF1,MAF		MicroRNA	hsa-miR-30b-3p		0.02455	171.2	0.2972	2.802	13	724	DAG1,MXRA7,IRF9,TMEM178A,SCN4B,HMGCLL1,TMT1A,FOXK1,PPP1R11,HIF3A,CORO1A,EFR3B,IFI6
MicroRNA	hsa-miR-429:TargetScan	hsa-miR-429	0.02665	95.15	2.449	21.45	5	872	GATA2,DACH1,FOXK1,FOXF1,MAF		MicroRNA	hsa-miR-30b*:mirSVR_highEffct	hsa-miR-30b*:mirSVR_nonconserved_highEffect-0.5	0.02802	195.4	0.329	3.101	15	956	ZNF346,PHF1,IRF9,ADRA1A,TMEM178A,RGL2,HMGCLL1,PPP1R11,PYM1,PIGZ,CLDN10,ZNF503,CORO1A,IFI6,CHTOP
MicroRNA	hsa-miR-495-3p		0.02676	95.53	2.449	21.45	6	1486	ZNF333,DACH1,PHF1,FOXK1,ZNF362,ZNF503		MicroRNA	hsa-miR-520e:mirSVR_highEffct	hsa-miR-520e:mirSVR_conserved_highEffect-0.5	0.03064	213.7	0.3486	3.286	18	1327	ATP6V0B,DAPL1,ZNF362,BCL6,PTEN,PLAC8,TXNRD1,IRF9,CEPT1,ADRB1,TIMM17A,TMT1A,NOTCH4,RAD23B,EFHD2,TIMP3,CHTOP,SLX4
MicroRNA	hsa-miR-153:mirSVR_highEffct	hsa-miR-153:mirSVR_conserved_highEffect-0.5	0.02954	105.4	2.636	23.09	5	891	ZNF333,DACH1,HEY2,TBX3,FOXF1		MicroRNA	hsa-miR-3916		0.04156	289.8	0.4431	4.178	12	655	MYADM,PECAM1,PLEKHB1,GALNT13,IRF9,GSE1,C1R,TSEN15,TEX261,MAN1C1,HIF3A,EFR3B
MicroRNA	hsa-miR-4728-5p		0.03268	116.7	2.845	24.92	6	1540	ZNF333,KCNIP3,ZNF346,FOXK1,HIF3A,ZNF503		Pubmed	32513696	RIG-I regulates myeloid differentiation by promoting TRIM25-mediated ISGylation.	3.981e-08	0.001486	0.0007428	0.008248	40	1673	WBP2,MYADM,ATP6V0B,MAN2C1,METRNL,BCL7B,TNFRSF14,MIDEAS,SLC39A13,GGA3,BLVRB,IRF9,ADRA1A,AP2M1,GRK2,GSE1,TLE5,RAB7A,NOP10,RGL2,TALDO1,FOXK1,AGTRAP,TEX261,ADRM1,TAF1C,COX6B1,MUS81,EFHD2,E2F4,SCAMP3,BTBD2,SLC3A2,PLCD3,CORO1A,SEC24C,LRP10,PKN1,M6PR,RASGRP2
MicroRNA	hsa-miR-661:PITA	hsa-miR-661:PITA_TOP	0.0374	133.5	3.105	27.2	3	155	GATA2,PHF1,ZNF362		Pubmed	19322201	Ubiquitin-mediated proteolysis of HuR by heat shock.	2.214e-05	0.8262	0.07511	0.834	35	1671	MYADM,SNX3,GATA2,DAG1,ZNF362,PTEN,MIDEAS,PLAC8,MXRA7,RAB8A,TXNRD1,PRUNE1,PHF1,IRF9,CEPT1,GSE1,TLE5,CLN3,RAB7A,TMT1A,RAD23B,SEMA4D,TBX3,NRAS,PSMG3,C12orf75,ANXA7,EFHD2,XKR6,CD27,UHRF1,TM2D1,IFI6,CHTOP,RNF182
MicroRNA	hsa-miR-5688		0.04173	149	3.382	29.62	6	1609	ZNF333,DACH1,PHF1,FOXK1,ZNF362,ZNF503		ToppCell Atlas	be9d99a2e22e63824fb2a91974379da45160ae43	3'-Broncho-tracheal-Endothelial-Blood_vessel_EC-capillary_endothelial_cell-EC_general_capillary-EC_general_capillary_L.2.0.2.0|3' / 5'-vs-3', Tissue groups, Lineages, Lineage subclass, Cell_type2, Cell_subtype2_L4.5	1.59e-18	4.633e-14	1.4e-16	1.52e-15	21	180	LRRC32,PECAM1,DACH1,ACVRL1,NHERF2,IRF9,GJA4,ADRB1,CASKIN2,IZUMO1,FOXF1,NOTCH4,CA4,TBX3,ADCY4,ESAM,TIE1,TIMP3,TSPAN7,MMRN2,CDH5
MicroRNA	hsa-miR-1252-5p:Functional MTI (Weak)	Functional MTI (Weak)	0.04345	155.1	3.382	29.62	3	163	E2F4,FOXK1,HIF3A		ToppCell Atlas	be55cef682ba87250dad97689332c8820b3a7420	Control_saline-Endothelial-Endothelial-Activated_Alv_Cap|Control_saline / Treatment groups by lineage, cell group, cell type	1.381e-13	4.023e-09	4.266e-12	4.632e-11	18	200	PECAM1,DACH1,ACVRL1,NHERF2,IRF9,MFNG,CD82,CASKIN2,VAT1,TBX3,HYAL1,SH2D3C,ESAM,ITIH5,EFNB1,TIE1,IFI6,CDH5
MicroRNA	hsa-miR-374c-5p		0.04358	155.6	3.382	29.62	5	967	DACH1,FOXF1,ZNF503,BCL6,HOXA2		ToppCell Atlas	ef65b095f4240d61cfd4a59aec19d72d324dba1d	facs-Brain_Non-Myeloid-Cerebellum_-18m|Brain_Non-Myeloid / Brain_Non-Myeloid_Brain_Myeloid - method, tissue, subtissue, age, lineage, cell ontology and free annotation	3.02e-09	8.801e-05	6.065e-08	6.585e-07	14	182	PECAM1,ACVRL1,NHERF2,SOX7,IRF9,TLE5,GIMAP6,ANXA7,ESAM,ITIH5,USHBP1,KANK3,MMRN2,CDH5
MicroRNA	hsa-miR-655-3p		0.0451	161	3.426	30	5	974	DACH1,FOXF1,ZNF503,BCL6,HOXA2		ToppCell Atlas	97a805783a1f2b055c21307db250e3688674eff3	facs-Brain_Non-Myeloid-Cerebellum_|Brain_Non-Myeloid / Brain_Non-Myeloid_Brain_Myeloid - method, tissue, subtissue, age, lineage, cell ontology and free annotation	3.02e-09	8.801e-05	6.065e-08	6.585e-07	14	182	PECAM1,ACVRL1,NHERF2,SOX7,IRF9,TLE5,GIMAP6,ANXA7,ESAM,ITIH5,USHBP1,KANK3,MMRN2,CDH5
MicroRNA	hsa-miR-875-5p		0.04838	172.7	3.598	31.51	3	169	ZNF333,TBX3,FOXF1		ToppCell Atlas	fc087b79240fe7ada5810d4f4b3c7287eab598ff	COVID-19_Severe-CD8+_T_activated|COVID-19_Severe / Disease condition and Cell class	1.071e-05	0.3121	0.0001558	0.001691	11	186	ABI3,PLAC8,RAB8A,S100A4,S100A11,IRF9,KLRF1,C12orf75,EFHD2,IFI6,CX3CR1
Pubmed	22711520	Genome-scale study of transcription factor expression in the branching mouse lung.	9.393e-07	0.003905	0.0006508	0.005799	5	67	SOX7,TBX3,FOXF1,HIF3A,HOXA2		ToppCell Atlas	afa6bb19df52541d8d17cbfac9cbdd18a5f3632d	renal_medulla_nuclei-Adult_normal_reference-Endothelial-blood_vessel_endothelial_cell_of_kidney-capillary-immature_endothelial_cell-Glomerular_Capillary_Endothelial_Cell|Adult_normal_reference / Celltypes from Cells and Nuclei per compartment and clinical group	6.25e-05	1.821	0.0008286	0.008996	10	173	PECAM1,NHERF2,IRF9,GIMAP6,SH2D3C,LIMS2,EFNB1,GNA14,KANK3,CDH5
Pubmed	24952961	A high-resolution spatiotemporal atlas of gene expression of the developing mouse brain.	1.238e-06	0.005146	0.0007352	0.00655	12	1937	GATA2,DACH1,HEY2,SOX7,E2F4,FOXK1,RXRG,FOXF1,HIF3A,BCL6,MAF,HOXA2		ToppCell Atlas	728d81405fdcd137097433dd676b26519185e916	COVID-19_Severe-CD4+_CTL|COVID-19_Severe / Disease condition and Cell class	0.0001233	3.593	0.001598	0.01734	10	186	MYADM,METRNL,S100A4,S100A11,IRF9,TLE5,TMA7,C12orf75,EFHD2,IFI6
Pubmed	20412781	Resolution of cell fate decisions revealed by single-cell gene expression analysis from zygote to blastocyst.	4.323e-05	0.1797	0.02246	0.2002	8	808	GATA2,MIER2,PHF1,SOX7,TBX3,ZNF346,E2F4,FOXK1		ToppCell Atlas	b60b4fd34a3ad4bf1813e6cc24aa7e04f9e53e4c	390C-Lymphocytic-NK_cells-NK_cell_D|390C / Donor, Lineage, Cell class and subclass (all cells)	0.0003825	11.15	0.004408	0.04785	9	161	ABI3,PLAC8,IRF9,KLRF1,SUN2,DOK2,CORO1A,IL2RB,CX3CR1
Pubmed	22988430	A genome-wide screen to identify transcription factors expressed in pelvic Ganglia of the lower urinary tract.	0.0003625	1.507	0.1674	1.492	7	709	GATA2,PHF1,SOX7,TBX3,FOXK1,RXRG,HIF3A		ToppCell Atlas	6eb86352739e6fd3cb914e9a16505ac629970b66	renal_cortex_nuclei-Adult_normal_reference-Endothelial-blood_vessel_endothelial_cell_of_kidney-Degenerative_Endothelial_Cell-Degenerative_endothelial_cell_-_unspecif|Adult_normal_reference / Celltypes from Cells and Nuclei per compartment and clinical group	0.0006046	17.62	0.00689	0.07481	9	170	PECAM1,RPL23,NHERF2,IRF9,MFNG,EFNB1,TIMP3,TSPAN7,CDH5
Pubmed	22427637	Bcl6 and Maf cooperate to instruct human follicular helper CD4 T cell differentiation.	0.000456	1.895	0.1895	1.689	2	2	BCL6,MAF		ToppCell Atlas	ff8f32f69516bf785224fa12f8139a95359b0279	COVID-19_Moderate-NK_activated|World / disease group, cell group and cell class	0.00128	37.31	0.01389	0.1508	9	186	ABI3,NMUR1,IRF9,KLRF1,EFHD2,SIGIRR,IL2RB,IFI6,CX3CR1
Pubmed	28334937	Dynamically and epigenetically coordinated GATA/ETS/SOX transcription factor expression is indispensable for endothelial cell differentiation.	0.001367	5.684	0.5167	4.604	2	3	GATA2,SOX7		ToppCell Atlas	b7f80b2db07119069fbf3d245cf1ad79e8648bab	COVID-19-COVID-19_Severe-Lymphocyte-T/NK-CD8+_T_activated|COVID-19_Severe / Disease, condition lineage and cell class	0.00233	67.89	0.02201	0.2389	9	200	ABI3,S100A4,IRF9,KLRF1,C12orf75,EFHD2,CORO1A,IFI6,CX3CR1
Pubmed	22284968	Genome-wide analysis of CpG island methylation in bladder cancer identified TBX2, TBX3, GATA2, and ZIC4 as pTa-specific prognostic markers.	0.002734	11.36	0.8741	7.788	2	4	GATA2,TBX3		ToppCell Atlas	31b011f3d54e6729802aad1f771cef77744e3ff2	BALF-PFMC-Severe-critical_progression_d12-22_no-steroids-Lymphocytic-Lymphocytic_T|Severe-critical_progression_d12-22_no-steroids / Compartment, severity and other cell annotations on 10x 3' data (130k)	0.01671	487	0.1345	1.46	8	195	IRF9,GIMAP6,DOK2,S1PR1,CORO1A,CD27,IL2RB,MAF
Pubmed	31278058	Characterization of Transcriptional Regulatory Networks that Promote and Restrict Identities and Functions of Intestinal Innate Lymphoid Cells.	0.002734	11.36	0.8741	7.788	2	4	BCL6,MAF		ToppCell Atlas	e5608bbbc04edcdaafe1affc4db7f9d8edba04d9	390C-Lymphocytic-NK_cells-NK_cell_D|Lymphocytic / Donor, Lineage, Cell class and subclass (all cells)	0.0175	510	0.1393	1.512	7	142	ABI3,CCN5,IRF9,KLRF1,MYO15B,TSPAN7,IL2RB
Pubmed	25336743	Arid3b is essential for second heart field cell deployment and heart patterning.	0.003494	14.53	1.038	9.245	3	43	HEY2,SOX7,TBX3		ToppCell Atlas	399760b6b6fef8639ded53b14f251b9fce600e81	Smart-start-Cell-Wel_seq-Neoplastic-Differentiated-like-MES-like-MES-like_hypoxia/MHC-F|Smart-start-Cell-Wel_seq / Platform, Oncotype, Lineage, Cell_class, celltype (level4), mutation group	0.01865	543.6	0.1437	1.56	8	198	SERPINA3,BCL6,IRF9,C1R,S100A16,S1PR1,SLC3A2,FAM107A
Pubmed	19877281	Brn3a regulates the transition from neurogenesis to terminal differentiation and represses non-neural gene expression in the trigeminal ganglion.	0.004014	16.69	1.052	9.371	3	45	TBX3,FOXF1,MAF		ToppCell Atlas	a16b961996291bd5958c3851b7fdd7b45c53e19b	COVID-19_Severe-CD8+_T_activated|COVID-19_Severe / disease group, cell group and cell class	0.01934	563.6	0.1455	1.58	8	199	S100A4,IRF9,KLRF1,C12orf75,EFHD2,CORO1A,IFI6,CX3CR1
Pubmed	25640223	Hoxa2 selectively enhances Meis binding to change a branchial arch ground state.	0.004554	18.93	1.052	9.371	2	5	ZNF503,HOXA2		ToppCell Atlas	ad777683adeb2ce45ade570386235e311fa7ea2d	Smart-start-Cell-Wel_seq-Non-neoplastic-Glial-Neuronal-OPC-OPC-F|Smart-start-Cell-Wel_seq / Platform, Oncotype, Lineage, Cell_class, celltype (level4), mutation group	0.02005	584.3	0.1476	1.603	8	200	KCNIP3,PLEKHB1,GALNT13,IRF9,CD82,HIF3A,LIMS2,TSPAN7
Pubmed	29662170	c-Maf controls immune responses by regulating disease-specific gene networks and repressing IL-2 in CD4	0.004554	18.93	1.052	9.371	2	5	BCL6,MAF		ToppCell Atlas	1592a5becad7e0f3f990f0d7581d75fcfc7da023	kidney_cells-Hypertensive_with+without-CKD-Endothelial-blood_vessel_endothelial_cell_of_kidney-capillary-immature_endothelial_cell-Glomerular_Capillary_Endothelial_Cell_prolif|Hypertensive_with+without-CKD / Celltypes from Cells and Nuclei per compartment and clinical group	0.04408	1000	0.3193	3.466	7	164	PECAM1,NHERF2,SOX7,IRF9,TBX3,LIMS2,UHRF1
Pubmed	22002537	Physical and functional interaction between PML and TBX2 in the establishment of cellular senescence.	0.004554	18.93	1.052	9.371	2	5	TBX3,E2F4		ToppCell Atlas	10c9fab3573c2948081aac2cec1798e46e59e38a	droplet-Thymus-nan-3m-Lymphocytic-DN4|Thymus / Spleen_Marrow_Thymus - method, tissue, subtissue, age, lineage, cell ontology and free annotation	0.04945	1000	0.3552	3.856	7	167	ACVRL1,VSIR,RPL23,IRF9,PIK3CD,S1PR1,IL2RB
Pubmed	35905011	GATA6 is a crucial factor for Myocd expression in the visceral smooth muscle cell differentiation program of the murine ureter.	0.004886	20.31	1.069	9.525	3	48	GATA2,TBX3,FOXF1		Transcription Factor Binding Site	GGGTGGRR_V$PAX4_03	GGGTGGRR_V$PAX4_03	0.04123	38.72	4.536	33.67	24	1068	ABI3,NDRG2,ITIH3,PHF1,BLVRB,IRF9,GSE1,PXN,RAD23B,TBX3,TRIB2,S100A16,DLL4,HYAL1,ANXA7,SH2D3C,SOSTDC1,ESAM,YWHAE,ZNF503,CORO1A,EFNB1,MAPK3,RASGRP2
Pubmed	30635555	Single-cell transcriptomic analysis of mouse neocortical development.	0.005415	22.51	1.126	10.03	4	170	GATA2,RXRG,ZNF503,MAF		Coexpression	MM455	LAZARO_GENETIC_MOUSE_MODEL_HIGH_GRADE_LARGE_CELL_NEUROENDOCRINE_LUNG_CARCINOMA_DN	2.448e-17	2.029e-13	2.029e-13	1.948e-12	35	490	SERPINA3,MYADM,GATA2,DACH1,PPP1R14A,ACVRL1,NDRG2,MXRA7,NHERF2,CCN5,SOX7,GJA4,ADRA1A,ADRB1,SCNN1B,TMT1A,FOXF1,NOTCH4,CA4,TBX3,TRIB2,DLL4,HYAL1,TPPP,ESAM,S1PR1,LIMS2,FAM107A,TIE1,USHBP1,CD27,KANK3,TSPAN7,MMRN2,RASGRP2
Pubmed	23661717	Reduced sodium channel function unmasks residual embryonic slow conduction in the adult right ventricular outflow tract.	0.006828	28.38	1.29	11.5	2	6	HEY2,TBX3		Coexpression	M39039	FAN_EMBRYONIC_CTX_BRAIN_ENDOTHELIAL_1	5.368e-14	4.449e-10	2.225e-10	2.136e-09	30	440	PECAM1,DACH1,ACVRL1,NHERF2,SOX7,CD82,PXN,FOXF1,NOTCH4,CA4,TBX3,ADCY4,S100A16,DLL4,LRATD1,SH2D3C,ESAM,S1PR1,SLC3A2,LIMS2,C1orf115,MANSC1,TIE1,USHBP1,CD27,KANK3,EFR3B,MMRN2,IFI6,CDH5
Pubmed	31422869	A Thpok-Directed Transcriptional Circuitry Promotes Bcl6 and Maf Expression to Orchestrate T Follicular Helper Differentiation.	0.006828	28.38	1.29	11.5	2	6	BCL6,MAF		Coexpression	MM457	LAZARO_GENETIC_MOUSE_MODEL_HIGH_GRADE_SMALL_CELL_NEUROENDOCRINE_LUNG_CARCINOMA_DN	1.148e-12	9.516e-09	3.172e-09	3.045e-08	57	1809	SERPINA3,MYADM,ABI3,LRRC32,PECAM1,TNFRSF14,GATA2,DACH1,PPP1R14A,ACVRL1,PTEN,KCNIP3,ALS2CL,VSIR,PLAC8,HOXA2,NHERF2,SOX7,GJA4,MFGE8,ADRA1A,ADRB1,PTPRE,CASKIN2,SMPDL3A,PIK3CD,SCNN1B,GIMAP6,HMGCLL1,TMT1A,FOXF1,NOTCH4,CA4,VAT1,TBX3,ADCY4,RHBDF1,HYAL1,SH2D3C,ESAM,NFAM1,S1PR1,LIMS2,SCUBE1,EFNB1,FADS3,TIE1,CD22,USHBP1,CD27,KANK3,TSPAN7,MMRN2,CYP4F12,IL2RB,CDH5,RASGRP2
Pubmed	38374152	PIBF1 regulates trophoblast syncytialization and promotes cardiovascular development.	0.009139	37.99	1.652	14.72	3	59	GATA2,HEY2,SOX7		Coexpression	M39049	MANNO_MIDBRAIN_NEUROTYPES_HENDO	2.475e-12	2.052e-08	5.129e-09	4.924e-08	39	888	SNX3,PECAM1,TNFRSF14,GATA2,ACVRL1,NHERF2,SOX7,GJA4,MFNG,CD82,AJAP1,PXN,GIMAP6,FOXF1,TBX3,ADCY4,PGGHG,DLL4,TAF1C,SH2D3C,ESAM,CTDSP1,KANK2,S1PR1,SLC3A2,LIMS2,PKIG,C1orf115,GNA14,NKD1,TIE1,USHBP1,CD27,KANK3,HEY2,MMRN2,IFI6,CDH5,RASGRP2
Pubmed	30916783	Delayed onset of smooth muscle cell differentiation leads to hydroureter formation in mice with conditional loss of the zinc finger transcription factor gene Gata2 in the ureteric mesenchyme.	0.01114	46.32	1.93	17.2	3	63	GATA2,HEY2,FOXF1		Coexpression	M39167	GAO_LARGE_INTESTINE_ADULT_CJ_IMMUNE_CELLS	1.109e-10	9.191e-07	1.838e-07	1.765e-06	28	505	OR7E47P,LRRC32,PECAM1,PPP1R14A,MXRA7,SOX7,GJA4,MFGE8,AEBP1,PTPRS,C1R,GIMAP6,FOXF1,NOTCH4,ESAM,TMEM119,KANK2,ITIH5,LIMS2,FAM107A,TIMP3,KANK3,AOC3,PTCH2,MMRN2,LTBP2,CDH5,MAF
Pubmed	19801444	Sox7-sustained expression alters the balance between proliferation and differentiation of hematopoietic progenitors at the onset of blood specification.	0.01274	52.94	2.118	18.87	2	8	GATA2,SOX7		Coexpression	M39114	AIZARANI_LIVER_C10_MVECS_1	2.312e-10	1.916e-06	3.194e-07	3.066e-06	21	269	MYADM,LRRC32,PECAM1,ACVRL1,NHERF2,SOX7,CASKIN2,NOTCH4,ADCY4,ARHGAP23,SH2D3C,ESAM,S1PR1,LIMS2,EFNB1,FAM107A,TIE1,TIMP3,TSPAN7,MMRN2,CDH5
Pubmed	31112136	Tie2 regulates endocardial sprouting and myocardial trabeculation.	0.01403	58.33	2.243	19.99	3	68	GATA2,HEY2,SOX7		Coexpression	MM3634	DESCARTES_ORGANOGENESIS_ENDOTHELIAL_CELLS	2.87e-10	2.379e-06	3.399e-07	3.263e-06	21	272	PECAM1,ACVRL1,ADARB1,NHERF2,SOX7,GJA4,SCN4B,GIMAP6,NOTCH4,ADCY4,S100A16,DLL4,SH2D3C,ESAM,S1PR1,C1orf115,TIE1,USHBP1,KANK3,MMRN2,CDH5
Pubmed	25792196	Bmp4 from the optic vesicle specifies murine retina formation.	0.02498	103.9	2.95	26.28	2	11	TBX3,MAF		Coexpression	M40158	DESCARTES_FETAL_CEREBELLUM_VASCULAR_ENDOTHELIAL_CELLS	1.231e-09	1.021e-05	1.276e-06	1.225e-05	30	644	LRRC32,GATA2,PPP1R14A,ACVRL1,ALS2CL,NHERF2,SOX7,GJA4,CD82,GIMAP6,FOXF1,NOTCH4,TBX3,ADCY4,S100A16,DLL4,SH2D3C,ESAM,SLC3A2,ITIH5,ZNF503,C1orf115,TIE1,USHBP1,CD27,SIGIRR,KANK3,MMRN2,IFI6,CDH5
Pubmed	28794006	Identification of the SOX2 Interactome by BioID Reveals EP300 as a Mediator of SOX2-dependent Squamous Differentiation and Lung Squamous Cell Carcinoma Growth.	0.02555	106.2	2.95	26.28	3	83	DACH1,FOXK1,ZNF362		Coexpression	MM3677	TABULA_MURIS_SENIS_BROWN_ADIPOSE_TISSUE_MESENCHYMAL_STEM_CELL_OF_ADIPOSE_AGEING	2.662e-09	2.206e-05	2.452e-06	2.353e-05	38	1055	WBP2,SNX3,ATP6V0B,SMDT1,METRNL,ATP6V1F,AKR1A1,NDRG2,RAB8A,TXNRD1,GLMP,NHERF2,AP2M1,TLE5,SMPDL3A,C1QBP,PXN,TIMM17A,SDHC,AGTRAP,TEX261,DEXI,S100A16,ADRM1,ANXA7,EFHD2,PPP1R11,YWHAE,PKIG,TMEM120A,EFNB1,FAM107A,TIMP3,MAPK3,TM2D1,SNRPC,CHTOP,CX3CR1
Pubmed	20932939	Screening large numbers of expression patterns of transcription factors in late stages of the mouse thymus.	0.0301	125.1	2.95	26.28	4	263	SOX7,FOXK1,RXRG,HOXA2		Coexpression	MM3700	TABULA_MURIS_SENIS_GONADAL_ADIPOSE_TISSUE_MESENCHYMAL_STEM_CELL_OF_ADIPOSE_AGEING	3.865e-09	3.204e-05	3.204e-06	3.076e-05	31	720	IL11RA,WBP2,ATP6V0B,METRNL,RPS5,ACVRL1,MXRA7,MFGE8,AEBP1,TLE5,SMPDL3A,C1QBP,TMT1A,SDHC,VAT1,TEX261,NRAS,S100A16,ADRM1,EFHD2,E2F4,SCAMP3,YWHAE,ZNF503,PKIG,CORO1A,TIMP3,RAB1B,SNRPC,DCTN3,MAF
Pubmed	17609113	A multipotent progenitor domain guides pancreatic organogenesis.	0.03366	139.9	2.95	26.28	3	91	TBX3,RXRG,HIF3A		Coexpression	M39117	AIZARANI_LIVER_C13_LSECS_2	5.496e-09	4.555e-05	4.141e-06	3.976e-05	20	283	PECAM1,PLAC8,NHERF2,GJA4,NOTCH4,S100A16,MAN1C1,LRATD1,SH2D3C,ESAM,LIMS2,EFNB1,FAM107A,TIE1,FEZ1,TIMP3,TSPAN7,MMRN2,CDH5,MAF
Pubmed	27133822	Loss of Dnmt3b accelerates MLL-AF9 leukemia progression.	0.0354	147.2	2.95	26.28	2	13	GATA2,BCL6		Coexpression	MM3787	TABULA_MURIS_SENIS_MAMMARY_GLAND_ENDOTHELIAL_CELL_AGEING	6.872e-09	5.696e-05	4.747e-06	4.557e-05	27	556	MYADM,ATP6V0B,HINT1,SMDT1,AKR1A1,NHERF2,TLE5,SMPDL3A,NOP10,SDHC,CA4,VAT1,TEX261,S100A16,COX6B1,ESAM,PPP1R11,LIMS2,C1orf115,TIMP3,USHBP1,KANK3,TSPAN7,MAPK3,TM2D1,SLC29A1,DCTN3
Pubmed	21320481	Hoxb3 negatively regulates Hoxb1 expression in mouse hindbrain patterning.	0.04128	171.6	2.95	26.28	2	14	GATA2,HOXA2		Coexpression	M41666	TRAVAGLINI_LUNG_CAPILLARY_INTERMEDIATE_1_CELL	4.199e-08	0.000348	2.677e-05	0.000257	15	158	MYADM,ACVRL1,S100A3,S100A4,CD82,FOXF1,CA4,VAT1,TBX3,SH2D3C,SOSTDC1,ESAM,EFNB1,TIMP3,CDH5
ToppCell Atlas	3fea92affacd4c1f588fa81807df35d6c69b7241	Lung_Parenchyma-Control-Endothelial-Endothelial-Capillary|Control / Location, Disease Group, Cell group, Cell class (2021.03.09)	9.673e-09	9.155e-05	2.371e-05	0.0002308	7	199	GATA2,DACH1,MIER2,SOX7,TBX3,FOXF1,HIF3A		Coexpression	M39018	FAN_EMBRYONIC_CTX_BIG_GROUPS_BRAIN_ENDOTHELIAL	7.669e-08	0.0006357	4.541e-05	0.0004359	21	365	PECAM1,PPP1R14A,ACVRL1,NHERF2,GJA4,CD82,AEBP1,PXN,NOTCH4,CA4,ADCY4,S100A16,SH2D3C,ESAM,KANK2,SLC3A2,ITIH5,TIE1,TIMP3,IFI6,CDH5
ToppCell Atlas	993999adf346b4fd557989bc53c17eb0ccb996c9	Lung_Parenchyma-Control-Endothelial-Endothelial-Capillary-|Control / Location, Disease Group, Cell group, Cell class and sub_cluster (2021.03.01)	9.673e-09	9.155e-05	2.371e-05	0.0002308	7	199	GATA2,DACH1,MIER2,SOX7,TBX3,FOXF1,HIF3A		Coexpression	M4430	GSE22886_CD4_TCELL_VS_BCELL_NAIVE_UP	1.147e-07	0.0009504	6.336e-05	0.0006083	16	199	MAN2C1,PLEKHB1,S100A4,BLVRB,PXN,GIMAP6,SEMA4D,DEXI,MAN2B2,PGGHG,SLC3A2,CD27,SIGIRR,PKN1,CDC25B,M6PR
ToppCell Atlas	89f4db619fbed90f7fdf6ece7a671e514b5c6d76	Parenchyma_Control_(B.)-Endothelial-TX-Capillary|Parenchyma_Control_(B.) / Sample group, Lineage and Cell type	9.673e-09	9.155e-05	2.371e-05	0.0002308	7	199	GATA2,DACH1,MIER2,SOX7,TBX3,FOXF1,HIF3A		Coexpression	M40167	DESCARTES_FETAL_CEREBRUM_VASCULAR_ENDOTHELIAL_CELLS	1.601e-07	0.001327	8.295e-05	0.0007963	26	593	LRRC32,GATA2,ACVRL1,NHERF2,SOX7,NOP10,GIMAP6,FOXF1,NOTCH4,ADCY4,S100A16,DLL4,SH2D3C,ITIH5,ZNF503,LIMS2,C1orf115,TIE1,USHBP1,CD27,SIGIRR,KANK3,AOC3,MMRN2,IFI6,CDH5
ToppCell Atlas	ac6b8bc9998d303f788511b8f111e682ea9f3df8	Parenchymal-10x5prime-Endothelial-Endothelia_vascular-VE_pulmonary_arterial|10x5prime / Cell types per location group and 10X technology with lineage, and cell group designations	1.002e-08	9.484e-05	2.371e-05	0.0002308	7	200	GATA2,DACH1,HEY2,SOX7,RXRG,FOXF1,HIF3A		Coexpression	MM1335	LIU_OVARIAN_CANCER_TUMORS_AND_XENOGRAFTS_XDGS_DN	4.257e-07	0.003529	0.000196	0.001882	43	1556	SERPINA3,ABI3,DAPL1,LRRC32,TNFRSF14,ACVRL1,PTEN,VSIR,ITIH3,CCN5,MFNG,PTPRE,AEBP1,SMPDL3A,C1R,GIMAP6,FOXF1,NOTCH4,TBX3,ADCY4,DLL4,MAN1C1,SH2D3C,ESAM,TMEM119,DOK2,NFAM1,S1PR1,CORO1A,SCUBE1,TIE1,FEZ1,TIMP3,KANK3,ASPH,AOC3,MMRN2,LTBP2,IL2RB,CDH5,CX3CR1,RASGRP2,MAF
ToppCell Atlas	22200fe74e33e2beae0eed289ca8476bbc0b1b2d	368C-Endothelial_cells-Endothelial-B_(Artery)|368C / Donor, Lineage, Cell class and subclass (all cells)	3.765e-07	0.003563	0.0002031	0.001976	6	173	GATA2,DACH1,MIER2,SOX7,RXRG,FOXF1		Coexpression	MM3827	TABULA_MURIS_SENIS_SKIN_BASAL_CELL_OF_EPIDERMIS_AGEING	9.183e-07	0.007612	0.0004006	0.003846	33	1006	IL11RA,WBP2,ATP6V0B,HINT1,DAPL1,SMDT1,METRNL,RPS5,ATP6V1F,AKR1A1,VSIR,PLAC8,BLVRB,S100A11,TLE5,TMA7,NOP10,AURKAIP1,SDHC,TEX261,DEXI,S100A16,ADRM1,PSMG3,SOSTDC1,PPP1R11,SCAMP3,ZNF503,PKIG,CORO1A,MRPS34,SNRPC,DCTN3
ToppCell Atlas	ec88e871b49331fca59bc610a8ae58e2d5e76bc1	368C-Endothelial_cells-Endothelial-B_(Artery)-|368C / Donor, Lineage, Cell class and subclass (all cells)	3.765e-07	0.003563	0.0002031	0.001976	6	173	GATA2,DACH1,MIER2,SOX7,RXRG,FOXF1		Coexpression	MM3802	TABULA_MURIS_SENIS_MARROW_LATE_PRO_B_CELL_AGEING	1.057e-06	0.008761	0.000438	0.004205	17	266	ATP6V0B,HINT1,SMDT1,RPS5,ATP6V1F,BLVRB,TLE5,TMA7,AURKAIP1,SDHC,TEX261,ADRM1,PPP1R11,SLC3A2,LRP10,SNRPC,DCTN3
ToppCell Atlas	07f9f38f0739d7c830641723a38385550ac1ac92	Adult-Endothelial-capillary_endothelial_cell_(Cap1)-D231|Adult / Lineage, Cell type, age group and donor	5.639e-07	0.005337	0.0002031	0.001976	6	185	GATA2,DACH1,SOX7,TBX3,FOXF1,HIF3A		Coexpression	M40189	DESCARTES_FETAL_EYE_VASCULAR_ENDOTHELIAL_CELLS	1.31e-06	0.01086	0.0004935	0.004737	11	91	LRRC32,PPP1R14A,ACVRL1,SOX7,NOTCH4,ADCY4,S1PR1,TIE1,USHBP1,KANK3,CDH5
ToppCell Atlas	796cbae2a417502aaf0891fc9c382bbfd88967fe	Endothelial-A-Donor_01|World / lung cells shred on cell class, cell subclass, sample id	5.825e-07	0.005513	0.0002031	0.001976	6	186	GATA2,DACH1,SOX7,TBX3,FOXF1,HIF3A		Coexpression	M39128	AIZARANI_LIVER_C29_MVECS_2	1.822e-06	0.0151	0.0006565	0.006303	18	313	MYADM,LRRC32,PECAM1,SOX7,NOTCH4,S100A16,ARHGAP23,ESAM,YWHAE,S1PR1,PKIG,FAM107A,TIE1,TIMP3,TSPAN7,MMRN2,IFI6,CDH5
ToppCell Atlas	6e83fa0eb8cabe0ffb35375f16e6bf3755ec4977	Endothelial-A-Donor_06|World / lung cells shred on cell class, cell subclass, sample id	6.62e-07	0.006266	0.0002031	0.001976	6	190	GATA2,DACH1,SOX7,TBX3,FOXF1,HIF3A		Coexpression	M2324	LEE_BMP2_TARGETS_UP	2.597e-06	0.02153	0.0008969	0.008611	28	778	PPP1R14A,NDRG2,VSIR,GLMP,BLVRB,MFGE8,CD82,AEBP1,SMPDL3A,CLN3,SUN2,C1R,TMT1A,VAT1,ADCY4,PGGHG,EFHD2,KANK2,CLDN10,SLC6A9,CORO1A,FAM107A,TIE1,LRP10,AOC3,MMRN2,PKN1,MAF
ToppCell Atlas	812e11314c76c0179fbe5a9bea29b41ce5cbc93d	COVID-19-Endothelial_cells-Endothelial_cells_(general)|COVID-19 / group, cell type (main and fine annotations)	6.62e-07	0.006266	0.0002031	0.001976	6	190	GATA2,DACH1,SOX7,TBX3,FOXF1,HIF3A		Coexpression	MM3782	TABULA_MURIS_SENIS_MESENTERIC_ADIPOSE_TISSUE_MESENCHYMAL_STEM_CELL_OF_ADIPOSE_AGEING	3.358e-06	0.02784	0.001113	0.01069	26	685	WBP2,RPS5,MXRA7,PHF1,AEBP1,TLE5,TMT1A,SDHC,VAT1,TEX261,NRAS,S100A16,ADRM1,EFHD2,PPP1R11,E2F4,SCAMP3,BTBD2,YWHAE,ZNF503,PKIG,FEZ1,MAPK3,SNRPC,CX3CR1,MAF
ToppCell Atlas	322237793a1278bafb14e63cab688b353e352dcc	Control-Endothelial-VE_Capillary_B|Control / Disease state, Lineage and Cell class	6.833e-07	0.006467	0.0002031	0.001976	6	191	GATA2,DACH1,SOX7,TBX3,FOXF1,HIF3A		Coexpression	MM1067	LEE_BMP2_TARGETS_UP	5.313e-06	0.04404	0.001673	0.01606	28	804	PPP1R14A,NDRG2,VSIR,GLMP,BLVRB,MFGE8,CD82,AEBP1,SMPDL3A,CLN3,SUN2,C1R,TMT1A,VAT1,ADCY4,PGGHG,EFHD2,KANK2,CLDN10,SLC6A9,CORO1A,FAM107A,TIE1,LRP10,AOC3,MMRN2,PKN1,MAF
ToppCell Atlas	6c089bde63dd5f16a07c5929fb49df600f0b21ab	3'-Parenchyma_lung-Endothelial-Blood_vessel_EC-capillary_endothelial_cell-EC_general_capillary-EC_general_capillary_L.2.0.2.1|3' / 5'-vs-3', Tissue groups, Lineages, Lineage subclass, Cell_type2, Cell_subtype2_L4.5	7.051e-07	0.006673	0.0002031	0.001976	6	192	GATA2,DACH1,SOX7,TBX3,FOXF1,HIF3A		Coexpression	MM3690	TABULA_MURIS_SENIS_BRAIN_NON_MYELOID_OLIGODENDROCYTE_AGEING	5.45e-06	0.04517	0.001673	0.01606	34	1139	IL11RA,WBP2,SNX3,ATP6V0B,HINT1,SMDT1,RPS5,PPP1R14A,ATP6V1F,TWF2,AKR1A1,NDRG2,PHB1,MFGE8,TLE5,TMA7,CLTA,C1QBP,TIMM17A,AURKAIP1,TALDO1,TMT1A,SDHC,TEX261,S100A16,ARHGAP23,ADRM1,PPP1R11,SCAMP3,YWHAE,TSPAN7,TM2D1,SNRPC,DCTN3
ToppCell Atlas	39c6c96a2a100b1b290a779d36cc6bc17245720b	Adult-Endothelial-capillary_endothelial_cell_(Cap1)|Adult / Lineage, Cell type, age group and donor	7.274e-07	0.006885	0.0002031	0.001976	6	193	GATA2,DACH1,SOX7,TBX3,FOXF1,HIF3A		Coexpression	M45001	LIU_OVARIAN_CANCER_TUMORS_AND_XENOGRAFTS_XDGS_DN	8.031e-06	0.06657	0.002378	0.02282	43	1716	SERPINA3,ABI3,DAPL1,LRRC32,TNFRSF14,ACVRL1,PTEN,VSIR,ITIH3,CCN5,MFNG,PTPRE,AEBP1,SMPDL3A,C1R,GIMAP6,FOXF1,NOTCH4,TBX3,ADCY4,DLL4,MAN1C1,SH2D3C,ESAM,TMEM119,DOK2,NFAM1,S1PR1,CORO1A,SCUBE1,TIE1,FEZ1,TIMP3,KANK3,ASPH,AOC3,MMRN2,LTBP2,IL2RB,CDH5,CX3CR1,RASGRP2,MAF
ToppCell Atlas	a08a3261679f89bb63ca2589d79b6deff716ccad	3'-Parenchyma_lung-Endothelial-Blood_vessel_EC-capillary_endothelial_cell-EC_general_capillary-EC_general_capillary_L.2.0.2.0|3' / 5'-vs-3', Tissue groups, Lineages, Lineage subclass, Cell_type2, Cell_subtype2_L4.5	7.74e-07	0.007325	0.0002031	0.001976	6	195	GATA2,MIER2,SOX7,TBX3,FOXF1,HIF3A		Coexpression	M40152	DESCARTES_FETAL_ADRENAL_VASCULAR_ENDOTHELIAL_CELLS	1.339e-05	0.111	0.003828	0.03675	12	141	ACVRL1,NHERF2,SOX7,NOTCH4,CA4,ADCY4,DLL4,TIE1,USHBP1,KANK3,MMRN2,CDH5
ToppCell Atlas	686533fd3fba8e4df96b9dd1307e870e89db4332	nucseq-Endothelial-Endothelial_Vascular|nucseq / Celltype signatures by Technology, Lineage, Lineage_subclass, Celltype_group, Cell_type2	7.981e-07	0.007554	0.0002031	0.001976	6	196	GATA2,DACH1,SOX7,TBX3,FOXF1,HIF3A		Coexpression	M1578	BOQUEST_STEM_CELL_DN	3.049e-05	0.2528	0.008426	0.08089	14	218	PECAM1,GATA2,PTPRE,GIMAP6,NOTCH4,CA4,S1PR1,C1orf115,FAM107A,TIE1,KANK3,TSPAN7,MMRN2,CDH5
ToppCell Atlas	96c6d78482a130ce4e29f6629972a06d10d7530e	Endothelial|World / Lineage, Cell type, age group and donor	7.981e-07	0.007554	0.0002031	0.001976	6	196	GATA2,DACH1,SOX7,TBX3,FOXF1,HIF3A		Coexpression	MM3829	TABULA_MURIS_SENIS_SKIN_EPIDERMAL_CELL_AGEING	4.057e-05	0.3363	0.01085	0.1041	23	618	WBP2,ATP6V0B,METRNL,RPS5,BCL7B,AKR1A1,NDRG2,PLAC8,CD82,TLE5,UTP3,SDHC,TEX261,DEXI,S100A16,ADRM1,PPP1R11,TMEM119,YWHAE,PKIG,FEZ1,MAPK3,SNRPC
ToppCell Atlas	ca6bce1a92c6326f41a6300c31da02386bafa152	3'-Distal_airway-Endothelial-Blood_vessel_EC-capillary_endothelial_cell-EC_general_capillary-EC_general_capillary_L.2.0.0.0|3' / 5'-vs-3', Tissue groups, Lineages, Lineage subclass, Cell_type2, Cell_subtype2_L4.5	8.229e-07	0.007789	0.0002031	0.001976	6	197	GATA2,MIER2,SOX7,TBX3,FOXF1,HIF3A		Coexpression	MM3735	TABULA_MURIS_SENIS_LARGE_INTESTINE_ENTEROCYTE_OF_EPITHELIUM_OF_LARGE_INTESTINE_AGEING	4.438e-05	0.3678	0.0115	0.1104	34	1241	WBP2,SNX3,ATP6V0B,HINT1,SMDT1,RPS5,ATP6V1F,AKR1A1,PLAC8,RAB8A,PHB1,BLVRB,RPL23,S100A11,TLE5,TMA7,CLTA,TIMM17A,NOP10,AURKAIP1,TALDO1,TMT1A,SDHC,TEX261,S100A16,ADRM1,COX6B1,PPP1R11,YWHAE,PKIG,MRPS34,TM2D1,SNRPC,DCTN3
ToppCell Atlas	1d30a1f73b6d6d838f49751402a29c5ef54aa81f	Parenchymal-NucSeq-Endothelial-Endothelia_vascular-VE_capillary|NucSeq / Cell types per location group and 10X technology with lineage, and cell group designations	8.483e-07	0.008029	0.0002031	0.001976	6	198	GATA2,DACH1,SOX7,TBX3,FOXF1,HIF3A		Coexpression	M2107	KIM_BIPOLAR_DISORDER_OLIGODENDROCYTE_DENSITY_CORR_UP	5.488e-05	0.4549	0.01378	0.1323	24	680	WBP2,ATP6V0B,HINT1,TCEAL4,BCL7B,ATP6V1F,AKR1A1,MXRA7,BAP1,CLTA,C1QBP,TALDO1,RAD23B,TRIB2,ADRM1,COX6B1,PPP1R11,SCAMP3,PKIG,CORO1A,FEZ1,TSPAN7,CX3CR1,DCTN3
ToppCell Atlas	2400f8b8c51739ea2ae2b9f24f44eaeefa2bb6fc	3'-Parenchyma_lung-Endothelial-Blood_vessel_EC-capillary_endothelial_cell-EC_general_capillary-EC_general_capillary_L.2.0.0.0|3' / 5'-vs-3', Tissue groups, Lineages, Lineage subclass, Cell_type2, Cell_subtype2_L4.5	8.483e-07	0.008029	0.0002031	0.001976	6	198	GATA2,MIER2,SOX7,TBX3,FOXF1,HIF3A		Coexpression	M41659	TRAVAGLINI_LUNG_ALVEOLAR_EPITHELIAL_TYPE_1_CELL	5.671e-05	0.4701	0.01383	0.1327	18	391	MYADM,ALS2CL,PLAC8,SLC39A13,S100A4,ADRB1,PTPRE,SCNN1B,HYAL1,TPPP,MS4A15,ACKR4,LIMS2,FADS3,TIMP3,TSPAN7,EFR3B,LRRN4
ToppCell Atlas	4757827efb393c429adec5079d18a173baf23d74	cellseq-Endothelial|cellseq / Celltype signatures by Technology, Lineage, Lineage_subclass, Celltype_group, Cell_type2	8.744e-07	0.008276	0.0002031	0.001976	6	199	GATA2,MIER2,SOX7,TBX3,FOXF1,HIF3A		Coexpression	M8513	SMID_BREAST_CANCER_NORMAL_LIKE_UP	6.235e-05	0.5168	0.01477	0.1418	20	485	PECAM1,ACVRL1,ADARB1,PLAC8,GJA4,PIK3CD,C1R,GIMAP6,SOSTDC1,DOK2,ITIH5,CORO1A,FAM107A,TIE1,CD22,CD27,KANK3,TSPAN7,AOC3,RASGRP2
ToppCell Atlas	82758d0cee9387d002e3f68a6faa324134fb7564	3'-Parenchyma_lung-Endothelial-Blood_vessel_EC-capillary_endothelial_cell|3' / 5'-vs-3', Tissue groups, Lineages, Lineage subclass, Cell_type2, Cell_subtype2_L4.5	8.744e-07	0.008276	0.0002031	0.001976	6	199	GATA2,MIER2,SOX7,TBX3,FOXF1,HIF3A		Coexpression	M39050	MANNO_MIDBRAIN_NEUROTYPES_HPERIC	6.76e-05	0.5603	0.01556	0.1494	26	795	MYADM,LRRC32,PPP1R14A,BCL6,PTEN,NHERF2,GJA4,MFGE8,PIK3CD,SCN4B,TNS3,CA4,ADCY4,PGGHG,SH2D3C,EFHD2,CTDSP1,SCAMP2,KANK2,ITIH5,PKIG,RERGL,TSPAN7,HEY2,M6PR,RASGRP2
ToppCell Atlas	a4a9a1c2a34b5a8318a55d1211d6c8661ca9793e	Parenchymal-NucSeq-Endothelial|NucSeq / Cell types per location group and 10X technology with lineage, and cell group designations	8.744e-07	0.008276	0.0002031	0.001976	6	199	GATA2,DACH1,SOX7,TBX3,FOXF1,HIF3A		Coexpression	MM3684	TABULA_MURIS_SENIS_BRAIN_MYELOID_MICROGLIAL_CELL_AGEING	7.931e-05	0.6574	0.01766	0.1696	17	356	WBP2,ATP6V0B,ABI3,RPS5,AKR1A1,RPL23,TLE5,SDHC,TEX261,ADRM1,EFHD2,PPP1R11,YWHAE,PKIG,CORO1A,TSPAN7,SNRPC
ToppCell Atlas	4b22769882fdd83f9cdca59e4d39ef441e62856b	distal-1-Endothelial-Capillary|1 / Location, Lineage, Cell class (ontology) and Donor from 10X sequencing (macrophage renamed)	8.744e-07	0.008276	0.0002031	0.001976	6	199	GATA2,MIER2,SOX7,TBX3,FOXF1,HIF3A		Coexpression	MM3828	TABULA_MURIS_SENIS_SKIN_BULGE_KERATINOCYTE_AGEING	8.193e-05	0.6791	0.01766	0.1696	28	915	WBP2,HINT1,SMDT1,RPS5,ATP6V1F,S100A4,BLVRB,RPL23,TLE5,TMA7,CLTA,C1QBP,NOP10,AURKAIP1,GIMAP6,SDHC,TEX261,S100A16,ADRM1,COX6B1,ESAM,PPP1R11,ZNF503,CORO1A,TIMP3,LTBP2,SNRPC,DCTN3
ToppCell Atlas	d58edc5f74970bb26d844746184e4bae7c494d6b	Parenchymal-NucSeq-Endothelial-Endothelia_vascular|NucSeq / Cell types per location group and 10X technology with lineage, and cell group designations	8.744e-07	0.008276	0.0002031	0.001976	6	199	GATA2,DACH1,SOX7,TBX3,FOXF1,HIF3A		Coexpression	M9609	GSE42021_CD24LO_TREG_VS_CD24LO_TCONV_THYMUS_DN	8.31e-05	0.6888	0.01766	0.1696	13	200	RPS5,ACVRL1,RAB8A,TLE5,CLTA,URM1,AURKAIP1,RGL2,TALDO1,SDHC,PKIG,MAPK3,DCTN3
ToppCell Atlas	5f67ea58512856cbdcef759088a5869720a947a8	cellseq-Endothelial-Endothelial_Vascular-Endothelial_capillary|cellseq / Celltype signatures by Technology, Lineage, Lineage_subclass, Celltype_group, Cell_type2	8.744e-07	0.008276	0.0002031	0.001976	6	199	GATA2,MIER2,SOX7,TBX3,FOXF1,HIF3A		Coexpression	MM3845	TABULA_MURIS_SENIS_THYMUS_DN4_THYMOCYTE_AGEING	9.112e-05	0.7553	0.01888	0.1813	14	238	HINT1,RPS5,PLAC8,S100A4,S100A11,CD82,TLE5,SMPDL3A,AURKAIP1,ADRM1,EFHD2,SCAMP3,SNRPC,IL2RB
ToppCell Atlas	8db1acdcabf97f01b9ca17456c48ec8ac4928390	3'-Parenchyma_lung-Endothelial-Blood_vessel_EC-capillary_endothelial_cell-EC_general_capillary|3' / 5'-vs-3', Tissue groups, Lineages, Lineage subclass, Cell_type2, Cell_subtype2_L4.5	8.744e-07	0.008276	0.0002031	0.001976	6	199	GATA2,MIER2,SOX7,TBX3,FOXF1,HIF3A		Coexpression	M41715	FAN_OVARY_CL13_MONOCYTE_MACROPHAGE	0.0001228	1.018	0.02482	0.2383	19	458	SNX3,ATP6V0B,ATP6V1F,RAB8A,TXNRD1,S100A4,BLVRB,S100A11,PTPRE,RAB7A,NOP10,AURKAIP1,TALDO1,ADRM1,COX6B1,EFHD2,DOK2,CORO1A,M6PR
ToppCell Atlas	307d29816a224193aa3d8c4540e128b2ad2e90b9	cellseq-Endothelial-Endothelial_Vascular|cellseq / Celltype signatures by Technology, Lineage, Lineage_subclass, Celltype_group, Cell_type2	8.744e-07	0.008276	0.0002031	0.001976	6	199	GATA2,MIER2,SOX7,TBX3,FOXF1,HIF3A		Coexpression	M39074	ZHONG_PFC_MAJOR_TYPES_ASTROCYTES	0.000133	1.102	0.02624	0.2519	16	326	SNX3,DAG1,NDRG2,PLEKHB1,MFGE8,CD82,TMT1A,TRIB2,S100A16,EFHD2,S1PR1,CLDN10,SLC3A2,FAM107A,TIMP3,TSPAN7
ToppCell Atlas	14a7c4cf4bb3d43fd32ec9cc74f6625b225ffaa1	Parenchymal-10x5prime-Endothelial-Endothelia_vascular-VE_alveolar_capillary_Car4_aerocyte|10x5prime / Cell types per location group and 10X technology with lineage, and cell group designations	8.744e-07	0.008276	0.0002031	0.001976	6	199	GATA2,DACH1,SOX7,TBX3,FOXF1,HIF3A		Coexpression	M1920	CHEN_METABOLIC_SYNDROM_NETWORK	0.0001479	1.226	0.02852	0.2738	33	1243	IL11RA,MYADM,ATP6V0B,ABI3,METRNL,TWF2,AKR1A1,ACVRL1,NDRG2,VSIR,PLAC8,TXNRD1,PRUNE1,BLVRB,S100A11,MFGE8,AP2M1,AJAP1,PTPRE,SMPDL3A,VAT1,SEMA4D,RHBDF1,MAN1C1,TMEM119,DOK2,NFAM1,ZNF503,PLCD3,CORO1A,FADS3,CD22,LTBP2
ToppCell Atlas	772b3f60b83e29b958e1e70dadfd9f058ed4cb7c	Parenchymal-10x3prime_v2-Endothelial-Endothelia_vascular-VE_capillary|10x3prime_v2 / Cell types per location group and 10X technology with lineage, and cell group designations	8.744e-07	0.008276	0.0002031	0.001976	6	199	GATA2,MIER2,SOX7,TBX3,FOXF1,HIF3A		Coexpression	MM1052	CHEN_METABOLIC_SYNDROM_NETWORK	0.0001777	1.473	0.03348	0.3214	34	1316	IL11RA,MYADM,ATP6V0B,ABI3,METRNL,TWF2,AKR1A1,ACVRL1,NDRG2,VSIR,PLAC8,TXNRD1,PRUNE1,BLVRB,S100A11,MFGE8,AP2M1,AJAP1,PTPRE,SMPDL3A,VAT1,SEMA4D,RHBDF1,MAN1C1,TMEM119,DOK2,NFAM1,ZNF503,PLCD3,CORO1A,FADS3,CD22,CYP4F12,LTBP2
ToppCell Atlas	6c0498a5868891e8e22c03469d00669b20249b1a	Parenchyma_COVID-19-Endothelial-TX-Capillary|Parenchyma_COVID-19 / Sample group, Lineage and Cell type	9.011e-07	0.008529	0.0002031	0.001976	6	200	GATA2,DACH1,SOX7,TBX3,FOXF1,HIF3A		Coexpression	MM3687	TABULA_MURIS_SENIS_BRAIN_NON_MYELOID_ENDOTHELIAL_CELL_AGEING	0.0002242	1.859	0.0413	0.3965	17	383	WBP2,HINT1,SMDT1,RPS5,ATP6V1F,PLEKHB1,S100A11,TLE5,TMA7,SDHC,TEX261,S100A16,ADRM1,PPP1R11,PKIG,SNRPC,DCTN3
ToppCell Atlas	13f6ac0dfc9206dd2e6cbd84357a5883952ee5c7	cellseq-Endothelial-Endothelial_Vascular-Endothelial_capillary-CAP1|cellseq / Celltype signatures by Technology, Lineage, Lineage_subclass, Celltype_group, Cell_type2	9.011e-07	0.008529	0.0002031	0.001976	6	200	GATA2,MIER2,SOX7,TBX3,FOXF1,HIF3A		Coexpression	MM3699	TABULA_MURIS_SENIS_GONADAL_ADIPOSE_TISSUE_ENDOTHELIAL_CELL_AGEING	0.0002594	2.15	0.04675	0.4488	30	1088	WBP2,SNX3,ABI3,RPS5,MXRA7,PHB1,GLMP,NHERF2,BRAF,TLE5,SMPDL3A,CLTA,AURKAIP1,FOXK1,SDHC,CA4,TEX261,NRAS,S100A16,ADRM1,PPP1R11,YWHAE,LIMS2,PKIG,CORO1A,C1orf115,TM2D1,SNRPC,CHTOP,DCTN3
ToppCell Atlas	a8adf5902540f6bb15b72efbb9c389b59d67e001	medial-2-Endothelial-Capillary_Intermediate_1|2 / Location, Lineage, Cell class (ontology) and Donor from 10X sequencing (macrophage renamed)	9.011e-07	0.008529	0.0002031	0.001976	6	200	GATA2,MIER2,SOX7,TBX3,FOXF1,HIF3A		Coexpression	M39040	FAN_EMBRYONIC_CTX_BRAIN_ENDOTHELIAL_2	0.000296	2.453	0.0522	0.5011	15	303	LRRC32,PPP1R14A,PTEN,GJA4,MFGE8,AEBP1,CA4,TRIB2,SH2D3C,KANK2,ITIH5,PKIG,TIMP3,RERGL,HEY2
ToppCell Atlas	5ab588808c1fc384019413401ab4bf9bc06bf529	Bronchial-10x5prime-Endothelial-Endothelia_vascular-VE_capillary|10x5prime / Cell types per location group and 10X technology with lineage, and cell group designations	9.011e-07	0.008529	0.0002031	0.001976	6	200	GATA2,DACH1,SOX7,TBX3,FOXF1,HIF3A		Coexpression	M41716	FAN_OVARY_CL14_MATURE_SMOOTH_MUSCLE_CELL	0.0003356	2.782	0.05795	0.5563	15	306	MYADM,PPP1R14A,NDRG2,S100A4,S100A11,MFGE8,AP2M1,COX6B1,ESAM,KANK2,PKIG,TIMP3,RERGL,AOC3,DCTN3
ToppCell Atlas	e9913511a129bb3cee85e7ebf565b951dab91542	Lung_Parenchyma-Severe-Endothelial-Endothelial-Capillary|Severe / Location, Disease Group, Cell group, Cell class (2021.03.09)	9.011e-07	0.008529	0.0002031	0.001976	6	200	GATA2,DACH1,SOX7,TBX3,FOXF1,HIF3A		Coexpression	M41667	TRAVAGLINI_LUNG_CAPILLARY_INTERMEDIATE_2_CELL	0.0004896	4.059	0.08283	0.7952	17	405	NDRG2,MXRA7,S100A3,S100A4,RPL23,NHERF2,TLE5,TMA7,GIMAP6,COX6B1,PPP1R11,YWHAE,PKIG,C1orf115,FAM107A,CDC25B,IFI6
ToppCell Atlas	746e8f61411f8e68b988152ab36561991f716a0a	Tracheal-10x3prime_v2-Endothelial-Endothelia_vascular-VE_capillary|10x3prime_v2 / Cell types per location group and 10X technology with lineage, and cell group designations	9.011e-07	0.008529	0.0002031	0.001976	6	200	GATA2,MIER2,SOX7,TBX3,FOXF1,HIF3A		Coexpression	M5147	GSE360_CTRL_VS_T_GONDII_DC_UP	0.0005895	4.886	0.09282	0.8911	12	199	TCEAL4,PECAM1,ADARB1,BAP1,GGA3,S100A4,TMT1A,CA4,TRIB2,COX6B1,DOK2,MAF
ToppCell Atlas	6567683f8f534310fecb44a6721909183fdc15ca	Parenchymal-10x3prime_v2-Endothelial-Endothelia_vascular|10x3prime_v2 / Cell types per location group and 10X technology with lineage, and cell group designations	9.011e-07	0.008529	0.0002031	0.001976	6	200	GATA2,MIER2,SOX7,TBX3,FOXF1,HIF3A		Coexpression	M8306	GSE28726_ACT_CD4_TCELL_VS_ACT_VA24NEG_NKTCELL_DN	0.0006218	5.154	0.09282	0.8911	12	200	IL11RA,RPL23,MFGE8,TLE5,CLN3,SUN2,RGL2,TRIB2,MAN2B2,S1PR1,CDC25B,RASGRP2
ToppCell Atlas	bb792bfe34da99c400993155ffd8e0c15af29c26	distal-3-Endothelial-Capillary|3 / Location, Lineage, Cell class (ontology) and Donor from 10X sequencing (macrophage renamed)	9.011e-07	0.008529	0.0002031	0.001976	6	200	GATA2,MIER2,SOX7,TBX3,FOXF1,HIF3A		Coexpression	M9620	GSE27434_WT_VS_DNMT1_KO_TREG_UP	0.0006218	5.154	0.09282	0.8911	12	200	SMDT1,RPS5,ACVRL1,MFNG,TLE5,CLTA,RGL2,SDHC,PKIG,SEC24C,LRP10,DCTN3
ToppCell Atlas	3b07cf1a4dff2e868f52382681a2030c1248caed	Parenchymal-10x3prime_v2-Endothelial|10x3prime_v2 / Cell types per location group and 10X technology with lineage, and cell group designations	9.011e-07	0.008529	0.0002031	0.001976	6	200	GATA2,MIER2,SOX7,TBX3,FOXF1,HIF3A		Coexpression	M9950	GSE41176_WT_VS_TAK1_KO_ANTI_IGM_STIM_BCELL_3H_DN	0.0006218	5.154	0.09282	0.8911	12	200	TNFRSF14,ATP6V1F,S100A11,CLN3,URM1,TIMM17A,UTP3,RAD23B,NRAS,TRMT1,SEC24C,M6PR
ToppCell Atlas	3ef7b7728615710c691aed8977e2582f19692cf9	medial-Endothelial-Capillary_Intermediate_1|medial / Location, Lineage, Cell class (ontology) and Donor from 10X sequencing (macrophage renamed)	9.011e-07	0.008529	0.0002031	0.001976	6	200	GATA2,MIER2,SOX7,TBX3,FOXF1,HIF3A		Coexpression	M7506	GSE21380_TFH_VS_GERMINAL_CENTER_TFH_CD4_TCELL_UP	0.0006218	5.154	0.09282	0.8911	12	200	DAG1,AP2M1,CASKIN2,URM1,C1R,NOP10,C12orf75,ESAM,TMEM119,SNX33,TMEM120A,TIE1
ToppCell Atlas	7020045b933cb104fb99b79524cb0d4734b8636d	Lung_Parenchyma-Severe-Endothelial-Endothelial-Capillary-|Severe / Location, Disease Group, Cell group, Cell class and sub_cluster (2021.03.01)	9.011e-07	0.008529	0.0002031	0.001976	6	200	GATA2,DACH1,SOX7,TBX3,FOXF1,HIF3A		Coexpression	M6938	GSE6674_CPG_VS_PL2_3_STIM_BCELL_DN	0.0006218	5.154	0.09282	0.8911	12	200	METRNL,MIDEAS,VSIR,PTPRE,BRAF,PIK3CD,RAD23B,SEMA4D,SLC3A2,SEC24C,IL2RB,MAF
ToppCell Atlas	e90ca26643f8496bdd6672c327da9855490d1aa8	Parenchymal-10x3prime_v2-Endothelial-Endothelia_vascular-VE_pulmonary_arterial|10x3prime_v2 / Cell types per location group and 10X technology with lineage, and cell group designations	9.011e-07	0.008529	0.0002031	0.001976	6	200	GATA2,MIER2,SOX7,RXRG,FOXF1,HIF3A		Coexpression	M41688	TRAVAGLINI_LUNG_NEUTROPHIL_CELL	0.0006271	5.198	0.09282	0.8911	16	366	ATP6V1F,TWF2,BCL6,VSIR,S100A11,TMA7,SUN2,NOP10,CA4,PGGHG,COX6B1,NFAM1,CORO1A,LRP10,ASPH,CHTOP
ToppCell Atlas	707148e01e961097819a05437a842b7d3bf72b0a	medial-Endothelial-Capillary_Intermediate_1-2|medial / Location, Lineage, Cell class (ontology) and Donor from 10X sequencing (macrophage renamed)	9.011e-07	0.008529	0.0002031	0.001976	6	200	GATA2,MIER2,SOX7,TBX3,FOXF1,HIF3A		Coexpression	MM3672	TABULA_MURIS_SENIS_AORTA_FIBROBLAST_OF_CARDIAC_TISSUE_AGEING	0.0006488	5.378	0.09347	0.8973	23	723	IL11RA,WBP2,SNX3,ALS2CL,NDRG2,RAB8A,GLMP,TLE5,PTPRS,C1QBP,SDHC,TEX261,S100A16,PGGHG,ADRM1,ESAM,EFHD2,PPP1R11,SCAMP2,SCAMP3,SLC3A2,SNRPC,DCTN3
ToppCell Atlas	337be3bf485b54afad86e256cb0c4c1d0c2a9a2a	356C-Endothelial_cells-Endothelial-B_(Artery)-|356C / Donor, Lineage, Cell class and subclass (all cells)	2.827e-05	0.2676	0.004134	0.04023	5	169	GATA2,DACH1,SOX7,TBX3,FOXF1		Coexpression	M4120	LOPEZ_MBD_TARGETS	0.000654	5.421	0.09347	0.8973	27	954	ATP6V0B,BCL7B,ATP6V1F,MIDEAS,ITIH3,RAB8A,PHB1,TXNRD1,BLVRB,MFNG,BRAF,URM1,SEMA4D,HYAL1,ANXA7,MUS81,TBC1D25,E2F4,YWHAE,CORO1A,FAM107A,CD27,MMRN2,MAPK3,IFI6,CDH5,CX3CR1
ToppCell Atlas	605cc2638271803cf1d972ab3fa8f13f89666376	356C-Endothelial_cells-Endothelial-B_(Artery)|356C / Donor, Lineage, Cell class and subclass (all cells)	2.827e-05	0.2676	0.004134	0.04023	5	169	GATA2,DACH1,SOX7,TBX3,FOXF1		Coexpression	M41671	TRAVAGLINI_LUNG_AIRWAY_SMOOTH_MUSCLE_CELL	0.0006903	5.722	0.09698	0.931	11	166	PPP1R14A,ITIH3,RPL23,CCN5,C12orf75,ESAM,KANK2,LIMS2,RERGL,HEY2,RASGRP2
ToppCell Atlas	0a65ddfa8c2e8efb5b5338cf07661cb78157a23c	Adult-Endothelial-endothelial_cell_of_artery-D175|Adult / Lineage, Cell type, age group and donor	3.365e-05	0.3185	0.004134	0.04023	5	175	DACH1,HEY2,SOX7,FOXF1,HIF3A		Coexpression	MM3706	TABULA_MURIS_SENIS_HEART_FIBROBLAST_OF_CARDIAC_TISSUE_AGEING	0.0008151	6.757	0.1126	1.081	13	244	WBP2,SERPINA3,AKR1A1,CCN5,CD82,TLE5,TMT1A,SDHC,TEX261,S100A16,ADRM1,YWHAE,SNRPC
ToppCell Atlas	c5f9c92af1384d9089c65afdf41c6feb8345a3ae	COVID-19-Endothelial_cells-Capillary_endothelial_cells|COVID-19 / group, cell type (main and fine annotations)	3.983e-05	0.377	0.004134	0.04023	5	181	GATA2,DACH1,SOX7,TBX3,FOXF1		Coexpression	M39175	MURARO_PANCREAS_MESENCHYMAL_STROMAL_CELL	0.0008911	7.386	0.1211	1.162	22	681	MYADM,LRRC32,TXNRD1,RPL23,S100A11,MFGE8,CD82,AP2M1,PTPRE,AEBP1,TIMM17A,C1R,TALDO1,TNS3,TBX3,RHBDF1,S100A16,ARHGAP23,KANK2,NKD1,TIMP3,LTBP2
ToppCell Atlas	26eb4ee57a70dbf54e096b73129fda9dfda1f6ec	COVID-19-Endothelial_cells-Endothelial_cells_(other)|COVID-19 / group, cell type (main and fine annotations)	3.983e-05	0.377	0.004134	0.04023	5	181	DACH1,SOX7,TBX3,FOXF1,HIF3A		Coexpression	MM1111	HUMMERICH_SKIN_CANCER_PROGRESSION_DN	0.001356	11.24	0.1813	1.741	9	111	IL11RA,ATP6V0B,PSEN2,NDRG2,AEBP1,TLE5,PTPRS,EFNB1,CDC25B
ToppCell Atlas	8b4a07ebd7a133a33ef333cfa29d12c4f3d4d9ac	Adult-Endothelial-alveolar_capillary_endothelial_cell_(Cap2;_aerocyte)-D175|Adult / Lineage, Cell type, age group and donor	4.094e-05	0.3875	0.004134	0.04023	5	182	GATA2,DACH1,TBX3,FOXF1,HIF3A		Coexpression	M40230	DESCARTES_FETAL_LIVER_VASCULAR_ENDOTHELIAL_CELLS	0.001457	12.08	0.1917	1.84	10	144	NTN5,NOTCH4,ADCY4,DLL4,MAN1C1,GNA14,FEZ1,KANK3,TSPAN7,MMRN2
ToppCell Atlas	c6075fe84226b370c5139066793844ad33ae2db1	Control-Endothelial_cells-Endothelial_cells_(other)|Control / group, cell type (main and fine annotations)	4.563e-05	0.4319	0.004134	0.04023	5	186	GATA2,DACH1,SOX7,TBX3,HIF3A		Coexpression	M39153	GAO_LARGE_INTESTINE_24W_C2_MKI67POS_PROGENITOR	0.001576	13.06	0.2041	1.96	9	113	LRRC32,PECAM1,ACVRL1,GIMAP6,ESAM,TIE1,TSPAN7,MMRN2,CDH5
ToppCell Atlas	f0b78c7ee20279970ea8961bf59acb5262f2dce5	356C-Endothelial_cells-Endothelial-C_(Capillary_Aerocyte_)-|356C / Donor, Lineage, Cell class and subclass (all cells)	4.563e-05	0.4319	0.004134	0.04023	5	186	GATA2,DACH1,TBX3,FOXF1,HIF3A		Coexpression	M39301	CUI_DEVELOPING_HEART_C4_ENDOTHELIAL_CELL	0.001652	13.69	0.2106	2.022	10	146	PECAM1,PPP1R14A,SOX7,GJA4,S100A16,ESAM,TIE1,TSPAN7,MMRN2,CDH5
ToppCell Atlas	2b3c814a7dee8286ea113c63dc3de5daf0257d37	356C-Endothelial_cells-Endothelial-C_(Capillary_Aerocyte_)|356C / Donor, Lineage, Cell class and subclass (all cells)	4.563e-05	0.4319	0.004134	0.04023	5	186	GATA2,DACH1,TBX3,FOXF1,HIF3A		Coexpression	MM3691	TABULA_MURIS_SENIS_BRAIN_NON_MYELOID_OLIGODENDROCYTE_PRECURSOR_CELL_AGEING	0.001833	15.19	0.2302	2.21	17	446	WBP2,ATP6V0B,METRNL,PHB1,MFGE8,TLE5,SDHC,TEX261,DEXI,ADRM1,PSMG3,PPP1R11,CLDN10,ZNF503,TSPAN7,SNRPC,DCTN3
ToppCell Atlas	f3548817f2fded5978137bb252cb628ac199e4f6	Adult-Endothelial-capillary_endothelial_cell_(Cap1)-D175|Adult / Lineage, Cell type, age group and donor	4.686e-05	0.4436	0.004134	0.04023	5	187	GATA2,DACH1,TBX3,FOXF1,HIF3A		Coexpression	MM3792	TABULA_MURIS_SENIS_MARROW_NK_CELL_AGEING	0.00198	16.41	0.245	2.352	19	551	WBP2,ATP6V0B,ABI3,ATP6V1F,RAB8A,S100A11,TLE5,TMA7,CLTA,AURKAIP1,UTP3,SDHC,TEX261,ADRM1,COX6B1,PPP1R11,MRPS34,SNRPC,DCTN3
ToppCell Atlas	e5cad03f4a64147fe8174e7f614cf45233ffb9b7	Adult-Endothelial-alveolar_capillary_endothelial_cell_(Cap2;_aerocyte)|Adult / Lineage, Cell type, age group and donor	4.813e-05	0.4555	0.004134	0.04023	5	188	GATA2,DACH1,TBX3,FOXF1,HIF3A		Coexpression	MM3738	TABULA_MURIS_SENIS_LARGE_INTESTINE_INTESTINAL_CRYPT_STEM_CELL_AGEING	0.0022	18.24	0.2682	2.575	16	403	WBP2,RPS5,AKR1A1,MFGE8,TLE5,SDHC,TEX261,S100A16,ADRM1,PSMG3,EFHD2,PPP1R11,YWHAE,PKIG,SNRPC,DCTN3
ToppCell Atlas	02a62888e9db29d20133eeca1686d302545a39c9	Adult-Endothelial-capillary_endothelial_cell_(Cap1)-D122|Adult / Lineage, Cell type, age group and donor	4.813e-05	0.4555	0.004134	0.04023	5	188	GATA2,DACH1,SOX7,TBX3,HIF3A		Coexpression	MM3674	TABULA_MURIS_SENIS_BROWN_ADIPOSE_TISSUE_B_CELL_AGEING	0.00227	18.81	0.2726	2.617	14	311	ABI3,AKR1A1,VSIR,MFGE8,TLE5,TMT1A,TEX261,ADRM1,SCAMP2,PKIG,TIE1,LRP10,SNRPC,RASGRP2
ToppCell Atlas	454e64b1ee93edebbc1576fbf7c3a6db332fa927	LAM-Endothelial-VasEndo-1|LAM / Condition, Lineage and Cell class	4.942e-05	0.4677	0.004134	0.04023	5	189	GATA2,DACH1,MIER2,TBX3,FOXF1		Coexpression	MM3835	TABULA_MURIS_SENIS_SPLEEN_T_CELL_AGEING	0.002318	19.21	0.2744	2.635	13	268	SERPINA3,S100A4,S100A11,CD82,SMPDL3A,COX6B1,EFHD2,PPP1R11,SCAMP3,SLC3A2,LRP10,IL2RB,MAF
ToppCell Atlas	b6b4da51bc7f2c13a2f940540fdc61027d084835	nucseq-Endothelial-Endothelial_Vascular-Endothelial_capillary-CAP2|nucseq / Celltype signatures by Technology, Lineage, Lineage_subclass, Celltype_group, Cell_type2	4.942e-05	0.4677	0.004134	0.04023	5	189	GATA2,DACH1,TBX3,FOXF1,HIF3A		Coexpression	M39176	MURARO_PANCREAS_ENDOTHELIAL_CELL	0.002733	22.65	0.319	3.062	15	362	ABI3,LRRC32,PECAM1,GATA2,ACVRL1,PTPRE,PXN,NOTCH4,ARHGAP23,SH2D3C,ESAM,ZNF503,TIE1,MMRN2,CDH5
ToppCell Atlas	0a351609a72fd638c84b2435782e312ee6a33aac	Children_(3_yrs)-Endothelial-alveolar_capillary_endothelial_cell_(Cap2;_aerocyte)-D139|Children_(3_yrs) / Lineage, Cell type, age group and donor	5.074e-05	0.4802	0.004134	0.04023	5	190	GATA2,DACH1,TBX3,FOXF1,HIF3A		Coexpression	M39321	CUI_DEVELOPING_HEART_VASCULAR_ENDOTHELIAL_CELL	0.003025	25.07	0.3483	3.343	11	193	IL11RA,METRNL,GATA2,C1R,ADCY4,LIMS2,TMEM120A,TSPAN7,MMRN2,LTBP2,IFI6
ToppCell Atlas	0e9847d7f49b2236b8a191e1a7df37556351ba9e	Children_(3_yrs)-Endothelial-alveolar_capillary_endothelial_cell_(Cap2;_aerocyte)-D032|Children_(3_yrs) / Lineage, Cell type, age group and donor	5.074e-05	0.4802	0.004134	0.04023	5	190	GATA2,DACH1,TBX3,FOXF1,HIF3A		Coexpression	M41653	TRAVAGLINI_LUNG_DIFFERENTIATING_BASAL_CELL	0.003184	26.39	0.3609	3.464	10	157	DAPL1,AKR1A1,NDRG2,CD82,AP2M1,TLE5,S100A16,LRATD1,CLDN10,FAM107A
ToppCell Atlas	c672c8e28d06d555335976b3f8bd2ea6d3b34aae	Control-Endothelial-VE_Capillary_B|World / Disease state, Lineage and Cell class	5.208e-05	0.493	0.004134	0.04023	5	191	GATA2,DACH1,TBX3,FOXF1,HIF3A		Coexpression	MM3761	TABULA_MURIS_SENIS_LUNG_ADVENTITIAL_CELL_AGEING	0.003222	26.71	0.3609	3.464	12	234	WBP2,SNX3,HINT1,PHB1,CD82,TMT1A,SDHC,TEX261,ADRM1,PPP1R11,SCAMP3,SNRPC
ToppCell Atlas	9919cdc0ce833894525dba429f251ea1b094fbd8	Endothelial-A|World / shred on cell class and cell subclass (v4)	5.346e-05	0.506	0.004134	0.04023	5	192	GATA2,SOX7,TBX3,FOXF1,ZNF503		Coexpression	M5879	GSE9988_ANTI_TREM1_AND_LPS_VS_VEHICLE_TREATED_MONOCYTES_DN	0.003687	30.56	0.4075	3.912	11	197	ABI3,TWF2,PIK3CD,SUN2,SH2D3C,CTDSP1,DOK2,TARS2,CORO1A,SLX4,CX3CR1
ToppCell Atlas	f582e939e3e08a8a3f71deec78c33715be8faa51	nucseq-Endothelial-Endothelial_Vascular-Endothelial_capillary|nucseq / Celltype signatures by Technology, Lineage, Lineage_subclass, Celltype_group, Cell_type2	5.486e-05	0.5192	0.004134	0.04023	5	193	GATA2,DACH1,TBX3,FOXF1,HIF3A		Coexpression	M7396	SWEET_LUNG_CANCER_KRAS_DN	0.003845	31.88	0.4091	3.927	16	421	IL11RA,SERPINA3,INPP5A,ACVRL1,NDRG2,ADARB1,CCN5,FOXF1,NOTCH4,TBX3,ACKR4,TIE1,TIMP3,KANK3,TSPAN7,CDH5
ToppCell Atlas	ff6e6b825d6c88148216c601580be3c28851ab5c	Fetal_29-31_weeks-Endothelial-capillary_endothelial_cell_(Cap1)-D062|Fetal_29-31_weeks / Lineage, Cell type, age group and donor	5.486e-05	0.5192	0.004134	0.04023	5	193	GATA2,DACH1,SOX7,TBX3,FOXF1		Coexpression	M4202	GSE17974_CTRL_VS_ACT_IL4_AND_ANTI_IL12_72H_CD4_TCELL_DN	0.003871	32.08	0.4091	3.927	11	198	LRRC32,ATP6V1F,TWF2,RUVBL2,TXNRD1,CD82,C12orf75,SH2D3C,YWHAE,TMEM120A,SLC29A1
ToppCell Atlas	70a9aadda83a97e06e9bc2d1327ce60dd3c58767	IPF-Endothelial-VE_Arterial|World / Disease state, Lineage and Cell class	5.486e-05	0.5192	0.004134	0.04023	5	193	GATA2,SOX7,TBX3,FOXF1,HIF3A		Coexpression	M3116	GSE11057_CD4_CENT_MEM_VS_PBMC_UP	0.003871	32.08	0.4091	3.927	11	198	IL11RA,HINT1,PHF1,TLE5,TRIB2,DEXI,CD27,SIGIRR,ZNF335,TRIM62,MAF
ToppCell Atlas	ad3f4fcc8e2816d696cbcde744dc16500e51ccac	nucseq-Endothelial-Endothelial_Vascular-Endothelial_capillary-CAP1|nucseq / Celltype signatures by Technology, Lineage, Lineage_subclass, Celltype_group, Cell_type2	5.486e-05	0.5192	0.004134	0.04023	5	193	GATA2,DACH1,TBX3,FOXF1,HIF3A		Coexpression	MM3709	TABULA_MURIS_SENIS_HEART_VALVE_CELL_AGEING	0.003899	32.32	0.4091	3.927	9	126	WBP2,PHF1,TLE5,SDHC,TEX261,TMEM119,YWHAE,PKIG,SNRPC
ToppCell Atlas	bf83b1fe9d38408f30eee4eb634341c04ef82791	IPF-Endothelial-VE_Arterial|IPF / Disease state, Lineage and Cell class	5.486e-05	0.5192	0.004134	0.04023	5	193	GATA2,SOX7,TBX3,FOXF1,HIF3A		Coexpression	M4526	GSE22886_NAIVE_CD4_TCELL_VS_12H_ACT_TH2_UP	0.004063	33.68	0.4107	3.943	11	199	IL11RA,TCEAL4,NDRG2,MFGE8,MYO15B,TLE5,PXN,VAT1,TRIB2,S1PR1,CDC25B
ToppCell Atlas	d7750a7575ef257963b7f1c64fa67c52dbff797b	IPF-Endothelial-VE_Capillary_B|World / Disease state, Lineage and Cell class	5.486e-05	0.5192	0.004134	0.04023	5	193	GATA2,SOX7,TBX3,FOXF1,HIF3A		Coexpression	M5263	GSE360_HIGH_DOSE_B_MALAYI_VS_M_TUBERCULOSIS_MAC_UP	0.004063	33.68	0.4107	3.943	11	199	AKR1A1,NDRG2,GGA3,TXNRD1,BLVRB,CLN3,SUN2,CA4,VAT1,MAN2B2,CDC25B
ToppCell Atlas	52c0f2c7af57436f23e0c0e0c87086c47695e2c4	Control-Endothelial-VE_Arterial|World / Disease state, Lineage and Cell class	5.486e-05	0.5192	0.004134	0.04023	5	193	GATA2,DACH1,SOX7,FOXF1,HIF3A		Coexpression	M4248	GSE17974_1.5H_VS_72H_IL4_AND_ANTI_IL12_ACT_CD4_TCELL_DN	0.004063	33.68	0.4107	3.943	11	199	ATP6V1F,TWF2,RUVBL2,PHB1,RAB7A,DHTKD1,C12orf75,SH2D3C,TMEM120A,MRPS34,UHRF1
ToppCell Atlas	f7f2dc6aff02d096a282835094d26d12b3b73e61	(6)_Endothelial-C_(Capillary_Aerocyte_)|World / Lung cell shreds - cell class (v4) and cell subclass (v4)	5.486e-05	0.5192	0.004134	0.04023	5	193	GATA2,DACH1,TBX3,FOXF1,HIF3A		Coexpression	M8328	GSE24574_NAIVE_VS_TCONV_CD4_TCELL_UP	0.004263	35.34	0.4207	4.038	11	200	IL11RA,TLE5,SUN2,TRIB2,MAN2B2,BTBD2,CORO1A,LRP10,MAPK3,CDC25B,RASGRP2
ToppCell Atlas	71ac69cdf7a08ca3ddfb5b492b14ac56b6cd5e5d	Children_(3_yrs)-Endothelial-capillary_endothelial_cell_(Cap1)|Children_(3_yrs) / Lineage, Cell type, age group and donor	5.629e-05	0.5328	0.004134	0.04023	5	194	GATA2,DACH1,TBX3,FOXF1,HIF3A		Coexpression	M41676	TRAVAGLINI_LUNG_ALVEOLAR_FIBROBLAST_CELL	0.004703	38.98	0.4586	4.403	10	164	OR7E47P,MYADM,ADARB1,S100A4,CD82,TMT1A,TMEM119,TIMP3,AOC3,SLC29A1
ToppCell Atlas	40842a7160f337bfc191ee15fbda3e3d38a04c57	Children_(3_yrs)-Endothelial-capillary_endothelial_cell_(Cap1)-D032|Children_(3_yrs) / Lineage, Cell type, age group and donor	5.629e-05	0.5328	0.004134	0.04023	5	194	GATA2,DACH1,TBX3,FOXF1,HIF3A		Coexpression	M2573	LIM_MAMMARY_STEM_CELL_UP	0.004885	40.49	0.4708	4.52	17	480	PPP1R14A,KCNIP3,ADARB1,VSIR,MXRA7,MFNG,PTPRE,AEBP1,TMEM178A,SCN4B,PXN,ARHGEF25,LIMS2,EFNB1,TIE1,FEZ1,TIMP3
ToppCell Atlas	e656ac5539e59e321b46706cb8cc423b2c3358a0	Endothelial-A-Cryobiopsy_01|World / lung cells shred on cell class, cell subclass, sample id	5.629e-05	0.5328	0.004134	0.04023	5	194	GATA2,DACH1,SOX7,TBX3,FOXF1		Coexpression	M41710	FAN_OVARY_CL8_MATURE_CUMULUS_GRANULOSA_CELL_2	0.00536	44.43	0.5107	4.903	20	646	HINT1,DAPL1,PPP1R14A,DAG1,PHB1,TLE5,TMA7,C1QBP,AURKAIP1,SDHC,VAT1,S100A16,COX6B1,LIMS2,TMEM120A,TSPAN7,HEY2,MRPS34,SNRPC,IFI6
ToppCell Atlas	abea887dd472c1a0d572e690bc8914c1b94712ad	Endothelial-A-Donor_02|World / lung cells shred on cell class, cell subclass, sample id	5.629e-05	0.5328	0.004134	0.04023	5	194	GATA2,DACH1,SOX7,FOXF1,HIF3A		Coexpression	MM1082	LIM_MAMMARY_STEM_CELL_UP	0.005448	45.16	0.5132	4.927	17	484	PPP1R14A,KCNIP3,ADARB1,VSIR,MXRA7,MFNG,PTPRE,AEBP1,TMEM178A,SCN4B,PXN,ARHGEF25,LIMS2,EFNB1,TIE1,FEZ1,TIMP3
ToppCell Atlas	68705a6eca947c5b42b943d5224a7aef2a744007	COPD-Endothelial-VE_Capillary_B|World / Disease state, Lineage and Cell class	5.629e-05	0.5328	0.004134	0.04023	5	194	GATA2,SOX7,TBX3,FOXF1,HIF3A		Coexpression	M40283	DESCARTES_FETAL_PLACENTA_VASCULAR_ENDOTHELIAL_CELLS	0.00678	56.2	0.6315	6.062	8	102	SOX7,TMEM178A,NOTCH4,DLL4,S1PR1,TIE1,USHBP1,CDH5
ToppCell Atlas	1241e3e75414b619abc9431627619f5c194ec930	LAM-Endothelial|LAM / Condition, Lineage and Cell class	5.629e-05	0.5328	0.004134	0.04023	5	194	GATA2,SOX7,TBX3,FOXF1,HIF3A		Coexpression	M1170	HUMMERICH_SKIN_CANCER_PROGRESSION_DN	0.007291	60.43	0.6652	6.386	8	103	IL11RA,ATP6V0B,PSEN2,AEBP1,TLE5,PTPRS,EFNB1,CDC25B
ToppCell Atlas	169a304d5c13f08c39fad4116f093bc4a0765e9d	IPF-Endothelial-VE_Capillary_B|IPF / Disease state, Lineage and Cell class	5.629e-05	0.5328	0.004134	0.04023	5	194	GATA2,SOX7,TBX3,FOXF1,HIF3A		Coexpression	MM1051	SWEET_LUNG_CANCER_KRAS_DN	0.007303	60.54	0.6652	6.386	16	443	IL11RA,SERPINA3,INPP5A,ACVRL1,NDRG2,ADARB1,CCN5,FOXF1,NOTCH4,TBX3,ACKR4,TIE1,TIMP3,KANK3,TSPAN7,CDH5
ToppCell Atlas	3b79e6bb525b17192ecec9e1227a29c419968144	367C-Endothelial_cells-Endothelial-E|367C / Donor, Lineage, Cell class and subclass (all cells)	5.775e-05	0.5466	0.004134	0.04023	5	195	DACH1,MIER2,SOX7,FOXF1,HIF3A		Coexpression	MM3739	TABULA_MURIS_SENIS_LARGE_INTESTINE_LARGE_INTESTINE_GOBLET_CELL_AGEING	0.007445	61.71	0.6708	6.439	23	837	WBP2,ATP6V0B,HINT1,SMDT1,RPS5,ATP6V1F,AKR1A1,S100A11,CD82,TLE5,TMA7,NOP10,AURKAIP1,SDHC,TEX261,S100A16,ADRM1,COX6B1,PPP1R11,SCAMP3,MRPS34,SNRPC,DCTN3
ToppCell Atlas	65fc50e3818e902028fc4226070fa57609c66b9c	367C-Endothelial_cells-Endothelial-E-|367C / Donor, Lineage, Cell class and subclass (all cells)	5.775e-05	0.5466	0.004134	0.04023	5	195	DACH1,MIER2,SOX7,FOXF1,HIF3A		Coexpression	MM3686	TABULA_MURIS_SENIS_BRAIN_NON_MYELOID_BRAIN_PERICYTE_AGEING	0.007588	62.9	0.6763	6.493	22	778	IL11RA,WBP2,ATP6V0B,HINT1,ABI3,SMDT1,RPS5,PPP1R14A,ATP6V1F,AKR1A1,PLEKHB1,S100A11,TLE5,TMA7,SDHC,ADRM1,PPP1R11,SCAMP3,PKIG,SNRPC,DCTN3,RASGRP2
ToppCell Atlas	8ab45ab94c722c4aef0229ee1121cd744bf659dd	5'-Parenchyma_lung-Endothelial-Blood_vessel_EC-capillary_endothelial_cell-EC_general_capillary-EC_general_capillary_L.2.0.2.0|5' / 5'-vs-3', Tissue groups, Lineages, Lineage subclass, Cell_type2, Cell_subtype2_L4.5	5.775e-05	0.5466	0.004134	0.04023	5	195	GATA2,DACH1,SOX7,TBX3,FOXF1		Coexpression	MM16612	ZHANG_UTERUS_C6_ENDOTHELIAL_PLVAP_HIGH_CELL	0.007737	64.13	0.6823	6.55	9	137	SNX3,PECAM1,NHERF2,GIMAP6,S100A16,ESAM,TIMP3,MMRN2,CDH5
ToppCell Atlas	3981f6c7487598f4f7ce4650ac0ac5bd41481d66	Fetal_29-31_weeks-Endothelial|Fetal_29-31_weeks / Lineage, Cell type, age group and donor	5.924e-05	0.5607	0.004134	0.04023	5	196	GATA2,DACH1,SOX7,TBX3,FOXF1		Coexpression	M12176	CAIRO_HEPATOBLASTOMA_CLASSES_DN	0.008122	67.32	0.7086	6.803	11	214	APBB3,BCL6,C1R,MAN1C1,KANK2,ITIH5,LIMS2,KANK3,MMRN2,IL2RB,CX3CR1
ToppCell Atlas	49cc0a2b9739abad61dff7292ea0b14d28ff35c4	COVID-19-lung-Capillary_Aerocytes|COVID-19 / Disease (COVID-19 only), tissue and cell type	5.924e-05	0.5607	0.004134	0.04023	5	196	GATA2,DACH1,TBX3,FOXF1,HIF3A		Coexpression	MM3695	TABULA_MURIS_SENIS_DIAPHRAGM_MESENCHYMAL_STEM_CELL_AGEING	0.008306	68.85	0.7172	6.885	15	397	ATP6V0B,HINT1,SMDT1,RPS5,ATP6V1F,RPL23,S100A11,AEBP1,TLE5,TMA7,NOP10,S100A16,COX6B1,SNRPC,DCTN3
ToppCell Atlas	ac28e9be288af6f00a841aea4ce4b99aed6b4505	COVID-19-lung-Capillary_1|COVID-19 / Disease (COVID-19 only), tissue and cell type	5.924e-05	0.5607	0.004134	0.04023	5	196	DACH1,SOX7,TBX3,FOXF1,HIF3A		Coexpression	MM3790	TABULA_MURIS_SENIS_MAMMARY_GLAND_STROMAL_CELL_AGEING	0.008519	70.61	0.7279	6.988	14	349	IL11RA,MYADM,HINT1,AKR1A1,MXRA7,BLVRB,S100A11,TLE5,SMPDL3A,S100A16,CTDSP1,TIMP3,MAPK3,DCTN3
ToppCell Atlas	4ac4073380d939a73cec7413e9f3f5ef616d2924	COVID-19-lung-Capillary_Aerocytes|lung / Disease (COVID-19 only), tissue and cell type	5.924e-05	0.5607	0.004134	0.04023	5	196	GATA2,DACH1,TBX3,FOXF1,HIF3A		Coexpression	M39113	AIZARANI_LIVER_C9_LSECS_1	0.0091	75.43	0.7697	7.389	13	304	MYADM,SOX7,PXN,NOTCH4,S100A16,ESAM,S1PR1,FAM107A,TIE1,TIMP3,TSPAN7,CDH5,MAF
ToppCell Atlas	0ce3ed27d2b9276390952652c17a8d6de13add36	Endothelial-capillary_endothelial_cell_(Cap1)|World / Lineage, Cell type, age group and donor	5.924e-05	0.5607	0.004134	0.04023	5	196	GATA2,DACH1,SOX7,TBX3,FOXF1		Coexpression	MM3740	TABULA_MURIS_SENIS_LARGE_INTESTINE_SECRETORY_CELL_AGEING	0.01033	85.62	0.8648	8.302	21	734	WBP2,RUVBL2,PHB1,CD82,TLE5,RAB7A,TMT1A,SDHC,RAD23B,TEX261,NRAS,ADRM1,EFHD2,E2F4,SCAMP3,BTBD2,YWHAE,RAB1B,SNRPC,SLC29A1,CHTOP
ToppCell Atlas	ddb8ea895f0f34d4f20a0740b708fa0f3e378801	proximal-Endothelial-Capillary-3|proximal / Location, Lineage, Cell class (ontology) and Donor from 10X sequencing (macrophage renamed)	6.076e-05	0.5751	0.004134	0.04023	5	197	GATA2,MIER2,SOX7,TBX3,FOXF1		Coexpression	M40889	SCHERER_PBMC_APSV_WETVAX_AGE_18_32YO_50_TO_60DY_DN	0.01095	90.75	0.9027	8.666	9	143	TWF2,RAB8A,PHB1,CCN5,SH2D3C,PPP1R11,DOK2,CORO1A,CX3CR1
ToppCell Atlas	9ffb823c0f3f23cc85f9fd3ca24f77817e90bd86	3'-Distal_airway-Endothelial|3' / 5'-vs-3', Tissue groups, Lineages, Lineage subclass, Cell_type2, Cell_subtype2_L4.5	6.076e-05	0.5751	0.004134	0.04023	5	197	GATA2,SOX7,TBX3,FOXF1,HIF3A		Coexpression	M39124	AIZARANI_LIVER_C23_KUPFFER_CELLS_3	0.011	91.18	0.9027	8.666	11	221	ATP6V0B,BCL6,PTEN,VSIR,S100A4,S100A11,GRK2,PTPRE,TALDO1,EFHD2,NFAM1
ToppCell Atlas	f20eda534b2b28986790b28ce150ca3ba067593a	356C-Endothelial_cells|356C / Donor, Lineage, Cell class and subclass (all cells)	6.076e-05	0.5751	0.004134	0.04023	5	197	GATA2,DACH1,SOX7,TBX3,FOXF1		Coexpression	M45796	HE_LIM_SUN_FETAL_LUNG_C7_MID_SCHWANN_CELL	0.01276	105.8	1.037	9.956	12	268	DAG1,RXRG,CD82,PTPRE,CASKIN2,TNS3,RHBDF1,SOSTDC1,ITIH5,LRP10,IFI6,MAF
ToppCell Atlas	86591849476b3925857a82b6913f65e74df200c1	3'-Parenchyma_lung-Endothelial-Blood_vessel_EC-capillary_endothelial_cell-EC_aerocyte_capillary-EC_aerocyte_capillary_L.2.0.1.0|3' / 5'-vs-3', Tissue groups, Lineages, Lineage subclass, Cell_type2, Cell_subtype2_L4.5	6.076e-05	0.5751	0.004134	0.04023	5	197	DACH1,MIER2,TBX3,FOXF1,HIF3A		Coexpression	M41652	TRAVAGLINI_LUNG_PROXIMAL_BASAL_CELL	0.01306	108.3	1.051	10.09	19	629	HINT1,DAPL1,RPS5,AKR1A1,NDRG2,PHB1,RPL23,CD82,AP2M1,TLE5,PTPRS,CLTA,C1QBP,TALDO1,S100A16,LRATD1,CLDN10,FAM107A,ASPH
ToppCell Atlas	353b76ca3e2aa4b8f51396e7121c4baa114083a0	tumor_Lung-Endothelial_cells-Tip-like_ECs|tumor_Lung / Location, Cell class and cell subclass	6.076e-05	0.5751	0.004134	0.04023	5	197	DACH1,SOX7,TBX3,FOXF1,HIF3A		Coexpression	MM3707	TABULA_MURIS_SENIS_HEART_MONOCYTE_AGEING	0.01367	113.3	1.09	10.46	9	147	WBP2,ABI3,METRNL,TLE5,SDHC,TEX261,EFHD2,PPP1R11,SNRPC
ToppCell Atlas	53baef54bd85c60ae24a3c163b3a3d937fb6ff0b	proximal-Endothelial-Capillary|proximal / Location, Lineage, Cell class (ontology) and Donor from 10X sequencing (macrophage renamed)	6.076e-05	0.5751	0.004134	0.04023	5	197	GATA2,MIER2,SOX7,TBX3,FOXF1		Coexpression	MM3825	TABULA_MURIS_SENIS_SUBCUTANEOUS_ADIPOSE_TISSUE_MESENCHYMAL_STEM_CELL_OF_ADIPOSE_AGEING	0.01479	122.6	1.166	11.2	12	272	WBP2,NDRG2,MXRA7,MFGE8,AEBP1,TLE5,VAT1,TEX261,ADRM1,YWHAE,TIMP3,SNRPC
ToppCell Atlas	a1a61c03d67272693ec23e0d15f0a12bf618e2da	proximal-3-Endothelial-Capillary|3 / Location, Lineage, Cell class (ontology) and Donor from 10X sequencing (macrophage renamed)	6.076e-05	0.5751	0.004134	0.04023	5	197	GATA2,MIER2,SOX7,TBX3,FOXF1		Coexpression	MM3833	TABULA_MURIS_SENIS_SPLEEN_CD8_POSITIVE_ALPHA_BETA_T_CELL_AGEING	0.01491	123.6	1.166	11.2	10	187	WBP2,SERPINA3,RAB8A,S100A11,TLE5,TMA7,EFHD2,SCAMP3,YWHAE,SNRPC
ToppCell Atlas	6ac8d3e3f573e3848ab33e4df66dfaf8f948ea6c	3'-Distal_airway-Endothelial-Blood_vessel_EC-capillary_endothelial_cell|3' / 5'-vs-3', Tissue groups, Lineages, Lineage subclass, Cell_type2, Cell_subtype2_L4.5	6.076e-05	0.5751	0.004134	0.04023	5	197	GATA2,SOX7,TBX3,FOXF1,HIF3A		Coexpression	M289	OISHI_CHOLANGIOMA_STEM_CELL_LIKE_DN	0.01591	131.9	1.232	11.83	12	274	LRRC32,TWF2,PLAC8,ADRA1A,CD82,AEBP1,EFHD2,MANSC1,EFNB1,AOC3,CYP4F12,MAPK3
ToppCell Atlas	b2b7f8dc8ca421441e4c99c4f5d18fbc1668d79f	Fetal_29-31_weeks-Endothelial-capillary_endothelial_cell_(Cap1)-D150|Fetal_29-31_weeks / Lineage, Cell type, age group and donor	6.076e-05	0.5751	0.004134	0.04023	5	197	GATA2,DACH1,SOX7,TBX3,FOXF1		Coexpression	M39305	CUI_DEVELOPING_HEART_C8_MACROPHAGE	0.01649	136.7	1.266	12.15	12	275	ATP6V0B,METRNL,VSIR,PLAC8,S100A4,GRK2,PTPRE,EFHD2,DOK2,CORO1A,CX3CR1,MAF
ToppCell Atlas	6a3c647af41fea923311562575a0d656fbc13cbe	Fetal_29-31_weeks-Endothelial-capillary_endothelial_cell_(Cap1)|Fetal_29-31_weeks / Lineage, Cell type, age group and donor	6.076e-05	0.5751	0.004134	0.04023	5	197	GATA2,DACH1,SOX7,TBX3,FOXF1		Coexpression	M41689	TRAVAGLINI_LUNG_BASOPHIL_MAST_1_CELL	0.0171	141.7	1.29	12.38	12	276	MYADM,TCEAL4,GATA2,ATP6V1F,NDRG2,CD82,AP2M1,VAT1,ANXA7,PKIG,CD22,TIMP3
ToppCell Atlas	81718164c9802ee20c860ffbda7e62d5e9a76f16	Bronchial-NucSeq-Endothelial-Endothelia_vascular-VE_capillary|NucSeq / Cell types per location group and 10X technology with lineage, and cell group designations	6.076e-05	0.5751	0.004134	0.04023	5	197	GATA2,DACH1,TBX3,FOXF1,HIF3A		Coexpression	MM3832	TABULA_MURIS_SENIS_SPLEEN_CD4_POSITIVE_ALPHA_BETA_T_CELL_AGEING	0.01712	141.9	1.29	12.38	10	190	SERPINA3,S100A4,S100A11,CD82,TLE5,SMPDL3A,SIGIRR,SNRPC,IL2RB,MAF
ToppCell Atlas	e3be7758a92f12e0a423394822957e1b7f995110	3'-Distal_airway-Endothelial-Blood_vessel_EC-capillary_endothelial_cell-EC_general_capillary|3' / 5'-vs-3', Tissue groups, Lineages, Lineage subclass, Cell_type2, Cell_subtype2_L4.5	6.076e-05	0.5751	0.004134	0.04023	5	197	GATA2,SOX7,TBX3,FOXF1,HIF3A		Coexpression	M10791	ENK_UV_RESPONSE_KERATINOCYTE_UP	0.01895	157.1	1.415	13.59	17	533	ATP6V0B,RPS5,ATP6V1F,TXNRD1,BLVRB,S100A11,PTPRE,CLTA,TIMM17A,C1R,TALDO1,VAT1,COX6B1,PPP1R11,SCAMP3,SLC3A2,EFNB1
ToppCell Atlas	45419f2804b4be79bae6632e71c54e1af482d115	COVID-19-lung-Capillary_2|COVID-19 / Disease (COVID-19 only), tissue and cell type	6.231e-05	0.5898	0.004134	0.04023	5	198	GATA2,DACH1,TBX3,FOXF1,HIF3A		Coexpression	M5311	HOSHIDA_LIVER_CANCER_SUBCLASS_S1	0.0195	161.7	1.443	13.86	11	235	ATP6V0B,ATP6V1F,S100A11,AEBP1,CORO1A,EFNB1,PKN1,LTBP2,CDC25B,IL2RB,M6PR
ToppCell Atlas	dd096d4b9f428615f927f7df7cbf5cede0e0e605	Endothelial-A|World / lung cells shred on cell class, cell subclass, sample id	6.231e-05	0.5898	0.004134	0.04023	5	198	GATA2,DACH1,SOX7,TBX3,FOXF1		Coexpression	M39034	FAN_EMBRYONIC_CTX_ASTROCYTE_2	0.01983	164.3	1.454	13.96	9	154	NDRG2,VSIR,MFGE8,TMT1A,HIF3A,S1PR1,SLC3A2,TIMP3,ASPH
ToppCell Atlas	3aae7d146ebbb34da3239041a7c0334abff2597f	3'-Distal_airway-Endothelial-Blood_vessel_EC|3' / 5'-vs-3', Tissue groups, Lineages, Lineage subclass, Cell_type2, Cell_subtype2_L4.5	6.231e-05	0.5898	0.004134	0.04023	5	198	GATA2,SOX7,TBX3,FOXF1,HIF3A		Coexpression	M47989	NABA_MATRISOME_PRIMARY_METASTATIC_COLORECTAL_TUMOR	0.02241	185.7	1.599	15.35	6	59	SERPINA3,S100A11,MFGE8,S100A16,MMRN2,LTBP2
ToppCell Atlas	fab32347580c7a81ef1fe4fe7b325d9105a947d9	343B-Endothelial_cells|343B / Donor, Lineage, Cell class and subclass (all cells)	6.231e-05	0.5898	0.004134	0.04023	5	198	GATA2,SOX7,TBX3,FOXF1,HIF3A		Coexpression	M5853	GSE9988_ANTI_TREM1_VS_VEHICLE_TREATED_MONOCYTES_DN	0.02338	193.8	1.599	15.35	10	197	PECAM1,TWF2,MIDEAS,PIK3CD,SUN2,SH2D3C,EFHD2,NFAM1,CORO1A,LTBP2
ToppCell Atlas	b93effa428ec036542fa21647dfef9589c64640f	Endothelial_cells|World / lung cells shred on cell class, cell subclass, sample id	6.231e-05	0.5898	0.004134	0.04023	5	198	GATA2,DACH1,SOX7,TBX3,FOXF1		Coexpression	M5861	GSE9988_LPS_VS_VEHICLE_TREATED_MONOCYTE_DN	0.02442	202.4	1.599	15.35	10	198	SNX3,TWF2,RAB8A,S100A11,PIK3CD,SH2D3C,CTDSP1,DOK2,CORO1A,CX3CR1
ToppCell Atlas	a1ccbf0e653b2dd665c2254920eb9b37243cc0bd	Bronchial-NucSeq-Endothelial-Endothelia_vascular|NucSeq / Cell types per location group and 10X technology with lineage, and cell group designations	6.231e-05	0.5898	0.004134	0.04023	5	198	GATA2,DACH1,TBX3,FOXF1,HIF3A		Coexpression	M8303	GSE28726_NAIVE_CD4_TCELL_VS_NAIVE_VA24NEG_NKTCELL_DN	0.02442	202.4	1.599	15.35	10	198	IL11RA,ADRA1A,TLE5,SUN2,TRIB2,BTBD2,CORO1A,CYP4F12,CDC25B,RASGRP2
ToppCell Atlas	bff61a784ef8bc040f5c7baabccaf7a7cddd5a31	343B-Endothelial_cells-Endothelial-E-|343B / Donor, Lineage, Cell class and subclass (all cells)	6.39e-05	0.6048	0.004134	0.04023	5	199	GATA2,SOX7,TBX3,FOXF1,HIF3A		Coexpression	MM3785	TABULA_MURIS_SENIS_MAMMARY_GLAND_T_CELL_AGEING	0.02512	208.2	1.599	15.35	17	545	ATP6V1F,AKR1A1,S100A4,S100A11,CD82,TLE5,SMPDL3A,TMA7,NOP10,TALDO1,COX6B1,EFHD2,PPP1R11,DOK2,SLC3A2,CORO1A,IL2RB
ToppCell Atlas	fff88d2bba262583bb726900ae01e44954b72eb9	Tracheal-10x3prime_v2-Endothelial-Endothelia_vascular-VE_pulmonary_arterial|10x3prime_v2 / Cell types per location group and 10X technology with lineage, and cell group designations	6.39e-05	0.6048	0.004134	0.04023	5	199	GATA2,MIER2,SOX7,RXRG,FOXF1		Coexpression	M97	BAELDE_DIABETIC_NEPHROPATHY_UP	0.02528	209.6	1.599	15.35	7	89	PECAM1,AKR1A1,ACVRL1,NOTCH4,VAT1,HYAL1,TIE1
ToppCell Atlas	920299626a9ec8e50d944f5a7667e855de7edd72	3'-Parenchyma_lung-Endothelial|3' / 5'-vs-3', Tissue groups, Lineages, Lineage subclass, Cell_type2, Cell_subtype2_L4.5	6.39e-05	0.6048	0.004134	0.04023	5	199	GATA2,SOX7,TBX3,FOXF1,HIF3A		Coexpression	M5874	GSE9988_LOW_LPS_VS_VEHICLE_TREATED_MONOCYTE_DN	0.0255	211.3	1.599	15.35	10	199	SNX3,PECAM1,TWF2,S100A11,PXN,FOXK1,SH2D3C,CTDSP1,DOK2,CX3CR1
ToppCell Atlas	ddfb725ccbcadbd188e20b60a7567e1f8245f18d	3'-Parenchyma_lung-Endothelial-Blood_vessel_EC|3' / 5'-vs-3', Tissue groups, Lineages, Lineage subclass, Cell_type2, Cell_subtype2_L4.5	6.39e-05	0.6048	0.004134	0.04023	5	199	GATA2,SOX7,TBX3,FOXF1,HIF3A		Coexpression	M4427	GSE22886_CD8_TCELL_VS_BCELL_NAIVE_UP	0.0255	211.3	1.599	15.35	10	199	PLEKHB1,CLTA,PXN,GIMAP6,DEXI,EFHD2,CD27,SIGIRR,PKN1,IL2RB
ToppCell Atlas	523e01f6a0abd9820697572e042a381aae8932dc	Parenchyma_Control_(B.)-Endothelial-TX-Endothelial-2|Parenchyma_Control_(B.) / Sample group, Lineage and Cell type	6.39e-05	0.6048	0.004134	0.04023	5	199	GATA2,DACH1,SOX7,FOXF1,HIF3A		Coexpression	M3084	GSE10325_LUPUS_CD4_TCELL_VS_LUPUS_BCELL_UP	0.0255	211.3	1.599	15.35	10	199	IL11RA,PLEKHB1,MFNG,PXN,GIMAP6,SEMA4D,MAN1C1,SIGIRR,CDC25B,MAF
ToppCell Atlas	6dff5e10370d2b43afe6e3428f5f3aa37ccc32ff	normal_Lung-Endothelial_cells|normal_Lung / Location, Cell class and cell subclass	6.39e-05	0.6048	0.004134	0.04023	5	199	DACH1,SOX7,TBX3,FOXF1,HIF3A		Coexpression	M3087	GSE10325_LUPUS_CD4_TCELL_VS_LUPUS_MYELOID_UP	0.0255	211.3	1.599	15.35	10	199	HINT1,PLEKHB1,TRIB2,DEXI,MAN1C1,S1PR1,CD27,SIGIRR,CDC25B,IL2RB
ToppCell Atlas	0d0d5cb821db16514192ad536849a8a04e22e637	Lung_Parenchyma-Control-Endothelial-Endothelial-Endothelial-2-|Control / Location, Disease Group, Cell group, Cell class and sub_cluster (2021.03.01)	6.39e-05	0.6048	0.004134	0.04023	5	199	GATA2,DACH1,SOX7,FOXF1,HIF3A		Coexpression	M43602	GAUTAM_EYE_IRIS_CILIARY_BODY_MELANOCYTES	0.02557	211.9	1.599	15.35	11	242	HINT1,SMDT1,TCEAL4,PLEKHB1,PHB1,PHF1,AP2M1,CLTA,TALDO1,COX6B1,SIGIRR
ToppCell Atlas	dc88ce36cc066eb6c28cfd5b9b60fe07f8cc7b53	Parenchymal-NucSeq-Endothelial-Endothelia_vascular-VE_alveolar_capillary_Car4_aerocyte|NucSeq / Cell types per location group and 10X technology with lineage, and cell group designations	6.39e-05	0.6048	0.004134	0.04023	5	199	GATA2,DACH1,TBX3,FOXF1,HIF3A		Coexpression	M1999	WONG_ADULT_TISSUE_STEM_MODULE	0.02616	216.9	1.599	15.35	20	721	IL11RA,SERPINA3,MYADM,GATA2,NDRG2,ADARB1,HOXA2,S100A4,MFGE8,MFNG,C1R,ESAM,SLC3A2,ITIH5,ZNF503,TIE1,TIMP3,CD27,AOC3,LTBP2
ToppCell Atlas	3cb1d9d9de64ed0a56c4f8d5e2fa02a13a73d8ac	343B-Endothelial_cells-Endothelial-E|343B / Donor, Lineage, Cell class and subclass (all cells)	6.39e-05	0.6048	0.004134	0.04023	5	199	GATA2,SOX7,TBX3,FOXF1,HIF3A		Coexpression	MM3800	TABULA_MURIS_SENIS_MARROW_HEMATOPOIETIC_STEM_CELL_AGEING	0.02616	216.9	1.599	15.35	20	721	IL11RA,WBP2,SERPINA3,ATP6V0B,AKR1A1,RUVBL2,PHB1,BLVRB,TLE5,C1QBP,SDHC,TEX261,ADRM1,ESAM,PPP1R11,E2F4,SCAMP3,PKIG,SNRPC,DCTN3
ToppCell Atlas	80c8641cfd84436eadf2234f1313749e2f73331f	tumor_Lung-Endothelial_cells-Tip-like_ECs|Endothelial_cells / Location, Cell class and cell subclass	6.39e-05	0.6048	0.004134	0.04023	5	199	GATA2,TBX3,FOXF1,HIF3A,ZNF503		Coexpression	M8311	GSE28726_NAIVE_CD4_TCELL_VS_NAIVE_NKTCELL_DN	0.02661	220.6	1.599	15.35	10	200	IL11RA,MFGE8,TLE5,TRIB2,BTBD2,CORO1A,FADS3,MAPK3,CDC25B,RASGRP2
ToppCell Atlas	1ae0b47fade7b1cd74c0faabcf4f12f56f62264e	normal_Lung-Endothelial_cells-Tip-like_ECs|normal_Lung / Location, Cell class and cell subclass	6.39e-05	0.6048	0.004134	0.04023	5	199	DACH1,SOX7,TBX3,FOXF1,HIF3A		Coexpression	M8221	GSE22443_NAIVE_VS_ACT_AND_IL12_TREATED_CD8_TCELL_UP	0.02661	220.6	1.599	15.35	10	200	HINT1,PECAM1,BCL7B,GLMP,PTPRE,PIK3CD,NOP10,TSEN15,ADCY4,SLC3A2
ToppCell Atlas	dfd60380a29f99e187050933ee5252ec11c68a32	Lung_Parenchyma-Control-Endothelial-Endothelial-Endothelial-2|Control / Location, Disease Group, Cell group, Cell class (2021.03.09)	6.39e-05	0.6048	0.004134	0.04023	5	199	GATA2,DACH1,SOX7,FOXF1,HIF3A		Coexpression	M9615	GSE42021_CD24HI_TREG_VS_CD24HI_TCONV_THYMUS_UP	0.02661	220.6	1.599	15.35	10	200	SMDT1,RPS5,RAB8A,TLE5,CLTA,AURKAIP1,RGL2,SCAMP2,LRP10,MAPK3
ToppCell Atlas	6cfe5a3d0ad530411ebc11decb4ab4c529e018d5	5'-Parenchyma_lung-Endothelial-Blood_vessel_EC-capillary_endothelial_cell|5' / 5'-vs-3', Tissue groups, Lineages, Lineage subclass, Cell_type2, Cell_subtype2_L4.5	6.39e-05	0.6048	0.004134	0.04023	5	199	GATA2,MIER2,TBX3,FOXF1,HIF3A		Coexpression	M3975	GSE17721_PAM3CSK4_VS_GADIQUIMOD_12H_BMDC_DN	0.02661	220.6	1.599	15.35	10	200	PSEN2,TNFRSF14,PLAC8,BRAF,TBX3,PPP1R11,PKIG,TIMP3,TM2D1,CHTOP
ToppCell Atlas	2d962c9d63e9e5f1a06870e383609672e7b1738c	Parenchymal-10x5prime-Endothelial-Endothelia_vascular-VE_capillary|10x5prime / Cell types per location group and 10X technology with lineage, and cell group designations	6.551e-05	0.6201	0.004134	0.04023	5	200	GATA2,DACH1,SOX7,FOXF1,HIF3A		Coexpression	M7501	GSE21379_WT_VS_SAP_KO_TFH_CD4_TCELL_UP	0.02661	220.6	1.599	15.35	10	200	SMDT1,NHERF2,C1R,ADCY4,ESAM,TMEM119,TIE1,KANK3,CDH5,MAF
ToppCell Atlas	ec9a18576a3d08ddfceb70d114c4ab861fbb0d08	5'-Parenchyma_lung-Endothelial-Blood_vessel_EC-capillary_endothelial_cell-EC_general_capillary-EC_general_capillary_L.2.0.0.0|5' / 5'-vs-3', Tissue groups, Lineages, Lineage subclass, Cell_type2, Cell_subtype2_L4.5	6.551e-05	0.6201	0.004134	0.04023	5	200	GATA2,MIER2,TBX3,FOXF1,HIF3A		Coexpression	M4476	GSE22886_NAIVE_TCELL_VS_DC_DN	0.02661	220.6	1.599	15.35	10	200	SNX3,ATP6V0B,PSEN2,ATP6V1F,TXNRD1,BLVRB,PTPRE,RAB7A,TALDO1,M6PR
ToppCell Atlas	43bc48413b100a06f8edd9acd812296788fcbf5b	distal-Endothelial-Capillary_Intermediate_1-2|distal / Location, Lineage, Cell class (ontology) and Donor from 10X sequencing (macrophage renamed)	6.551e-05	0.6201	0.004134	0.04023	5	200	DACH1,SOX7,TBX3,FOXF1,HIF3A		Coexpression	M5797	GSE9006_TYPE_1_VS_TYPE_2_DIABETES_PBMC_AT_DX_UP	0.02661	220.6	1.599	15.35	10	200	TNFRSF14,AEBP1,TLE5,AURKAIP1,ADRM1,TAF1C,CORO1A,SIGIRR,RAB1B,RASGRP2
ToppCell Atlas	e6d36be0c4c569e27303bb4e4f34cd2187e9759d	Lung_Parenchyma-Severe-Myeloid-Macrophage-Macrophages-|Severe / Location, Disease Group, Cell group, Cell class and sub_cluster (2021.03.01)	6.551e-05	0.6201	0.004134	0.04023	5	200	GATA2,DACH1,SOX7,FOXF1,HIF3A		Coexpression	M4486	GSE22886_NAIVE_BCELL_VS_MONOCYTE_DN	0.02661	220.6	1.599	15.35	10	200	TWF2,AKR1A1,S100A4,S100A11,PTPRE,CLTA,PXN,TALDO1,SEMA4D,EFHD2
ToppCell Atlas	ad34c978cc6b89b4c1c8c9b2fb2a938051b555a0	Bronchial-10x5prime-Endothelial|10x5prime / Cell types per location group and 10X technology with lineage, and cell group designations	6.551e-05	0.6201	0.004134	0.04023	5	200	GATA2,SOX7,TBX3,FOXF1,HIF3A		Coexpression	M4458	GSE22886_DAY0_VS_DAY1_MONOCYTE_IN_CULTURE_UP	0.02661	220.6	1.599	15.35	10	200	RPS5,PECAM1,S100A4,PIK3CD,TMT1A,MAN2B2,DOK2,SIGIRR,CX3CR1,RASGRP2
ToppCell Atlas	622206c33640cb2694fe158e8dc55515bb7bd4f5	Lung_Parenchyma-Control-Endothelial-Endothelial-Artery-|Control / Location, Disease Group, Cell group, Cell class and sub_cluster (2021.03.01)	6.551e-05	0.6201	0.004134	0.04023	5	200	GATA2,DACH1,RXRG,FOXF1,HIF3A		Coexpression	M19391	LIU_PROSTATE_CANCER_DN	0.02712	224.8	1.617	15.52	16	493	MXRA7,S100A4,MYO15B,AEBP1,C1R,TMT1A,FOXF1,ADCY4,ARHGAP23,C12orf75,SOSTDC1,KANK2,ITIH5,FEZ1,TIMP3,AOC3
ToppCell Atlas	6a9b6a4b4f204598290ae21c87ddb42ac95dfc4c	Biopsy_Control_(H.)-Endothelial|Biopsy_Control_(H.) / Sample group, Lineage and Cell type	6.551e-05	0.6201	0.004134	0.04023	5	200	GATA2,SOX7,TBX3,FOXF1,HIF3A		Coexpression	M2205	CHYLA_CBFA2T3_TARGETS_UP	0.02766	229.3	1.638	15.72	14	388	SERPINA3,PPP1R14A,KCNIP3,S100A11,MFNG,SUN2,C1R,VAT1,MAN1C1,ESAM,TMEM119,ITIH5,CX3CR1,RASGRP2
ToppCell Atlas	d7b89a721988660d8010c804916f5d0ef2520ee2	Parenchyma_Control_(B.)-Endothelial-TX-Macrophages|Parenchyma_Control_(B.) / Sample group, Lineage and Cell type	6.551e-05	0.6201	0.004134	0.04023	5	200	GATA2,DACH1,SOX7,FOXF1,HIF3A		Coexpression	M40038	BUSSLINGER_DUODENAL_IMMUNE_CELLS	0.02842	235.5	1.67	16.04	23	911	MYADM,ABI3,SMDT1,RPS5,NMUR1,S100A4,PHF1,RPL23,GRK2,GSE1,TLE5,TMA7,PIK3CD,SUN2,GIMAP6,SEMA4D,TRIB2,SH2D3C,SCAMP3,CORO1A,SIGIRR,PKN1,IL2RB
ToppCell Atlas	2989325b0e78ab42f362cfb59e34a4fce7f8e869	Parenchymal-10x5prime-Endothelial-Endothelia_vascular|10x5prime / Cell types per location group and 10X technology with lineage, and cell group designations	6.551e-05	0.6201	0.004134	0.04023	5	200	GATA2,DACH1,SOX7,FOXF1,HIF3A		Coexpression	MM420	HEVNER_CORTEX_VASCULAR_ENDOTHELIAL_CELLS	0.02934	243.2	1.713	16.44	4	19	PECAM1,ACVRL1,NOTCH4,DLL4
ToppCell Atlas	e9d5ba140cabae11c437012d519b85f5412dcc94	Lung_Parenchyma-Severe-Endothelial-Endothelial|Severe / Location, Disease Group, Cell group, Cell class (2021.03.09)	6.551e-05	0.6201	0.004134	0.04023	5	200	GATA2,DACH1,SOX7,FOXF1,HIF3A		Coexpression	M41706	FAN_OVARY_CL4_T_LYMPHOCYTE_NK_CELL_1	0.02972	246.3	1.723	16.54	11	246	HINT1,S100A4,S100A11,TMA7,NOP10,AURKAIP1,ADRM1,C12orf75,DOK2,SLC3A2,CORO1A
ToppCell Atlas	590d1c0f86f136c7e76ea107fbb8ac5ff1164386	Parenchyma_Control_(B.)-Endothelial-TX-Artery|Parenchyma_Control_(B.) / Sample group, Lineage and Cell type	6.551e-05	0.6201	0.004134	0.04023	5	200	GATA2,DACH1,RXRG,FOXF1,HIF3A		Coexpression	M41746	RUBENSTEIN_SKELETAL_MUSCLE_SMOOTH_MUSCLE_CELLS	0.03146	260.7	1.811	17.38	15	445	SNX3,RPS5,PPP1R14A,PHB1,S100A4,RPL23,MFGE8,AP2M1,AURKAIP1,COX6B1,ARHGEF25,KANK2,ITIH5,PKIG,RERGL
ToppCell Atlas	1ed1c673184f0c6aae04f90edbb1383b1c1f64d9	Lung_Parenchyma-Control-Myeloid-Macrophage-Macrophages|Control / Location, Disease Group, Cell group, Cell class (2021.03.09)	6.551e-05	0.6201	0.004134	0.04023	5	200	GATA2,DACH1,SOX7,FOXF1,HIF3A		Coexpression	M39121	AIZARANI_LIVER_C20_LSECS_3	0.03288	272.5	1.879	18.04	12	295	LRRC32,SOX7,PXN,NOTCH4,S100A16,ARHGAP23,ESAM,S1PR1,FAM107A,TIE1,TIMP3,CDH5
ToppCell Atlas	5b4a54cd81bc4d9f5e92798362239e1aa1b70bee	Lung_Parenchyma-Control-Endothelial-Endothelial-Artery|Control / Location, Disease Group, Cell group, Cell class (2021.03.09)	6.551e-05	0.6201	0.004134	0.04023	5	200	GATA2,DACH1,RXRG,FOXF1,HIF3A		Coexpression	M41751	RUBENSTEIN_SKELETAL_MUSCLE_MYELOID_CELLS	0.03643	302	2.068	19.85	13	347	SNX3,ATP6V0B,SMDT1,ATP6V1F,PLAC8,S100A4,RPL23,S100A11,NOP10,TALDO1,EFHD2,CORO1A,M6PR
ToppCell Atlas	5109b417c066ecca0252008206b4f4b7a14c8702	Lung_Parenchyma-Control-Endothelial-Endothelial|Control / Location, Disease Group, Cell group, Cell class (2021.03.09)	6.551e-05	0.6201	0.004134	0.04023	5	200	GATA2,DACH1,SOX7,FOXF1,HIF3A		Coexpression	M4950	ACEVEDO_LIVER_TUMOR_VS_NORMAL_ADJACENT_TISSUE_UP	0.03693	306.1	2.082	19.99	22	863	PSEN2,RPS5,PECAM1,TWF2,RUVBL2,TXNRD1,GLMP,CLN3,C1QBP,NOP10,TSEN15,SDHC,TRIB2,NRAS,MAN1C1,SCAMP3,TARS2,S1PR1,GTF3C2,TM2D1,SNRPC,CDH5
ToppCell Atlas	2a1ba87ca4adf351ef8fa2b3154b86a5407b8f2f	Lung_Parenchyma-Control-Myeloid-Macrophage|Control / Location, Disease Group, Cell group, Cell class (2021.03.09)	6.551e-05	0.6201	0.004134	0.04023	5	200	GATA2,DACH1,SOX7,FOXF1,HIF3A		Coexpression	MM3813	TABULA_MURIS_SENIS_PANCREAS_ENDOTHELIAL_CELL_AGEING	0.03997	331.3	2.224	21.35	12	301	ABI3,MAN2C1,ACVRL1,TLE5,CLTA,TALDO1,SDHC,TEX261,ADRM1,YWHAE,USHBP1,SNRPC
ToppCell Atlas	98f6a86fbbe5305c71dae91e7278de9813827935	Lung_Parenchyma-Control-Myeloid-Macrophage-Macrophages-|Control / Location, Disease Group, Cell group, Cell class and sub_cluster (2021.03.01)	6.551e-05	0.6201	0.004134	0.04023	5	200	GATA2,DACH1,SOX7,FOXF1,HIF3A		Coexpression	M2094	MARTENS_BOUND_BY_PML_RARA_FUSION	0.04155	344.4	2.293	22.01	15	456	ABI3,NMUR1,PTEN,PLAC8,GLMP,CD82,GRK2,AJAP1,GSE1,PXN,EFHD2,TARS2,PKIG,SCUBE1,RASGRP2
ToppCell Atlas	24e43d3d16d07571f77e0cd5b2e4758c6ff802cb	5'-Parenchyma_lung-Endothelial-Blood_vessel_EC-capillary_endothelial_cell-EC_general_capillary|5' / 5'-vs-3', Tissue groups, Lineages, Lineage subclass, Cell_type2, Cell_subtype2_L4.5	6.551e-05	0.6201	0.004134	0.04023	5	200	GATA2,MIER2,TBX3,FOXF1,HIF3A		Coexpression	MM1060	CHYLA_CBFA2T3_TARGETS_UP	0.04177	346.2	2.293	22.01	14	403	SERPINA3,PPP1R14A,KCNIP3,S100A11,MFNG,SUN2,C1R,VAT1,MAN1C1,ESAM,TMEM119,ITIH5,CX3CR1,RASGRP2
ToppCell Atlas	bc1781cff7a4602057a59ef65cf16c3a9459c628	distal-2-Endothelial|2 / Location, Lineage, Cell class (ontology) and Donor from 10X sequencing (macrophage renamed)	6.551e-05	0.6201	0.004134	0.04023	5	200	GATA2,SOX7,TBX3,FOXF1,HIF3A		Coexpression	M41662	TRAVAGLINI_LUNG_ARTERY_CELL	0.04207	348.7	2.294	22.03	8	131	IL11RA,PPP1R14A,CLDN10,TMEM120A,FAM107A,TSPAN7,MMRN2,IFI6
ToppCell Atlas	abcbd5a156aa4fd51d284441388975c81c0b88ae	Parenchyma_COVID-19-Endothelial-TX|Parenchyma_COVID-19 / Sample group, Lineage and Cell type	6.551e-05	0.6201	0.004134	0.04023	5	200	GATA2,DACH1,SOX7,FOXF1,HIF3A		Coexpression	M41686	TRAVAGLINI_LUNG_NATURAL_KILLER_CELL	0.04442	368.2	2.406	23.1	8	132	ABI3,NMUR1,PLAC8,KLRF1,C12orf75,EFHD2,IL2RB,CX3CR1
ToppCell Atlas	39b4faad5700b3108f851f0df7fea3d298514465	Biopsy_IPF-Endothelial-Endothelial_cells|Biopsy_IPF / Sample group, Lineage and Cell type	6.551e-05	0.6201	0.004134	0.04023	5	200	GATA2,SOX7,TBX3,FOXF1,HIF3A		Coexpression Atlas	gudmap_RNAseq_e15.5_Endothelial_2500	gudmap_RNAseq_e15.5_Endothelial_2500	9.672e-13	3.111e-09	1.555e-09	1.346e-08	64	1828	MYADM,SNX3,HINT1,ABI3,PECAM1,GATA2,ATP6V1F,TWF2,ACVRL1,ALS2CL,ADARB1,VSIR,PLAC8,PHB1,GLMP,S100A4,RPL23,NHERF2,SOX7,GJA4,MFGE8,MFNG,TLE5,CASKIN2,TMEM178A,SUN2,CLTA,PXN,TIMM17A,NOP10,GIMAP6,NOTCH4,SDHC,VAT1,ADCY4,S100A16,ARHGAP23,DLL4,MAN1C1,ANXA7,COX6B1,SH2D3C,ESAM,PPP1R11,TMEM119,S1PR1,LIMS2,C1orf115,TMEM120A,MANSC1,TIE1,LRP10,TIMP3,USHBP1,SIGIRR,KANK3,TSPAN7,PTCH2,MMRN2,PKN1,RAB1B,CDH5,SLC29A1,R…
ToppCell Atlas	2e51195810bca8a98488a8a06c538feaa27f1f28	Tracheal-10x3prime_v2-Endothelial|10x3prime_v2 / Cell types per location group and 10X technology with lineage, and cell group designations	6.551e-05	0.6201	0.004134	0.04023	5	200	GATA2,MIER2,SOX7,TBX3,FOXF1		Coexpression Atlas	gudmap_RNAseq_e15.5_Podocytes_2500	gudmap_RNAseq_e15.5_Podocytes_2500	8.158e-12	2.624e-08	8.745e-09	7.568e-08	63	1860	MYADM,ABI3,SMDT1,METRNL,PECAM1,GATA2,DACH1,PPP1R14A,TWF2,ACVRL1,VSIR,PLAC8,GLMP,BLVRB,NHERF2,SOX7,MFGE8,MFNG,AEBP1,TLE5,CASKIN2,TMEM178A,SCNN1B,GIMAP6,NOTCH4,SDHC,VAT1,ADCY4,TRIB2,MAN2B2,S100A16,ARHGAP23,MAN1C1,COX6B1,SH2D3C,MUS81,SOSTDC1,ESAM,TMEM119,S1PR1,ITIH5,ZNF503,LIMS2,C1orf115,MANSC1,EFNB1,FADS3,NKD1,TIE1,LRP10,TIMP3,USHBP1,SIGIRR,KANK3,TRIM62,TSPAN7,PTCH2,MMRN2,MRPS34,PKN1,RAB1B,CDH5,SLC…
ToppCell Atlas	7547d6339f9380d031cfd2cce21ac9a12491e085	Bronchial-10x5prime-Endothelial-Endothelia_vascular-VE_pulmonary_arterial|10x5prime / Cell types per location group and 10X technology with lineage, and cell group designations	6.551e-05	0.6201	0.004134	0.04023	5	200	GATA2,HEY2,SOX7,FOXF1,HIF3A		Coexpression Atlas	gudmap_kidney_adult_RenMedVasc_Tie2_k2_1000	kidney_adult_RenMedVasc_Tie2_k-means-cluster#2_top-relative-expression-ranked_1000	3.926e-10	1.262e-06	2.525e-07	2.185e-06	24	312	ABI3,LRRC32,PECAM1,ACVRL1,PLAC8,S100A4,NHERF2,SOX7,GJA4,CASKIN2,GIMAP6,NOTCH4,ADCY4,S100A16,DLL4,HYAL1,ESAM,S1PR1,LIMS2,MANSC1,TIE1,KANK3,MMRN2,CDH5
ToppCell Atlas	c000264843f611a28a473b5a92195b163f46c4f4	distal-3-Endothelial|3 / Location, Lineage, Cell class (ontology) and Donor from 10X sequencing (macrophage renamed)	6.551e-05	0.6201	0.004134	0.04023	5	200	GATA2,MIER2,SOX7,TBX3,FOXF1		Coexpression Atlas	gudmap_RNAseq_e15.5_Podocytes_2500_K0	gudmap_RNAseq_e15.5_Podocytes_2500_K0	3.116e-09	1.002e-05	1.253e-06	1.084e-05	44	1143	MYADM,SMDT1,PECAM1,DACH1,PPP1R14A,TWF2,VSIR,PLAC8,GLMP,BLVRB,SOX7,MFNG,CASKIN2,TMEM178A,GIMAP6,NOTCH4,SDHC,ADCY4,TRIB2,MAN2B2,MAN1C1,SH2D3C,MUS81,SOSTDC1,ESAM,TMEM119,S1PR1,ITIH5,ZNF503,C1orf115,EFNB1,NKD1,TIE1,USHBP1,SIGIRR,KANK3,TSPAN7,PTCH2,MMRN2,MRPS34,PKN1,RAB1B,CDH5,SLC29A1
ToppCell Atlas	259f2da978380e1ba323207f16f4569106edb403	distal-Endothelial-Capillary-3|distal / Location, Lineage, Cell class (ontology) and Donor from 10X sequencing (macrophage renamed)	6.551e-05	0.6201	0.004134	0.04023	5	200	GATA2,MIER2,SOX7,FOXF1,ZNF503		Coexpression Atlas	PCBC_ratio_PulmonMicrovasc_vs_SC_2X-p05	Pulmonary Microvascular_vs_Pluripotent Stem Cells-fold2.0_adjp0.05	3.706e-09	1.192e-05	1.324e-06	1.146e-05	57	1803	SNX3,ABI3,MAN2C1,SMDT1,METRNL,LRRC32,TNFRSF14,GATA2,TWF2,ACVRL1,MIDEAS,SLC39A13,MXRA7,TXNRD1,NHERF2,S100A11,SOX7,MFNG,ADRB1,PTPRE,AEBP1,SUN2,PXN,TIMM17A,GIMAP6,TMT1A,TEX261,ADCY4,S100A16,ARHGAP23,HYAL1,SH2D3C,ESAM,EFHD2,CTDSP1,TBC1D25,SCAMP3,S1PR1,LIMS2,PKIG,C1orf115,TMEM120A,MANSC1,EFNB1,FADS3,TIE1,LRP10,TIMP3,KANK3,ASPH,MMRN2,PKN1,LTBP2,MAPK3,CDC25B,CDH5,DCTN3
ToppCell Atlas	9e5627e11288713aa9b622aae40e849dd6eacd29	Parenchyma_Control_(B.)-Endothelial-TX|Parenchyma_Control_(B.) / Sample group, Lineage and Cell type	6.551e-05	0.6201	0.004134	0.04023	5	200	GATA2,DACH1,SOX7,FOXF1,HIF3A		Coexpression Atlas	GSM777032_500	Stromal Cells, BEC.MLN, gp38- CD31+, Lymph Node, avg-5	6.191e-09	1.991e-05	1.991e-06	1.723e-05	27	456	SERPINA3,LRRC32,PECAM1,ACVRL1,NHERF2,GJA4,MFGE8,C1R,FOXF1,NOTCH4,CA4,ADCY4,S100A16,ARHGAP23,DLL4,ESAM,S1PR1,LIMS2,C1orf115,TIE1,TIMP3,USHBP1,KANK3,TSPAN7,MMRN2,LTBP2,CDH5
ToppCell Atlas	c0c51719cf81512c50bfcc2fed883c867e522d2a	Parenchyma_COVID-19-Endothelial-TX-Macrophages|Parenchyma_COVID-19 / Sample group, Lineage and Cell type	6.551e-05	0.6201	0.004134	0.04023	5	200	GATA2,DACH1,SOX7,FOXF1,HIF3A		Coexpression Atlas	GSM777037_500	Stromal Cells, BEC.SLN, gp38- CD31+, Lymph Node, avg-4	7.203e-09	2.316e-05	2.079e-06	1.799e-05	27	459	SERPINA3,LRRC32,PECAM1,ACVRL1,NHERF2,SOX7,MFGE8,C1R,FOXF1,NOTCH4,CA4,ADCY4,S100A16,DLL4,ESAM,S1PR1,ITIH5,LIMS2,C1orf115,TIE1,TIMP3,USHBP1,TSPAN7,EFR3B,MMRN2,LTBP2,CDH5
ToppCell Atlas	4d6714d48738cdee7d535923f6dd2431e5304741	distal-Endothelial-Capillary_Intermediate_1|distal / Location, Lineage, Cell class (ontology) and Donor from 10X sequencing (macrophage renamed)	6.551e-05	0.6201	0.004134	0.04023	5	200	DACH1,SOX7,TBX3,FOXF1,HIF3A		Coexpression Atlas	PCBC_ratio_PulmonMicrovasc_vs_SC_cfr-2X-p05	Pulmonary Microvascular_vs_Pluripotent Stem Cells-Confounder_removed-fold2.0_adjp0.05	8.403e-09	2.702e-05	2.079e-06	1.799e-05	55	1733	SNX3,ABI3,MAN2C1,SMDT1,METRNL,LRRC32,TNFRSF14,GATA2,TWF2,ACVRL1,MIDEAS,SLC39A13,MXRA7,TXNRD1,NHERF2,S100A11,SOX7,MFNG,ADRB1,PTPRE,AEBP1,SUN2,PXN,TIMM17A,GIMAP6,TMT1A,TEX261,ADCY4,S100A16,ARHGAP23,HYAL1,SH2D3C,ESAM,EFHD2,CTDSP1,TBC1D25,SCAMP3,S1PR1,LIMS2,PKIG,C1orf115,MANSC1,FADS3,TIE1,LRP10,TIMP3,KANK3,ASPH,MMRN2,PKN1,LTBP2,MAPK3,CDC25B,CDH5,DCTN3
ToppCell Atlas	41ac6adbf61763aa8a81a0ed586c4a5542a42cc5	Lung_Parenchyma-Control-Endothelial|Control / Location, Disease Group, Cell group, Cell class (2021.03.09)	6.551e-05	0.6201	0.004134	0.04023	5	200	GATA2,DACH1,SOX7,FOXF1,HIF3A		Coexpression Atlas	gudmap_kidney_adult_CortVasc_Tie2_k2_1000	kidney_adult_CortVasc_Tie2_k-means-cluster#2_top-relative-expression-ranked_1000	1.147e-08	3.688e-05	2.635e-06	2.28e-05	22	302	LRRC32,PECAM1,ACVRL1,PLAC8,S100A4,NHERF2,SOX7,GJA4,GIMAP6,NOTCH4,ADCY4,S100A16,DLL4,ESAM,S1PR1,LIMS2,MANSC1,TIE1,USHBP1,KANK3,MMRN2,CDH5
ToppCell Atlas	30dc7ffef2052ee8610cdca952ca12f240bcec50	Tracheal-10x3prime_v2-Endothelial-Endothelia_vascular|10x3prime_v2 / Cell types per location group and 10X technology with lineage, and cell group designations	6.551e-05	0.6201	0.004134	0.04023	5	200	GATA2,MIER2,SOX7,TBX3,FOXF1		Coexpression Atlas	gudmap_RNAseq_e11.5_Ureteric_bud_2500_K4	gudmap_RNAseq_e11.5_Ureteric_bud_2500_K4	1.328e-08	4.27e-05	2.846e-06	2.463e-05	32	662	ABI3,PECAM1,PPP1R14A,ACVRL1,PLAC8,NHERF2,SOX7,GJA4,MFGE8,MFNG,TMEM178A,GIMAP6,NOTCH4,ADCY4,S100A16,DLL4,PSMG3,MAN1C1,SH2D3C,ESAM,PPP1R11,S1PR1,MANSC1,TIE1,TIMP3,USHBP1,SIGIRR,KANK3,MMRN2,CDH5,SLC29A1,RASGRP2
ToppCell Atlas	b17c9607d4986f8f1facc6b564d4c15c48e58915	distal-Endothelial|distal / Location, Lineage, Cell class (ontology) and Donor from 10X sequencing (macrophage renamed)	6.551e-05	0.6201	0.004134	0.04023	5	200	GATA2,SOX7,TBX3,FOXF1,HIF3A		Coexpression Atlas	gudmap_kidney_adult_RenMedVasc_Tie2_1000	kidney_adult_RenMedVasc_Tie2_top-relative-expression-ranked_1000	2.714e-08	8.729e-05	5.456e-06	4.721e-05	36	850	ABI3,LRRC32,PECAM1,ACVRL1,NDRG2,ADARB1,PLAC8,S100A4,NHERF2,SOX7,GJA4,MFNG,CEPT1,CASKIN2,SMPDL3A,GIMAP6,NOTCH4,ADCY4,S100A16,DLL4,HYAL1,MAN1C1,SH2D3C,ESAM,S1PR1,CLDN10,SLC3A2,LIMS2,C1orf115,MANSC1,TIE1,TIMP3,USHBP1,KANK3,MMRN2,CDH5
ToppCell Atlas	105c67e4f5eff036013d655c8e8ac577d32dae2e	Bronchial-NucSeq-Endothelial-Endothelia_vascular-VE_alveolar_capillary_Car4_aerocyte|NucSeq / Cell types per location group and 10X technology with lineage, and cell group designations	6.551e-05	0.6201	0.004134	0.04023	5	200	GATA2,DACH1,TBX3,FOXF1,HIF3A		Coexpression Atlas	gudmap_kidney_e15.5_SmlBldVes_Tie2_k4_1000	kidney_e15.5_SmlBldVes_Tie2_k-means-cluster#4_top-relative-expression-ranked_1000	3.16e-08	0.0001016	5.935e-06	5.136e-05	21	287	ABI3,PECAM1,ACVRL1,NHERF2,SOX7,GJA4,MFNG,GIMAP6,NOTCH4,ADCY4,S100A16,DLL4,SH2D3C,ESAM,S1PR1,MANSC1,TIE1,USHBP1,KANK3,MMRN2,CDH5
ToppCell Atlas	d9d0ffa18e5b4647966e19ad9830cbba6120677e	Lung_Parenchyma-Severe-Endothelial|Severe / Location, Disease Group, Cell group, Cell class (2021.03.09)	6.551e-05	0.6201	0.004134	0.04023	5	200	GATA2,DACH1,SOX7,FOXF1,HIF3A		Coexpression Atlas	gudmap_RNAseq_e15.5_Endothelial_2500_K1	gudmap_RNAseq_e15.5_Endothelial_2500_K1	3.322e-08	0.0001068	5.935e-06	5.136e-05	47	1377	SNX3,HINT1,PECAM1,GATA2,ATP6V1F,TWF2,ALS2CL,ADARB1,VSIR,PHB1,GLMP,S100A4,RPL23,SOX7,MFNG,TLE5,CASKIN2,CLTA,PXN,TIMM17A,NOP10,NOTCH4,SDHC,VAT1,ADCY4,S100A16,DLL4,MAN1C1,ANXA7,COX6B1,SH2D3C,PPP1R11,TMEM119,S1PR1,TMEM120A,MANSC1,TIE1,LRP10,SIGIRR,KANK3,TSPAN7,PTCH2,MMRN2,PKN1,RAB1B,CDH5,SLC29A1
ToppCell Atlas	6a3ccd0ea742fa76282c2b0fbc59942b4ef47bb8	Bronchial-10x5prime-Endothelial-Endothelia_vascular|10x5prime / Cell types per location group and 10X technology with lineage, and cell group designations	6.551e-05	0.6201	0.004134	0.04023	5	200	GATA2,SOX7,TBX3,FOXF1,HIF3A		Coexpression Atlas	gudmap_kidney_adult_CortVasc_Tie2_k3_500	kidney_adult_CortVasc_Tie2_k-means-cluster#3_top-relative-expression-ranked_500	1.004e-07	0.0003229	1.69e-05	0.0001462	16	163	LRRC32,PECAM1,ACVRL1,PLAC8,S100A4,NHERF2,GJA4,GIMAP6,S100A16,ESAM,S1PR1,TIE1,TIMP3,KANK3,MMRN2,CDH5
ToppCell Atlas	0242d465da2dfba0da629a43e152949c5192465b	Biopsy_Control_(H.)-Endothelial-Endothelial_cells|Biopsy_Control_(H.) / Sample group, Lineage and Cell type	6.551e-05	0.6201	0.004134	0.04023	5	200	GATA2,SOX7,TBX3,FOXF1,HIF3A		Coexpression Atlas	gudmap_kidney_adult_GlomCapSys_Tie2_k3_1000	kidney_adult_GlomCapSys_Tie2_k-means-cluster#3_top-relative-expression-ranked_1000	1.051e-07	0.000338	1.69e-05	0.0001462	19	245	ABI3,PECAM1,NHERF2,SOX7,CASKIN2,GIMAP6,NOTCH4,ADCY4,S100A16,DLL4,ESAM,S1PR1,LIMS2,TIE1,USHBP1,KANK3,MMRN2,MAPK3,CDH5
ToppCell Atlas	758840c31f2ddd7ccf7bf13252ebb48d33e89479	Lung_Parenchyma-Severe-Myeloid-Macrophage|Severe / Location, Disease Group, Cell group, Cell class (2021.03.09)	6.551e-05	0.6201	0.004134	0.04023	5	200	GATA2,DACH1,SOX7,FOXF1,HIF3A		Coexpression Atlas	gudmap_developingKidney_e15.5_Endothelial cells_1000_k2	DevelopingKidney_e15.5_Endothelial cells_emap-29965_k-means-cluster#2_top-relative-expression-ranked_1000	5.866e-07	0.001886	8.983e-05	0.0007773	20	303	PECAM1,ACVRL1,VSIR,NHERF2,SOX7,GJA4,MFNG,RGL2,GIMAP6,NOTCH4,ADCY4,S100A16,ESAM,CORO1A,TIE1,USHBP1,KANK3,MMRN2,PKN1,CDH5
ToppCell Atlas	c37fe06a94e5779c56e01389869bb432d3bbaebc	Lung_Parenchyma-Severe-Myeloid-Macrophage-Macrophages|Severe / Location, Disease Group, Cell group, Cell class (2021.03.09)	6.551e-05	0.6201	0.004134	0.04023	5	200	GATA2,DACH1,SOX7,FOXF1,HIF3A		Coexpression Atlas	gudmap_RNAseq_e11.5_Ureteric_bud_2500	gudmap_RNAseq_e11.5_Ureteric_bud_2500	9.452e-07	0.00304	0.0001382	0.001196	50	1685	ABI3,PECAM1,GATA2,PPP1R14A,ACVRL1,ALS2CL,VSIR,PLAC8,PHB1,GLMP,NHERF2,SOX7,GJA4,MFGE8,MFNG,CASKIN2,TMEM178A,SCNN1B,PXN,TIMM17A,GIMAP6,NOTCH4,VAT1,TBX3,ADCY4,S100A16,ARHGAP23,DLL4,PSMG3,MAN1C1,COX6B1,SH2D3C,ESAM,EFHD2,PPP1R11,S1PR1,LIMS2,C1orf115,MANSC1,TIE1,LRP10,TIMP3,USHBP1,SIGIRR,KANK3,MMRN2,PKN1,CDH5,SLC29A1,RASGRP2
ToppCell Atlas	fe6c4aba0e98cda84bf178aeac2e9fa834477f22	Thalamus-Endothelial-ENDOTHELIAL_STALK|Thalamus / BrainAtlas - Mouse McCarroll V32	0.001365	12.92	0.08553	0.8324	4	155	GATA2,SOX7,TBX3,FOXF1		Coexpression Atlas	PCBC_ctl_PulmonMicrovasc_500	Progenitor-Cell-Biology-Consortium_reference_PulmonMicrovasc_top-relative-expression-ranked_500	1.096e-06	0.003525	0.0001533	0.001326	25	495	ABI3,ACVRL1,SOX7,GJA4,MFNG,ADRB1,PTPRE,SCNN1B,GIMAP6,FOXF1,NOTCH4,ADCY4,S100A16,DLL4,SH2D3C,ESAM,S1PR1,C1orf115,MANSC1,FAM107A,TIE1,USHBP1,KANK3,MMRN2,CDH5
ToppCell Atlas	6a41a159134e605b80d5e731f9ed5bc803bb531b	frontal_cortex-Non-neuronal-endothelial_cell|frontal_cortex / Per Region, Lineage, Cell class, Cell type, Cell subtype	0.001708	16.17	0.1057	1.029	4	164	GATA2,SOX7,TBX3,FOXF1		Coexpression Atlas	gudmap_kidney_adult_GlomCapSys_Tie2_200	kidney_adult_GlomCapSys_Tie2_top-relative-expression-ranked_200	2.221e-06	0.007141	0.000297	0.00257	15	173	PECAM1,PLAC8,S100A4,NHERF2,GJA4,SMPDL3A,GIMAP6,TBX3,S100A16,ESAM,S1PR1,TIE1,KANK3,MMRN2,CDH5
ToppCell Atlas	ec68954fc09b6850273b5e59caa6b09d02151097	frontal_cortex-Non-neuronal-endothelial_cell-Endo|frontal_cortex / Per Region, Lineage, Cell class, Cell type, Cell subtype	0.001708	16.17	0.1057	1.029	4	164	GATA2,SOX7,TBX3,FOXF1		Coexpression Atlas	gudmap_dev gonad_e11.5_F_ReproVasc_Flk_k3_1000	dev gonad_e11.5_F_ReproVasc_Flk_k-means-cluster#3_top-relative-expression-ranked_1000	3.262e-06	0.01049	0.0004035	0.003492	23	444	ABI3,PECAM1,ACVRL1,NHERF2,SOX7,GJA4,MFNG,GIMAP6,NOTCH4,ADCY4,S100A16,DLL4,SH2D3C,ESAM,S1PR1,CORO1A,C1orf115,TIE1,USHBP1,KANK3,MMRN2,CDH5,RASGRP2
ToppCell Atlas	76b4cd32698900797ec009f17e50ea7ae36b85f4	368C-Endothelial_cells-Endothelial-C_(Capillary_Aerocyte_)-|368C / Donor, Lineage, Cell class and subclass (all cells)	0.001793	16.97	0.1088	1.059	4	166	GATA2,DACH1,TBX3,FOXF1		Coexpression Atlas	gudmap_RNAseq_p2_Glomerlular Endothelial_2500_K3	gudmap_RNAseq_p2_Glomerlular Endothelial_2500_K3	5.585e-06	0.01796	0.0006653	0.005757	15	185	ABI3,PECAM1,PLAC8,SOX7,GJA4,MFNG,NOTCH4,S100A16,DLL4,SH2D3C,ESAM,C1orf115,TIE1,CDH5,SLC29A1
ToppCell Atlas	30a991fc3275b571d53bd0976df4789e5d40b01d	368C-Endothelial_cells-Endothelial-C_(Capillary_Aerocyte_)|368C / Donor, Lineage, Cell class and subclass (all cells)	0.001793	16.97	0.1088	1.059	4	166	GATA2,DACH1,TBX3,FOXF1		Coexpression Atlas	gudmap_kidney_e15.5_SmlBldVes_Tie2_k4_500	kidney_e15.5_SmlBldVes_Tie2_k-means-cluster#4_top-relative-expression-ranked_500	8.034e-06	0.02584	0.0009035	0.007818	15	190	ABI3,PECAM1,NHERF2,SOX7,GJA4,GIMAP6,ADCY4,S100A16,ESAM,S1PR1,TIE1,USHBP1,KANK3,MMRN2,CDH5
ToppCell Atlas	27af6c906cff1d40d134f0386db7708869691121	frontal_cortex-Non-neuronal-endothelial_cell-Endo-Endo_Ctla2a|frontal_cortex / Per Region, Lineage, Cell class, Cell type, Cell subtype	0.001793	16.97	0.1088	1.059	4	166	GATA2,SOX7,TBX3,FOXF1		Coexpression Atlas	DevelopingKidney_e15.5_Endothelial cells_emap-29977_1000	DevelopingKidney_e15.5_Endothelial cells_emap-29977_top-relative-expression-ranked_1000	8.147e-06	0.0262	0.0009035	0.007818	30	764	PECAM1,TWF2,ACVRL1,ALS2CL,VSIR,NHERF2,SOX7,GJA4,MFNG,GRK2,CASKIN2,PXN,RGL2,GIMAP6,NOTCH4,ADCY4,S100A16,MAN1C1,SH2D3C,ESAM,CORO1A,MANSC1,TIE1,USHBP1,SIGIRR,KANK3,MMRN2,CDH5,CX3CR1,RASGRP2
ToppCell Atlas	bd20e85d36fa9d7ddc8afef6a1dea75efc9ee1dc	Adult-Endothelial-alveolar_capillary_endothelial_cell_(Cap2;_aerocyte)-D122|Adult / Lineage, Cell type, age group and donor	0.002017	19.09	0.11	1.071	4	171	GATA2,DACH1,TBX3,HIF3A		Coexpression Atlas	DevelopingKidney_e15.5_Endothelial cells_emap-29977_k2_1000	DevelopingKidney_e15.5_Endothelial cells_emap-29977_k-means-cluster#2_top-relative-expression-ranked_1000	9.411e-06	0.03027	0.001009	0.00873	14	164	PECAM1,TWF2,ACVRL1,NHERF2,GJA4,CASKIN2,PXN,GIMAP6,S100A16,ESAM,USHBP1,SIGIRR,MMRN2,RASGRP2
ToppCell Atlas	88ca2f83d8301633232735f39b0683efe49d0b86	facs-Marrow-KLS-18m-Lymphocytic-early_pro-B_cell|Marrow / Spleen_Marrow_Thymus - method, tissue, subtissue, age, lineage, cell ontology and free annotation	0.002262	21.41	0.11	1.071	4	176	SOX7,TBX3,ZNF346,FOXF1		Coexpression Atlas	gudmap_dev gonad_e11.5_M_ReproVasc_Flk_k4_1000	dev gonad_e11.5_M_ReproVasc_Flk_k-means-cluster#4_top-relative-expression-ranked_1000	1.106e-05	0.03556	0.001147	0.009926	24	514	ABI3,PECAM1,ACVRL1,SOX7,GJA4,MFNG,GIMAP6,NOTCH4,ADCY4,S100A16,DLL4,MAN1C1,SH2D3C,ESAM,S1PR1,C1orf115,TIE1,USHBP1,KANK3,MMRN2,MAPK3,CDH5,CX3CR1,RASGRP2
ToppCell Atlas	92ebcea9b2b22601234b76d7a98f0410b905a87b	facs-Pancreas-Endocrine-18m-Endothelial|Pancreas / Large_Intestine_Pancreas_Liver - method, tissue, subtissue, age, lineage, cell ontology and free annotation	0.002262	21.41	0.11	1.071	4	176	GATA2,HEY2,SOX7,FOXF1		Coexpression Atlas	gudmap_RNAseq_e15.5_CollectIng Duct_2500_K3	gudmap_RNAseq_e15.5_CollectIng Duct_2500_K3	1.152e-05	0.03706	0.001158	0.01002	17	257	ABI3,PECAM1,VSIR,SOX7,GJA4,MFNG,GIMAP6,NOTCH4,S100A16,ESAM,C1orf115,MANSC1,TIE1,USHBP1,SIGIRR,MMRN2,CDH5
ToppCell Atlas	9ddf87e586d2378984cd007c60f7dc254845f8f3	facs-Pancreas-Endocrine-18m-Endothelial-endothelial_cell|Pancreas / Large_Intestine_Pancreas_Liver - method, tissue, subtissue, age, lineage, cell ontology and free annotation	0.002262	21.41	0.11	1.071	4	176	GATA2,HEY2,SOX7,FOXF1		Coexpression Atlas	gudmap_dev gonad_e11.5_F_ReproVasc_Flk_k4_500	dev gonad_e11.5_F_ReproVasc_Flk_k-means-cluster#4_top-relative-expression-ranked_500	1.453e-05	0.04673	0.001416	0.01225	16	229	ABI3,PECAM1,SOX7,GJA4,MFNG,GIMAP6,ADCY4,S100A16,SH2D3C,ESAM,S1PR1,TIE1,KANK3,MMRN2,CDH5,RASGRP2
ToppCell Atlas	e987e741fcf1bed8598a5060700efd3018f8123b	facs-Pancreas-Endocrine-18m-Endothelial-nan|Pancreas / Large_Intestine_Pancreas_Liver - method, tissue, subtissue, age, lineage, cell ontology and free annotation	0.002262	21.41	0.11	1.071	4	176	GATA2,HEY2,SOX7,FOXF1		Coexpression Atlas	gudmap_dev gonad_e12.5_M_gudmap_devVasTestis_Flk_k2_500	dev gonad_e12.5_M_DevVasTestis_Flk_k-means-cluster#2_top-relative-expression-ranked_500	1.741e-05	0.05599	0.001647	0.01425	18	298	PECAM1,SOX7,GJA4,MFNG,GIMAP6,NOTCH4,ADCY4,S100A16,DLL4,SH2D3C,ESAM,S1PR1,TIE1,USHBP1,KANK3,MMRN2,CDH5,RASGRP2
ToppCell Atlas	7292e014b8f697f0c2e9f47c48333de95cb44a69	facs-Marrow-KLS-18m-Lymphocytic-early_pro_B_cell|Marrow / Spleen_Marrow_Thymus - method, tissue, subtissue, age, lineage, cell ontology and free annotation	0.002262	21.41	0.11	1.071	4	176	SOX7,TBX3,ZNF346,FOXF1		Coexpression Atlas	gudmap_kidney_e15.5_SmlBldVes_Tie2_k2_200	kidney_e15.5_SmlBldVes_Tie2_k-means-cluster#2_top-relative-expression-ranked_200	1.972e-05	0.06341	0.001812	0.01568	11	97	ABI3,PECAM1,GIMAP6,ADCY4,S100A16,ESAM,S1PR1,TIE1,KANK3,MMRN2,CDH5
ToppCell Atlas	2433924dcb085ebbe2545d476ebd7ee68e6092fb	facs-Lung-EPCAM-18m-Endothelial|Lung / Lung_Trachea - method, tissue, subtissue, age, lineage, cell ontology and free annotation	0.002313	21.9	0.11	1.071	4	177	GATA2,PHF1,SOX7,FOXF1		Coexpression Atlas	PCBC_ctl_geo-heart_1000	geo_heart_top-relative-expression-ranked_1000	2.146e-05	0.06901	0.001917	0.01659	34	990	SERPINA3,ACVRL1,ALS2CL,NDRG2,RXRG,CCN5,SOX7,GJA4,ADRA1A,MYO15B,ADRB1,SCN4B,C1R,GIMAP6,NOTCH4,CA4,ADCY4,DLL4,HYAL1,TPPP,ESAM,DOK2,HIF3A,ACKR4,LIMS2,C1orf115,FAM107A,TIMP3,KANK3,AOC3,MMRN2,CYP4F12,CDH5,RASGRP2
ToppCell Atlas	6da88c358b3a2e47fa3472217a38b6b00ad7b280	PND07-28-samps-Endothelial-Postnatal_endothelial-endothelial_cells_C|PND07-28-samps / Age Group, Lineage, Cell class and subclass	0.002313	21.9	0.11	1.071	4	177	SOX7,TBX3,FOXF1,ZNF503		Coexpression Atlas	gudmap_kidney_adult_CortVasc_Tie2_1000	kidney_adult_CortVasc_Tie2_top-relative-expression-ranked_1000	2.226e-05	0.07158	0.001935	0.01674	31	846	SMDT1,LRRC32,PECAM1,ACVRL1,PLAC8,S100A4,NHERF2,SOX7,GJA4,SMPDL3A,GIMAP6,TMT1A,NOTCH4,CA4,TBX3,ADCY4,S100A16,DLL4,ESAM,S1PR1,CLDN10,LIMS2,C1orf115,MANSC1,FAM107A,TIE1,TIMP3,USHBP1,KANK3,MMRN2,CDH5
ToppCell Atlas	804ac3725c1f88e2212172bfb9aa01d97a735621	390C-Endothelial_cells-Endothelial-E-|390C / Donor, Lineage, Cell class and subclass (all cells)	0.002366	22.39	0.11	1.071	4	178	DACH1,MIER2,TBX3,FOXF1		Coexpression Atlas	gudmap_kidney_adult_RenMedVasc_Tie2_500	kidney_adult_RenMedVasc_Tie2_top-relative-expression-ranked_500	2.64e-05	0.08491	0.002234	0.01934	21	417	ABI3,PECAM1,ACVRL1,NDRG2,ADARB1,PLAC8,S100A4,NHERF2,MFNG,SMPDL3A,GIMAP6,S100A16,SH2D3C,ESAM,S1PR1,TIE1,TIMP3,USHBP1,KANK3,MMRN2,CDH5
ToppCell Atlas	ad6dc4a375664c919bd48c35c48a561fc5a7de8c	390C-Endothelial_cells-Endothelial-E|390C / Donor, Lineage, Cell class and subclass (all cells)	0.002366	22.39	0.11	1.071	4	178	DACH1,MIER2,TBX3,FOXF1		Coexpression Atlas	geo_heart_1000_K2	geo_heart_top-relative-expression-ranked_1000_k-means-cluster#2	2.75e-05	0.08845	0.002268	0.01962	18	307	SERPINA3,ACVRL1,ALS2CL,NDRG2,SOX7,GJA4,C1R,GIMAP6,NOTCH4,ADCY4,DLL4,HYAL1,HIF3A,C1orf115,FAM107A,KANK3,MMRN2,CDH5
ToppCell Atlas	4c3376169770ee9f9283daae44c17f35e46bfd19	Endothelial-A-HP_01|World / lung cells shred on cell class, cell subclass, sample id	0.002473	23.41	0.11	1.071	4	180	DACH1,SOX7,TBX3,FOXF1		Coexpression Atlas	gudmap_kidney_adult_GlomCapSys_Tie2_k1_200	kidney_adult_GlomCapSys_Tie2_k-means-cluster#1_top-relative-expression-ranked_200	3.298e-05	0.1061	0.002652	0.02295	9	60	PECAM1,GIMAP6,S100A16,ESAM,S1PR1,TIE1,KANK3,MMRN2,CDH5
ToppCell Atlas	082c6116e0bbba8d9a3a82d14af55bdc8990c8c0	facs-Lung-EPCAM-18m-Endothelial-endothelial_cell_of_lung|Lung / Lung_Trachea - method, tissue, subtissue, age, lineage, cell ontology and free annotation	0.002473	23.41	0.11	1.071	4	180	GATA2,PHF1,SOX7,FOXF1		Coexpression Atlas	gudmap_RNAseq_e15.5_CollectIng Duct_2500	gudmap_RNAseq_e15.5_CollectIng Duct_2500	4.088e-05	0.1315	0.003206	0.02774	48	1774	ABI3,PECAM1,GATA2,DACH1,ATP6V1F,VSIR,PLAC8,PHB1,NHERF2,SOX7,GJA4,MFGE8,MFNG,TLE5,SMPDL3A,TMEM178A,SCNN1B,TIMM17A,NOP10,TALDO1,GIMAP6,NOTCH4,CA4,VAT1,SEMA4D,TBX3,S100A16,PSMG3,C12orf75,COX6B1,SOSTDC1,ESAM,PPP1R11,ZNF503,C1orf115,TMEM120A,MANSC1,TIE1,LRP10,USHBP1,SIGIRR,EFR3B,MMRN2,MRPS34,RAB1B,SNRPC,CDH5,DCTN3
ToppCell Atlas	53043d764fad9ac33ee40e356e562e759931adef	facs-Lung-EPCAM-18m-Endothelial-Capillary_endothelial_cell|Lung / Lung_Trachea - method, tissue, subtissue, age, lineage, cell ontology and free annotation	0.002473	23.41	0.11	1.071	4	180	GATA2,PHF1,SOX7,FOXF1		Coexpression Atlas	facebase_RNAseq_e14.5_palate_poster_oral_Tgfbr2_WT_2500_K3	facebase_RNAseq_e14.5_palate_poster_oral_Tgfbr2_WT_2500_K3	4.602e-05	0.148	0.003442	0.02978	12	130	ABI3,PECAM1,GIMAP6,ADCY4,SH2D3C,ESAM,S1PR1,LIMS2,C1orf115,TIE1,USHBP1,CDH5
ToppCell Atlas	ff445a8e56522e57e27405184d123cf905caf8cc	Pericytes-Donor_01|World / lung cells shred on cell class, cell subclass, sample id	0.002528	23.93	0.11	1.071	4	181	AEBP1,HEY2,TBX3,HOXA2		Coexpression Atlas	DevelopingKidney_e15.5_Endothelial cells_emap-29977_200	DevelopingKidney_e15.5_Endothelial cells_emap-29977_top-relative-expression-ranked_200	4.986e-05	0.1603	0.003644	0.03153	13	158	VSIR,SOX7,MFNG,GIMAP6,NOTCH4,ESAM,CORO1A,TIE1,USHBP1,KANK3,MMRN2,CDH5,CX3CR1
ToppCell Atlas	9cd5e5c285c2b628db9d59709af053defd7c0aff	PND07-28-samps-Endothelial-Postnatal_endothelial-capillary_endothelial_Hpgd-CA4_high|PND07-28-samps / Age Group, Lineage, Cell class and subclass	0.002528	23.93	0.11	1.071	4	181	GATA2,SOX7,TBX3,FOXF1		Coexpression Atlas	gudmap_kidney_adult_RenCorpuscGlomer_1000	kidney_adult_RenCorpuscGlomer_top-relative-expression-ranked_1000	5.16e-05	0.1659	0.003688	0.03191	31	878	ABI3,INPP5A,PECAM1,DACH1,DAG1,ACVRL1,PLAC8,S100A4,NHERF2,GJA4,MFGE8,CD82,SMPDL3A,RAB7A,GIMAP6,TMT1A,TNS3,TBX3,ADCY4,TRIB2,S100A16,HYAL1,ESAM,S1PR1,TIE1,TIMP3,KANK3,TSPAN7,MMRN2,CDH5,RASGRP2
ToppCell Atlas	db5d6c5e7d59734653906b126f2c1d57461a5290	P28-Endothelial-capillary_endothelial_cell-capillary_endothelial_cell|P28 / developmental_time, Lineage, Cell group, Cell type, Cell type_cellcyc-phase	0.002584	24.46	0.11	1.071	4	182	GATA2,SOX7,FOXF1,ZNF503		Coexpression Atlas	JC_hmvEC_500_K1	JC_hmvEC_top-relative-expression-ranked_500_k-means-cluster#1	5.399e-05	0.1736	0.003764	0.03257	15	219	ABI3,ACVRL1,SOX7,GIMAP6,NOTCH4,DLL4,SH2D3C,ESAM,S1PR1,C1orf115,TIE1,KANK3,MMRN2,LTBP2,CDH5
ToppCell Atlas	7af3b2029b7f55b923d5a4b764d4292f4ea48599	E18.5-samps-Endothelial-Mature_fetal_endothelial|E18.5-samps / Age Group, Lineage, Cell class and subclass	0.002584	24.46	0.11	1.071	4	182	GATA2,DACH1,SOX7,FOXF1		Coexpression Atlas	DevelopingKidney_e15.5_Endothelial cells_emap-29977_100	DevelopingKidney_e15.5_Endothelial cells_emap-29977_top-relative-expression-ranked_100	5.5e-05	0.1769	0.003764	0.03257	10	84	MFNG,GIMAP6,NOTCH4,CORO1A,TIE1,USHBP1,KANK3,MMRN2,CDH5,CX3CR1
ToppCell Atlas	e2d799e6e7526176a6fe6515b8fbe4d83d3a3ea1	E18.5-samps-Endothelial|E18.5-samps / Age Group, Lineage, Cell class and subclass	0.002584	24.46	0.11	1.071	4	182	GATA2,DACH1,SOX7,FOXF1		Coexpression Atlas	gudmap_dev gonad_e13.5_M_gudmap_devVasTestis_Flk_k3_1000	dev gonad_e13.5_M_DevVasTestis_Flk_k-means-cluster#3_top-relative-expression-ranked_1000	6.767e-05	0.2176	0.004441	0.03843	23	523	ABI3,PECAM1,ACVRL1,SOX7,GJA4,MFNG,GIMAP6,NOTCH4,ADCY4,S100A16,DLL4,SH2D3C,ESAM,S1PR1,CORO1A,C1orf115,TIE1,USHBP1,KANK3,MMRN2,CDH5,CX3CR1,RASGRP2
ToppCell Atlas	ae49c61f6ecf128fe2a958b8c75c83688da75f59	Endothelial-A-Donor_04|World / lung cells shred on cell class, cell subclass, sample id	0.002757	26.1	0.11	1.071	4	185	GATA2,DACH1,SOX7,FOXF1		Coexpression Atlas	gudmap_dev gonad_e12.5_M_gudmap_devVasTestis_Flk_k4_1000	dev gonad_e12.5_M_DevVasTestis_Flk_k-means-cluster#4_top-relative-expression-ranked_1000	6.767e-05	0.2176	0.004441	0.03843	23	523	ABI3,PECAM1,ACVRL1,NHERF2,SOX7,GJA4,MFNG,GIMAP6,NOTCH4,ADCY4,S100A16,DLL4,SH2D3C,ESAM,S1PR1,C1orf115,TIE1,USHBP1,KANK3,MMRN2,CDH5,CX3CR1,RASGRP2
ToppCell Atlas	a28187c2fd23564314b35759479ff2ca21f61485	Control-Endothelial-VE_Capillary_A|World / Disease state, Lineage and Cell class	0.002757	26.1	0.11	1.071	4	185	GATA2,TBX3,FOXF1,HIF3A		Coexpression Atlas	gudmap_developingKidney_e15.5_Endothelial cells_200_k4	DevelopingKidney_e15.5_Endothelial cells_emap-29965_k-means-cluster#4_top-relative-expression-ranked_200	6.91e-05	0.2222	0.004445	0.03846	10	86	VSIR,SOX7,MFNG,GIMAP6,NOTCH4,CORO1A,TIE1,KANK3,CDH5,CX3CR1
ToppCell Atlas	90d53c2597a9f3a2b39afba75adfc54f1ca0a4db	droplet-Liver-Hepatocytes-24m-Endothelial-endothelial_cell_of_hepatic_sinusoid|Liver / Large_Intestine_Pancreas_Liver - method, tissue, subtissue, age, lineage, cell ontology and free annotation	0.002817	26.66	0.11	1.071	4	186	DACH1,SOX7,ZNF503,HOXA2		Coexpression Atlas	gudmap_dev gonad_e13.5_F_gudmap_devVascOvary_Flk_k3_1000	dev gonad_e13.5_F_DevVascOvary_Flk_k-means-cluster#3_top-relative-expression-ranked_1000	7.796e-05	0.2507	0.004862	0.04207	24	570	ABI3,PECAM1,ACVRL1,NHERF2,SOX7,GJA4,MFNG,GIMAP6,NOTCH4,ADCY4,S100A16,DLL4,MAN1C1,SH2D3C,ESAM,S1PR1,C1orf115,TIE1,USHBP1,KANK3,MMRN2,CDH5,CX3CR1,RASGRP2
ToppCell Atlas	2cae34336f184f971f7c8684cc27c23a4e7369ed	droplet-Liver-Hepatocytes-24m-Endothelial|Liver / Large_Intestine_Pancreas_Liver - method, tissue, subtissue, age, lineage, cell ontology and free annotation	0.002817	26.66	0.11	1.071	4	186	DACH1,SOX7,ZNF503,HOXA2		Coexpression Atlas	gudmap_dev gonad_e13.5_M_gudmap_devVasTestis_Flk_1000	dev gonad_e13.5_M_DevVasTestis_Flk_top-relative-expression-ranked_1000	7.862e-05	0.2528	0.004862	0.04207	30	846	ABI3,PECAM1,PPP1R14A,ACVRL1,SOX7,GJA4,MFNG,CD82,AEBP1,GIMAP6,NOTCH4,ADCY4,TRIB2,S100A16,DLL4,SH2D3C,ESAM,S1PR1,CORO1A,C1orf115,SCUBE1,TIE1,USHBP1,KANK3,AOC3,HEY2,MMRN2,CDH5,CX3CR1,RASGRP2
ToppCell Atlas	2d1c4ea2e401db89971582ee54618a8b0c81b8ac	Adult-Endothelial-endothelial_cell_of_artery|Adult / Lineage, Cell type, age group and donor	0.002817	26.66	0.11	1.071	4	186	GATA2,DACH1,HEY2,HIF3A		Coexpression Atlas	gudmap_kidney_adult_GlomCapSys_Tie2_k4_500	kidney_adult_GlomCapSys_Tie2_k-means-cluster#4_top-relative-expression-ranked_500	8.254e-05	0.2654	0.005008	0.04334	12	137	ABI3,PECAM1,SOX7,GIMAP6,ADCY4,ESAM,S1PR1,TIE1,USHBP1,KANK3,MMRN2,CDH5
ToppCell Atlas	1f358d02ec69d44dea2e2831af9473ed05dcf8cc	E17.5-Endothelial-unknown_endothelial_cell-endothelial_unknown_1|E17.5 / developmental_time, Lineage, Cell group, Cell type, Cell type_cellcyc-phase	0.002877	27.23	0.11	1.071	4	187	GATA2,DACH1,TBX3,FOXF1		Coexpression Atlas	gudmap_kidney_adult_RenMedVasc_Tie2_k2_500	kidney_adult_RenMedVasc_Tie2_k-means-cluster#2_top-relative-expression-ranked_500	0.0001103	0.3549	0.006572	0.05687	13	169	ABI3,PECAM1,ACVRL1,PLAC8,S100A4,NHERF2,GIMAP6,S100A16,ESAM,S1PR1,TIE1,MMRN2,CDH5
ToppCell Atlas	fd93f3f4b82dae3bf4eef245bfedc2a9e3251b61	Endothelial-A-Donor_03|World / lung cells shred on cell class, cell subclass, sample id	0.002877	27.23	0.11	1.071	4	187	GATA2,DACH1,SOX7,FOXF1		Coexpression Atlas	gudmap_dev gonad_e12.5_F_gudmap_devVasOvary_Flk_1000	dev gonad_e12.5_F_DevVasOvary_Flk_top-relative-expression-ranked_1000	0.0001292	0.4153	0.007417	0.06418	29	817	SNX3,ABI3,PECAM1,DACH1,TWF2,ACVRL1,NHERF2,SOX7,GJA4,MFNG,PXN,GIMAP6,NOTCH4,ADCY4,S100A16,DLL4,SH2D3C,ESAM,S1PR1,C1orf115,TIE1,TIMP3,USHBP1,KANK3,MMRN2,MAPK3,CDH5,CX3CR1,RASGRP2
ToppCell Atlas	da885c26ccc5189b1ff1f607552e00a5c0e49e7e	E17.5-Endothelial-unknown_endothelial_cell|E17.5 / developmental_time, Lineage, Cell group, Cell type, Cell type_cellcyc-phase	0.002877	27.23	0.11	1.071	4	187	GATA2,DACH1,TBX3,FOXF1		Coexpression Atlas	PCBC_ctl_PulmonMicrovasc_1000	Progenitor-Cell-Biology-Consortium_reference_PulmonMicrovasc_top-relative-expression-ranked_1000	0.000187	0.6015	0.01055	0.09131	32	981	ABI3,TNFRSF14,GATA2,ACVRL1,HOXA2,SOX7,GJA4,MFNG,ADRB1,PTPRE,SCNN1B,GIMAP6,FOXF1,NOTCH4,ADCY4,S100A16,DLL4,HYAL1,SH2D3C,ESAM,HIF3A,S1PR1,LIMS2,C1orf115,MANSC1,FAM107A,TIE1,USHBP1,KANK3,MMRN2,LTBP2,CDH5
ToppCell Atlas	54d7588172ac145ff5045ad9771636729ca3f0ca	Control-Endothelial-VE_Capillary_A|Control / Disease state, Lineage and Cell class	0.002877	27.23	0.11	1.071	4	187	GATA2,TBX3,FOXF1,HIF3A		Coexpression Atlas	JC_hmvEC_1000_K4	JC_hmvEC_top-relative-expression-ranked_1000_k-means-cluster#4	0.0001924	0.6188	0.01067	0.09232	20	428	ABI3,TNFRSF14,ACVRL1,HOXA2,TXNRD1,SOX7,PTPRE,GIMAP6,NOTCH4,DLL4,SH2D3C,ESAM,S1PR1,C1orf115,MANSC1,TIE1,KANK3,MMRN2,LTBP2,CDH5
ToppCell Atlas	fe7143c36e4a883745862d3c3147cf751b440e46	343B-Endothelial_cells-Endothelial-C_(Capillary_Aerocyte_)-|343B / Donor, Lineage, Cell class and subclass (all cells)	0.002939	27.82	0.11	1.071	4	188	GATA2,TBX3,FOXF1,HIF3A		Coexpression Atlas	geo_heart_2500_K3	geo_heart_top-relative-expression-ranked_2500_k-means-cluster#3	0.0002786	0.896	0.01519	0.1314	13	183	ABI3,ACVRL1,SOX7,GIMAP6,NOTCH4,DLL4,SH2D3C,ESAM,S1PR1,C1orf115,TIE1,MMRN2,CDH5
ToppCell Atlas	e5a8ca4613ab0bf1584b9e78959adf41d0bf379f	facs-Heart-LV-18m-Endothelial-coronary_vascular_endothelial_cell|Heart / Tongue_Heart_Limb_Muscle_Aorta_Diaphragm - method, tissue, subtissue, age, lineage, cell ontology and free annotation	0.002939	27.82	0.11	1.071	4	188	GATA2,DACH1,SOX7,TBX3		Coexpression Atlas	GSM777059_500	Stromal Cells, LEC.MLN, gp38+ CD31+, Lymph Node, avg-4	0.0002882	0.9269	0.01545	0.1337	20	439	SERPINA3,PSEN2,LRRC32,PECAM1,GJA4,MFGE8,C1R,ADCY4,S100A16,ARHGAP23,DLL4,HYAL1,S1PR1,TIE1,TIMP3,TSPAN7,MMRN2,LTBP2,CDH5,MAF
ToppCell Atlas	9778dadc2bd7ded3a723e717d1c8cd3160e99c6c	E12.5-Mesenchymal|E12.5 / developmental_time, Lineage, Cell group, Cell type, Cell type_cellcyc-phase	0.002939	27.82	0.11	1.071	4	188	TBX3,FOXF1,ZNF503,HOXA2		Coexpression Atlas	gudmap_RNAseq_p2_CD2APMEISWT_2500_K1	gudmap_RNAseq_p2_CD2APMEISWT_2500_K1	0.0002949	0.9484	0.01555	0.1345	29	850	MYADM,ABI3,INPP5A,BCL7B,BCL6,ACVRL1,GLMP,S100A4,BLVRB,NHERF2,GJA4,SUN2,GIMAP6,NOTCH4,VAT1,ADCY4,MAN1C1,ANXA7,SH2D3C,ESAM,ARHGEF25,KANK2,S1PR1,SH3D21,LIMS2,MANSC1,LRP10,TIMP3,SLC29A1
ToppCell Atlas	ed11e26ff4ef3d6314b5f5734062519b9aa285c1	facs-Heart-LV-18m-Endothelial-endothelial_cell_of_coronary_artery|Heart / Tongue_Heart_Limb_Muscle_Aorta_Diaphragm - method, tissue, subtissue, age, lineage, cell ontology and free annotation	0.002939	27.82	0.11	1.071	4	188	GATA2,DACH1,SOX7,TBX3		Coexpression Atlas	gudmap_developingKidney_e15.5_Endothelial cells_200	DevelopingKidney_e15.5_Endothelial cells_emap-29965_top-relative-expression-ranked_200	0.000421	1.354	0.02175	0.1882	12	159	VSIR,SOX7,MFNG,GIMAP6,NOTCH4,CORO1A,TIE1,USHBP1,KANK3,MMRN2,CDH5,CX3CR1
ToppCell Atlas	117dc80fa940e6aa1b0187a43fdde33f3fcb578f	Children_(3_yrs)-Endothelial-capillary_endothelial_cell_(Cap1)-D046|Children_(3_yrs) / Lineage, Cell type, age group and donor	0.002939	27.82	0.11	1.071	4	188	DACH1,SOX7,TBX3,HIF3A		Coexpression Atlas	GSM777063_500	Stromal Cells, LEC.SLN, gp38+ CD31+, Lymph Node, avg-4	0.0004261	1.37	0.02175	0.1882	20	450	SERPINA3,LRRC32,PECAM1,SOX7,GJA4,AEBP1,C1R,ADCY4,S100A16,ARHGAP23,DLL4,HYAL1,S1PR1,TIE1,TIMP3,TSPAN7,MMRN2,LTBP2,CDH5,MAF
ToppCell Atlas	0fc3a6562e6895f6fe7a93397eae842a75c60c93	facs-Heart-LV-18m-Endothelial|Heart / Tongue_Heart_Limb_Muscle_Aorta_Diaphragm - method, tissue, subtissue, age, lineage, cell ontology and free annotation	0.002939	27.82	0.11	1.071	4	188	GATA2,DACH1,SOX7,TBX3		Coexpression Atlas	Facebase_RNAseq_ratio_e10.5_MandibularArch_vs_MaxillaryArch_2500_K3	FacebaseRNAseq_ratio_e10.5_MandibularArch_vs_MaxillaryArch_top-relative-expression-ranked_2500_k-means-cluster#3	0.0004568	1.469	0.02295	0.1986	22	538	IL11RA,MAN2C1,PSEN2,SMDT1,BCL7B,AKR1A1,BAP1,BLVRB,PTPRE,TMA7,SUN2,TALDO1,FOXF1,DEXI,ADRM1,PSMG3,ARHGEF25,SH3D21,PLCD3,TIMP3,KANK3,SNRPC
ToppCell Atlas	cbf32b675a7cd0c808d5c9c22dfa7fa79fbe2437	343B-Endothelial_cells-Endothelial-C_(Capillary_Aerocyte_)|343B / Donor, Lineage, Cell class and subclass (all cells)	0.002939	27.82	0.11	1.071	4	188	GATA2,TBX3,FOXF1,HIF3A		Coexpression Atlas	PCBC_ctl_CardioEndothel_500	Progenitor-Cell-Biology-Consortium_reference_CardioEndothel_top-relative-expression-ranked_500	0.0004649	1.495	0.023	0.199	21	495	ABI3,ACVRL1,SOX7,GJA4,MFNG,GIMAP6,NOTCH4,ADCY4,S100A16,DLL4,SH2D3C,ESAM,S1PR1,C1orf115,MANSC1,FAM107A,TIE1,KANK3,MMRN2,LTBP2,CDH5
ToppCell Atlas	ce5b3d53c9a5457a5a02b221dee18334b5eaf8b7	droplet-Liver-Hepatocytes-24m-Endothelial-endothelial_cell_of_hepatic_sinusoid|Liver / Large_Intestine_Pancreas_Liver - method, tissue, subtissue, age, lineage, cell ontology and free annotation	0.003001	28.41	0.11	1.071	4	189	DACH1,SOX7,ZNF503,HOXA2		Coexpression Atlas	gudmap_dev gonad_e11.5_M_ReproVasc_Flk_k3_500	dev gonad_e11.5_M_ReproVasc_Flk_k-means-cluster#3_top-relative-expression-ranked_500	0.0005156	1.658	0.02479	0.2145	14	226	ABI3,PECAM1,SOX7,GJA4,GIMAP6,ADCY4,S100A16,SH2D3C,ESAM,S1PR1,TIE1,MMRN2,CDH5,RASGRP2
ToppCell Atlas	f83f7521e377ded1522639e9a35c98b3e2725bac	Control-Endothelial-VE_Venous|World / Disease state, Lineage and Cell class	0.003001	28.41	0.11	1.071	4	189	GATA2,SOX7,FOXF1,HIF3A		Coexpression Atlas	gudmap_dev gonad_e12.5_M_gudmap_devVasTestis_Flk_500	dev gonad_e12.5_M_DevVasTestis_Flk_top-relative-expression-ranked_500	0.0005164	1.661	0.02479	0.2145	19	414	PECAM1,SOX7,GJA4,MFNG,GIMAP6,NOTCH4,ADCY4,S100A16,DLL4,SH2D3C,ESAM,S1PR1,C1orf115,TIE1,USHBP1,KANK3,MMRN2,CDH5,RASGRP2
ToppCell Atlas	eb2f8c8a90e5e9f6697a2d13274c94f40e1973e4	PND07-28-samps-Endothelial|PND07-28-samps / Age Group, Lineage, Cell class and subclass	0.003001	28.41	0.11	1.071	4	189	GATA2,SOX7,TBX3,FOXF1		Coexpression Atlas	gudmap_dev gonad_e12.5_F_gudmap_devVasOvary_Flk_500	dev gonad_e12.5_F_DevVasOvary_Flk_top-relative-expression-ranked_500	0.0005356	1.722	0.02533	0.2192	19	415	PECAM1,SOX7,GJA4,MFNG,GIMAP6,NOTCH4,ADCY4,S100A16,SH2D3C,ESAM,S1PR1,C1orf115,TIE1,USHBP1,KANK3,MMRN2,CDH5,CX3CR1,RASGRP2
ToppCell Atlas	fdd89c71113ac99b7c800c6def8888e512ff1128	Endothelial-endothelial_cell_of_artery|World / Lineage, Cell type, age group and donor	0.003001	28.41	0.11	1.071	4	189	GATA2,DACH1,HEY2,HIF3A		Coexpression Atlas	gudmap_dev gonad_e13.5_F_gudmap_devVascOvary_Flk_500	dev gonad_e13.5_F_DevVascOvary_Flk_top-relative-expression-ranked_500	0.0005553	1.786	0.02588	0.224	19	416	ABI3,PECAM1,SOX7,GJA4,MFNG,GIMAP6,FOXF1,ADCY4,S100A16,SH2D3C,ESAM,S1PR1,C1orf115,TIE1,USHBP1,KANK3,MMRN2,CDH5,RASGRP2
ToppCell Atlas	d4a25d59d88325d3b20f4287e9b1160c82961a96	PND07-28-samps-Endothelial-Postnatal_endothelial|PND07-28-samps / Age Group, Lineage, Cell class and subclass	0.003001	28.41	0.11	1.071	4	189	GATA2,SOX7,TBX3,FOXF1		Coexpression Atlas	gudmap_kidney_adult_CortVasc_Tie2_500	kidney_adult_CortVasc_Tie2_top-relative-expression-ranked_500	0.0005758	1.852	0.02645	0.2289	19	417	LRRC32,PECAM1,ACVRL1,PLAC8,S100A4,NHERF2,GJA4,SMPDL3A,GIMAP6,TMT1A,S100A16,ESAM,S1PR1,CLDN10,TIE1,TIMP3,KANK3,MMRN2,CDH5
ToppCell Atlas	5130fb325f80f591b9b36beacb8072c4472304f2	PND01-03-samps-Endothelial-Postnatal_endothelial|PND01-03-samps / Age Group, Lineage, Cell class and subclass	0.003065	29.01	0.11	1.071	4	190	GATA2,SOX7,TBX3,FOXF1		Coexpression Atlas	gudmap_dev gonad_e13.5_F_gudmap_devVascOvary_Flk_1000	dev gonad_e13.5_F_DevVascOvary_Flk_top-relative-expression-ranked_1000	0.0006152	1.978	0.02786	0.2411	28	831	ABI3,PECAM1,DACH1,ACVRL1,NHERF2,SOX7,GJA4,MFNG,GIMAP6,FOXF1,NOTCH4,VAT1,ADCY4,S100A16,DLL4,MAN1C1,SH2D3C,ESAM,S1PR1,C1orf115,TIE1,TIMP3,USHBP1,KANK3,MMRN2,CDH5,CX3CR1,RASGRP2
ToppCell Atlas	6847afca73e1b76c2e86187ccb1a164aefd8f17b	PND07-Endothelial-Endothelial_blood-vessel-Microvascular_EC-CAP1|PND07 / Age_group by Lineage, Lineage_subclass, Cell_type, subtypes-by-prolif	0.003065	29.01	0.11	1.071	4	190	GATA2,SOX7,TBX3,FOXF1		Coexpression Atlas	DevelopingKidney_e15.5_Endothelial cells_emap-29977_k3_100	DevelopingKidney_e15.5_Endothelial cells_emap-29977_k-means-cluster#3_top-relative-expression-ranked_100	0.001043	3.355	0.0466	0.4033	7	46	MFNG,GIMAP6,NOTCH4,CORO1A,TIE1,KANK3,CDH5
ToppCell Atlas	2245f61ae0a720db21e29fcd4e910cf590d2655d	PND07-Endothelial-Endothelial_blood-vessel-Microvascular_EC-CAP1-CAP1_mature|PND07 / Age_group by Lineage, Lineage_subclass, Cell_type, subtypes-by-prolif	0.003065	29.01	0.11	1.071	4	190	GATA2,SOX7,TBX3,FOXF1		Coexpression Atlas	gudmap_kidney_adult_RenCorpuscGlomer_k2_500	kidney_adult_RenCorpuscGlomer_k-means-cluster#2_top-relative-expression-ranked_500	0.001169	3.76	0.05151	0.4457	10	116	PECAM1,PLAC8,S100A4,NHERF2,GIMAP6,S100A16,S1PR1,TSPAN7,MMRN2,CDH5
ToppCell Atlas	1357bd4527399d7013ee33272bda7453f472999a	PND01-03-samps-Endothelial|PND01-03-samps / Age Group, Lineage, Cell class and subclass	0.003065	29.01	0.11	1.071	4	190	GATA2,SOX7,TBX3,FOXF1		Coexpression Atlas	geo_heart_2500_K2	geo_heart_top-relative-expression-ranked_2500_k-means-cluster#2	0.001497	4.813	0.06417	0.5553	33	1133	WBP2,SERPINA3,METRNL,INPP5A,LRRC32,PPP1R14A,BCL6,NDRG2,ITIH3,NHERF2,CCN5,GJA4,ADRA1A,ADRB1,SCN4B,C1R,CA4,ADCY4,TRIB2,HYAL1,MAN1C1,HIF3A,ACKR4,KANK2,ITIH5,LIMS2,TMEM120A,FAM107A,TIMP3,USHBP1,KANK3,AOC3,HEY2
ToppCell Atlas	ec6b8e2852e1cce0217ff61243defe98b2351640	3'-Child04-06-SmallIntestine-Endothelial-blood_vessel_EC-Mature_arterial_EC|Child04-06 / Celltypes from developing, pediatric, Crohn's, & adult GI tract	0.003065	29.01	0.11	1.071	4	190	GATA2,MIER2,SOX7,HIF3A		Coexpression Atlas	gudmap_kidney_adult_GlomCapSys_Tie2_k2_500	kidney_adult_GlomCapSys_Tie2_k-means-cluster#2_top-relative-expression-ranked_500	0.001598	5.138	0.06761	0.585	11	149	LRRC32,ACVRL1,PLAC8,S100A4,NHERF2,GJA4,TBX3,S100A16,HYAL1,MANSC1,TSPAN7
ToppCell Atlas	f702dfe88a9b04091dae87df61b2b4f43525f86a	Endothelial-A-Myositis-ILD_01|World / lung cells shred on cell class, cell subclass, sample id	0.003129	29.62	0.11	1.071	4	191	GATA2,SOX7,TBX3,HIF3A		Coexpression Atlas	JC_hmvEC_500	JC_hmvEC_top-relative-expression-ranked_500	0.001863	5.993	0.07783	0.6735	20	495	ABI3,ACVRL1,SOX7,GJA4,MFNG,ADRB1,GIMAP6,NOTCH4,ADCY4,DLL4,SH2D3C,ESAM,S1PR1,C1orf115,TIE1,KANK3,MMRN2,LTBP2,IFI6,CDH5
ToppCell Atlas	f229abf69a1217194f74b0502486907e07dba989	Children_(3_yrs)-Endothelial-alveolar_capillary_endothelial_cell_(Cap2;_aerocyte)|Children_(3_yrs) / Lineage, Cell type, age group and donor	0.003129	29.62	0.11	1.071	4	191	GATA2,DACH1,TBX3,FOXF1		Coexpression Atlas	JC_hmvEC_1000	JC_hmvEC_top-relative-expression-ranked_1000	0.002128	6.843	0.08662	0.7495	30	990	ABI3,TNFRSF14,ACVRL1,ALS2CL,HOXA2,TXNRD1,SOX7,GJA4,MFNG,ADRB1,PTPRE,GIMAP6,NOTCH4,ADCY4,S100A16,DLL4,SH2D3C,ESAM,S1PR1,LIMS2,C1orf115,MANSC1,FAM107A,TIE1,LRP10,KANK3,MMRN2,LTBP2,IFI6,CDH5
ToppCell Atlas	718330bb97fe8a1ffd0c82e9af23311a32eacfe1	PND03-Endothelial-Endothelial_blood-vessel-Microvascular_EC-CAP2-CAP2_mature|PND03 / Age_group by Lineage, Lineage_subclass, Cell_type, subtypes-by-prolif	0.003129	29.62	0.11	1.071	4	191	GATA2,DACH1,TBX3,FOXF1		Coexpression Atlas	gudmap_dev gonad_e11.5_M_ReproVasc_Flk_k2_100	dev gonad_e11.5_M_ReproVasc_Flk_k-means-cluster#2_top-relative-expression-ranked_100	0.002801	9.009	0.1112	0.9624	7	53	PECAM1,GIMAP6,S100A16,ESAM,S1PR1,TIE1,CDH5
ToppCell Atlas	617546cf4883dedf3323e03a53ba5adec334cf8e	Control-Endothelial-VE_Venous|Control / Disease state, Lineage and Cell class	0.003129	29.62	0.11	1.071	4	191	GATA2,SOX7,FOXF1,HIF3A		Coexpression Atlas	DevelopingKidney_e15.5_Endothelial cells_emap-29977_500	DevelopingKidney_e15.5_Endothelial cells_emap-29977_top-relative-expression-ranked_500	0.003382	10.88	0.1327	1.148	17	384	PECAM1,ACVRL1,VSIR,NHERF2,SOX7,MFNG,GIMAP6,NOTCH4,ADCY4,ESAM,CORO1A,TIE1,USHBP1,KANK3,MMRN2,CDH5,CX3CR1
ToppCell Atlas	38fe60a8570f3c6eb8e8f8646f90d505dfd7d647	facs-Lung-3m-Endothelial-capillary_endothelial-capillary_endothelial_cell|3m / method, tissue, age, lineage, sublineage, cell ontologies, cell type and subtype	0.003129	29.62	0.11	1.071	4	191	GATA2,SOX7,TBX3,FOXF1		Coexpression Atlas	gudmap_developingKidney_e15.5_Endothelial cells_1000	DevelopingKidney_e15.5_Endothelial cells_emap-29965_top-relative-expression-ranked_1000	0.003992	12.84	0.1547	1.339	25	761	PECAM1,ACVRL1,VSIR,NHERF2,SOX7,GJA4,MFNG,PTPRE,RGL2,GIMAP6,NOTCH4,ADCY4,S100A16,MAN1C1,ESAM,CORO1A,TIE1,USHBP1,KANK3,MMRN2,PKN1,CDH5,SLC29A1,CX3CR1,MAF
ToppCell Atlas	454034ad940377ee079afa8ce33f8e0bdeaf44f8	PND03-Endothelial-Endothelial_blood-vessel-Microvascular_EC-CAP2|PND03 / Age_group by Lineage, Lineage_subclass, Cell_type, subtypes-by-prolif	0.003129	29.62	0.11	1.071	4	191	GATA2,DACH1,TBX3,FOXF1		Coexpression Atlas	gudmap_kidney_e15.5_SmlBldVes_Tie2_1000	kidney_e15.5_SmlBldVes_Tie2_top-relative-expression-ranked_1000	0.004112	13.22	0.1565	1.354	26	813	ABI3,PECAM1,ACVRL1,NHERF2,SOX7,GJA4,MFNG,GIMAP6,NOTCH4,ADCY4,S100A16,DLL4,PSMG3,MAN1C1,SH2D3C,ESAM,TMEM119,S1PR1,C1orf115,MANSC1,TIE1,USHBP1,KANK3,MMRN2,CDH5,CX3CR1
ToppCell Atlas	0e6cd2628a5cebd35e960e4eb3b52ddc9358031c	facs-Lung-3m-Endothelial-capillary_endothelial|3m / method, tissue, age, lineage, sublineage, cell ontologies, cell type and subtype	0.003129	29.62	0.11	1.071	4	191	GATA2,SOX7,TBX3,FOXF1		Coexpression Atlas	DevelopingKidney_e15.5_Endothelial cells_emap-29977_k3_200	DevelopingKidney_e15.5_Endothelial cells_emap-29977_k-means-cluster#3_top-relative-expression-ranked_200	0.004189	13.47	0.1565	1.354	8	79	SOX7,MFNG,GIMAP6,NOTCH4,CORO1A,TIE1,KANK3,CDH5
ToppCell Atlas	dfa6adc776621f4b51d731b796c0421855b2297c	facs-Lung-18m-Endothelial-capillary_endothelial-capillary_endothelial_cell-capillary_endothelial_cell|18m / method, tissue, age, lineage, sublineage, cell ontologies, cell type and subtype	0.003195	30.24	0.11	1.071	4	192	GATA2,SOX7,TBX3,FOXF1		Coexpression Atlas	gudmap_RNAseq_p2_Glomerlular Endothelial_2500_K2	gudmap_RNAseq_p2_Glomerlular Endothelial_2500_K2	0.004213	13.55	0.1565	1.354	14	270	GATA2,ACVRL1,ALS2CL,NHERF2,SMPDL3A,GIMAP6,TBX3,S1PR1,LIMS2,MANSC1,USHBP1,SIGIRR,KANK3,MMRN2
ToppCell Atlas	2b13cca5c4b58628dbbbb356859632dba66d43f9	Endothelial|World / shred on cell class and cell subclass (v4)	0.003195	30.24	0.11	1.071	4	192	GATA2,SOX7,TBX3,FOXF1		Coexpression Atlas	JC_iEC_500_K1	JC_iEC_top-relative-expression-ranked_500_k-means-cluster#1	0.004233	13.61	0.1565	1.354	9	105	ABI3,ACVRL1,SOX7,ESAM,S1PR1,TIE1,KANK3,MMRN2,CDH5
ToppCell Atlas	ba3fe97786564dba1c8185f2802ce1b57f4f3cc9	facs-Lung-Endomucin_-18m|Lung / Lung_Trachea - method, tissue, subtissue, age, lineage, cell ontology and free annotation	0.003195	30.24	0.11	1.071	4	192	GATA2,SOX7,TBX3,FOXF1		Coexpression Atlas	gudmap_dev gonad_e11.5_F_ReproVasc_Flk_1000	dev gonad_e11.5_F_ReproVasc_Flk_top-relative-expression-ranked_1000	0.004489	14.44	0.1641	1.42	26	817	ABI3,PECAM1,ACVRL1,HOXA2,NHERF2,SOX7,GJA4,MFNG,GIMAP6,NOTCH4,ADCY4,S100A16,DLL4,MAN1C1,SH2D3C,ESAM,S1PR1,CORO1A,C1orf115,TIE1,USHBP1,KANK3,MMRN2,CDH5,CX3CR1,RASGRP2
ToppCell Atlas	1e156bab5ecf64627890d2de9b27603d9a01f28d	Endothelial-alveolar_capillary_endothelial_cell_(Cap2;_aerocyte)|World / Lineage, Cell type, age group and donor	0.003195	30.24	0.11	1.071	4	192	GATA2,DACH1,TBX3,FOXF1		Coexpression Atlas	gudmap_dev gonad_e13.5_F_gudmap_devVascOvary_Flk_k2_200	dev gonad_e13.5_F_DevVascOvary_Flk_k-means-cluster#2_top-relative-expression-ranked_200	0.006215	19.99	0.2246	1.943	9	110	PECAM1,SOX7,GJA4,GIMAP6,S100A16,ESAM,S1PR1,TIE1,CDH5
ToppCell Atlas	7197e401e563441ab94815f7619e032ebef9e586	Fetal_29-31_weeks-Endothelial-alveolar_capillary_endothelial_cell_(Cap2;_aerocyte)-D150|Fetal_29-31_weeks / Lineage, Cell type, age group and donor	0.003195	30.24	0.11	1.071	4	192	DACH1,SOX7,TBX3,FOXF1		Coexpression Atlas	gudmap_dev gonad_e13.5_M_gudmap_devVasTestis_Flk_k4_500	dev gonad_e13.5_M_DevVasTestis_Flk_k-means-cluster#4_top-relative-expression-ranked_500	0.006937	22.31	0.2479	2.145	14	282	PECAM1,SOX7,GJA4,GIMAP6,S100A16,DLL4,ESAM,S1PR1,TIE1,KANK3,MMRN2,CDH5,CX3CR1,RASGRP2
ToppCell Atlas	85d4d0df701451daf95e94a87a0096da1e86533b	facs-Lung-Endomucin_|Lung / Lung_Trachea - method, tissue, subtissue, age, lineage, cell ontology and free annotation	0.003195	30.24	0.11	1.071	4	192	GATA2,SOX7,TBX3,FOXF1		Coexpression Atlas	GSM777067_500	Stromal Cells, St.31-38-44-.SLN, CD45- gp38- CD31- CD44-, Lymph Node, avg-2	0.007768	24.98	0.2721	2.355	18	453	SERPINA3,MYADM,LRRC32,PPP1R14A,NDRG2,GJA4,MFGE8,AEBP1,C1R,ESAM,TMEM119,ARHGEF25,ITIH5,FADS3,TIMP3,TSPAN7,AOC3,CDH5
ToppCell Atlas	1d8acf81dcbfe81c7a73ce50c9f38fe0cbc74486	PND10-Endothelial-Endothelial_blood-vessel|PND10 / Age_group by Lineage, Lineage_subclass, Cell_type, subtypes-by-prolif	0.003261	30.87	0.11	1.071	4	193	GATA2,SOX7,TBX3,FOXF1		Coexpression Atlas	gudmap_dev gonad_e11.5_F_ReproVasc_Flk_500	dev gonad_e11.5_F_ReproVasc_Flk_top-relative-expression-ranked_500	0.007784	25.03	0.2721	2.355	17	409	ABI3,PECAM1,SOX7,GJA4,MFNG,GIMAP6,ADCY4,S100A16,SH2D3C,ESAM,S1PR1,TIE1,KANK3,MMRN2,CDH5,CX3CR1,RASGRP2
ToppCell Atlas	5c6b03d6d98aa873fda1a201d44a912246bb5a92	367C-Endothelial_cells-Endothelial-E-|Endothelial_cells / Donor, Lineage, Cell class and subclass (all cells)	0.003261	30.87	0.11	1.071	4	193	MIER2,TBX3,FOXF1,HIF3A		Coexpression Atlas	gudmap_dev gonad_e12.5_F_gudmap_devVasOvary_Flk_200	dev gonad_e12.5_F_DevVasOvary_Flk_top-relative-expression-ranked_200	0.008014	25.77	0.2771	2.398	11	176	PECAM1,SOX7,GJA4,GIMAP6,S100A16,ESAM,S1PR1,TIE1,MMRN2,CDH5,RASGRP2
ToppCell Atlas	634fdd157cd1efeebf6ecc810bc45e138331451a	PND28-Endothelial-Endothelial_blood-vessel-Microvascular_EC-CAP1|PND28 / Age_group by Lineage, Lineage_subclass, Cell_type, subtypes-by-prolif	0.003261	30.87	0.11	1.071	4	193	GATA2,SOX7,FOXF1,ZNF503		Coexpression Atlas	gudmap_dev gonad_e12.5_M_gudmap_devVasTestis_Flk_1000	dev gonad_e12.5_M_DevVasTestis_Flk_top-relative-expression-ranked_1000	0.008505	27.35	0.291	2.518	26	847	ABI3,PECAM1,ACVRL1,NHERF2,SOX7,GJA4,MFNG,GIMAP6,NOTCH4,VAT1,ADCY4,S100A16,DLL4,SH2D3C,ESAM,S1PR1,C1orf115,TIE1,TIMP3,USHBP1,KANK3,HEY2,MMRN2,CDH5,CX3CR1,RASGRP2
ToppCell Atlas	b7c0b4dbbe11f86cff6371d3d12a6b772b938d78	PND01-Endothelial-Endothelial_blood-vessel-Microvascular_EC-CAP1|PND01 / Age_group by Lineage, Lineage_subclass, Cell_type, subtypes-by-prolif	0.003261	30.87	0.11	1.071	4	193	GATA2,SOX7,TBX3,FOXF1		Coexpression Atlas	gudmap_kidney_e15.5_SmlBldVes_Tie2_500	kidney_e15.5_SmlBldVes_Tie2_top-relative-expression-ranked_500	0.008838	28.42	0.2992	2.589	17	413	ABI3,PECAM1,NHERF2,SOX7,GJA4,GIMAP6,ADCY4,S100A16,MAN1C1,ESAM,TMEM119,S1PR1,TIE1,USHBP1,KANK3,MMRN2,CDH5
ToppCell Atlas	0f19b6384659a5bcc11b45dc2df8454b96ddf4cd	facs-Lung-24m-Endothelial-capillary_endothelial-capillary_endothelial_cell|24m / method, tissue, age, lineage, sublineage, cell ontologies, cell type and subtype	0.003261	30.87	0.11	1.071	4	193	GATA2,SOX7,TBX3,FOXF1		Coexpression Atlas	gudmap_dev gonad_e13.5_F_gudmap_devVascOvary_Flk_200	dev gonad_e13.5_F_DevVascOvary_Flk_top-relative-expression-ranked_200	0.009408	30.26	0.3071	2.658	11	179	PECAM1,SOX7,GJA4,GIMAP6,S100A16,ESAM,S1PR1,TIE1,KANK3,MMRN2,CDH5
ToppCell Atlas	ce5c3ab79900aa6f394c894267340167009c6149	PND28-Endothelial-Endothelial_blood-vessel-Microvascular_EC-CAP1-CAP1_mature|PND28 / Age_group by Lineage, Lineage_subclass, Cell_type, subtypes-by-prolif	0.003261	30.87	0.11	1.071	4	193	GATA2,SOX7,FOXF1,ZNF503		Coexpression Atlas	gudmap_kidney_e15.5_SmlBldVes_Tie2_200	kidney_e15.5_SmlBldVes_Tie2_top-relative-expression-ranked_200	0.009408	30.26	0.3071	2.658	11	179	ABI3,PECAM1,GIMAP6,ADCY4,S100A16,ESAM,S1PR1,TIE1,KANK3,MMRN2,CDH5
ToppCell Atlas	2218833749576ba1a0fc95bd155c781e7e1163c6	facs-Lung-Endomucin_-18m-Endothelial-endothelial_cell_of_lung|Lung / Lung_Trachea - method, tissue, subtissue, age, lineage, cell ontology and free annotation	0.003261	30.87	0.11	1.071	4	193	GATA2,SOX7,TBX3,FOXF1		Coexpression Atlas	gudmap_kidney_P0_JuxtaGlom_Ren1_1000	kidney_P0_JuxtaGlom_Ren1_top-relative-expression-ranked_1000	0.009455	30.41	0.3071	2.658	27	905	MYADM,SMDT1,INPP5A,DACH1,PPP1R14A,NDRG2,ADARB1,PLAC8,S100A4,GJA4,MFGE8,SMPDL3A,SCNN1B,GIMAP6,TMT1A,CA4,SOSTDC1,ESAM,HIF3A,CLDN10,SLC6A9,FADS3,RERGL,AOC3,HEY2,CDH5,RASGRP2
ToppCell Atlas	e44d777f65b907f299cefd73296805ac4c92d383	PND01-Endothelial-Endothelial_blood-vessel-Microvascular_EC-CAP1-CAP1_mature|PND01 / Age_group by Lineage, Lineage_subclass, Cell_type, subtypes-by-prolif	0.003261	30.87	0.11	1.071	4	193	GATA2,SOX7,TBX3,FOXF1		Coexpression Atlas	gudmap_dev gonad_e11.5_F_ReproVasc_Flk_k3_200	dev gonad_e11.5_F_ReproVasc_Flk_k-means-cluster#3_top-relative-expression-ranked_200	0.009599	30.87	0.3087	2.671	9	116	SOX7,GJA4,GIMAP6,S100A16,ESAM,S1PR1,TIE1,MMRN2,CDH5
ToppCell Atlas	d4b58eee97043b4337ec36c40f9af6499d864df9	367C-Endothelial_cells-Endothelial-E|Endothelial_cells / Donor, Lineage, Cell class and subclass (all cells)	0.003261	30.87	0.11	1.071	4	193	MIER2,TBX3,FOXF1,HIF3A		Coexpression Atlas	gudmap_developingLowerUrinaryTract_P2_bladder stroma (LCM)_1000_k2	DevelopingLowerUrinaryTract_P2_bladder stroma (LCM)_emap-30396_k-means-cluster#2_top-relative-expression-ranked_1000	0.01051	33.8	0.3346	2.896	10	148	DAPL1,ACVRL1,S100A4,GIMAP6,ESAM,EFHD2,MANSC1,KANK3,MMRN2,CDH5
ToppCell Atlas	e10ef60a82f182680955a775adc6659325e92310	facs-Lung-24m-Endothelial|24m / method, tissue, age, lineage, sublineage, cell ontologies, cell type and subtype	0.003261	30.87	0.11	1.071	4	193	GATA2,SOX7,TBX3,FOXF1		Coexpression Atlas	gudmap_RNAseq_e15.5_Endothelial_2500_K2	gudmap_RNAseq_e15.5_Endothelial_2500_K2	0.01062	34.14	0.3347	2.896	6	43	ABI3,GJA4,GIMAP6,ESAM,C1orf115,USHBP1
ToppCell Atlas	60e44aac8be0430ad35e20eb98b1b700d76a0427	Control-Fibroblasts-Vascular_smooth_muscle|Control / group, cell type (main and fine annotations)	0.003261	30.87	0.11	1.071	4	193	DACH1,TBX3,FOXF1,HIF3A		Coexpression Atlas	gudmap_developingKidney_e15.5_Endothelial cells_500_k4	DevelopingKidney_e15.5_Endothelial cells_emap-29965_k-means-cluster#4_top-relative-expression-ranked_500	0.01083	34.81	0.3378	2.923	12	217	PECAM1,VSIR,SOX7,MFNG,GIMAP6,NOTCH4,ADCY4,CORO1A,TIE1,KANK3,CDH5,CX3CR1
ToppCell Atlas	097a244cf37ce6c1ace9bae56beb7de59442cd6b	PND10-Endothelial-Endothelial_blood-vessel-Microvascular_EC|PND10 / Age_group by Lineage, Lineage_subclass, Cell_type, subtypes-by-prolif	0.003261	30.87	0.11	1.071	4	193	GATA2,SOX7,TBX3,FOXF1		Coexpression Atlas	gudmap_dev gonad_e12.5_M_gudmap_devVasTestis_Flk_100	dev gonad_e12.5_M_DevVasTestis_Flk_top-relative-expression-ranked_100	0.01114	35.81	0.3378	2.923	8	90	PECAM1,GJA4,GIMAP6,S100A16,S1PR1,TIE1,MMRN2,CDH5
ToppCell Atlas	f4dd52491254ce321bc4d0dad988a7ce5970f52d	E18.5-Endothelial-Endothelial_blood-vessel-Microvascular_EC-EPC-EPC_mature|E18.5 / Age_group by Lineage, Lineage_subclass, Cell_type, subtypes-by-prolif	0.003261	30.87	0.11	1.071	4	193	GATA2,SOX7,TBX3,FOXF1		Coexpression Atlas	GSM777032_100	Stromal Cells, BEC.MLN, gp38- CD31+, Lymph Node, avg-5	0.01114	35.81	0.3378	2.923	8	90	SERPINA3,MFGE8,ESAM,TIE1,TIMP3,TSPAN7,MMRN2,CDH5
ToppCell Atlas	7401e276b644b254c692160d0e7417ec28d50aa4	facs-Lung-18m-Endothelial-capillary_endothelial-capillary_endothelial_cell|18m / method, tissue, age, lineage, sublineage, cell ontologies, cell type and subtype	0.003261	30.87	0.11	1.071	4	193	GATA2,SOX7,TBX3,FOXF1		Coexpression Atlas	GSM777037_100	Stromal Cells, BEC.SLN, gp38- CD31+, Lymph Node, avg-4	0.01114	35.81	0.3378	2.923	8	90	SERPINA3,MFGE8,ESAM,TIE1,TIMP3,TSPAN7,MMRN2,CDH5
ToppCell Atlas	f3c743b340fc588bc8effd375b12e2c7cbfa49d2	PND10-Endothelial|PND10 / Age_group by Lineage, Lineage_subclass, Cell_type, subtypes-by-prolif	0.003261	30.87	0.11	1.071	4	193	GATA2,SOX7,TBX3,FOXF1		Coexpression Atlas	facebase_RNAseq_e14.5_palate_poster_proximal_ERK2_WT_2500_K1	facebase_RNAseq_e14.5_palate_poster_proximal_ERK2_WT_2500_K1	0.01182	38.03	0.3554	3.075	10	150	PECAM1,NDRG2,S100A11,SOX7,DLL4,C1orf115,TIE1,USHBP1,TRIM62,CDH5
ToppCell Atlas	084c88f08ce0ecd6c9f4334caed370eb2154f896	ILEUM-inflamed-(8)_Smooth_muscle_cells|inflamed / shred on tissue, inflammation_status, cell class(v3), cell subclass (v2)	0.003261	30.87	0.11	1.071	4	193	AEBP1,TBX3,RXRG,FOXF1		Coexpression Atlas	gudmap_dev gonad_e13.5_F_gudmap_devVascOvary_Flk_100	dev gonad_e13.5_F_DevVascOvary_Flk_top-relative-expression-ranked_100	0.0131	42.14	0.3902	3.377	8	92	PECAM1,GIMAP6,S100A16,ESAM,S1PR1,TIE1,MMRN2,CDH5
ToppCell Atlas	979ebefa527f86bebeea5d94e626ee6c1cc7d53b	COVID-19-Endothelial_cells-Inflamed_endothelial_cells|COVID-19 / group, cell type (main and fine annotations)	0.003261	30.87	0.11	1.071	4	193	GATA2,DACH1,TBX3,FOXF1		Coexpression Atlas	gudmap_kidney_e10.5_UretericTrunk_HoxB7_k3_1000	kidney_e10.5_UretericTrunk_HoxB7_k-means-cluster#3_top-relative-expression-ranked_1000	0.01419	45.64	0.415	3.591	8	93	PECAM1,PLAC8,GIMAP6,TBX3,ESAM,S1PR1,TIE1,CDH5
ToppCell Atlas	a586727dc23b0777770f54fc8d4fe5f30b68439f	facs-Lung-24m-Endothelial-capillary_endothelial|24m / method, tissue, age, lineage, sublineage, cell ontologies, cell type and subtype	0.003261	30.87	0.11	1.071	4	193	GATA2,SOX7,TBX3,FOXF1		Coexpression Atlas	gudmap_dev gonad_e11.5_M_ReproVasc_Flk_100	dev gonad_e11.5_M_ReproVasc_Flk_top-relative-expression-ranked_100	0.01419	45.64	0.415	3.591	8	93	PECAM1,GIMAP6,S100A16,ESAM,S1PR1,TIE1,MMRN2,CDH5
ToppCell Atlas	ee4b31d9c92f8fd0d3ddb5e723b82300fcb459d1	facs-Lung-18m-Endothelial-capillary_endothelial|18m / method, tissue, age, lineage, sublineage, cell ontologies, cell type and subtype	0.003261	30.87	0.11	1.071	4	193	GATA2,SOX7,TBX3,FOXF1		Coexpression Atlas	gudmap_RNAseq_e15.5_Mesangium_2500	gudmap_RNAseq_e15.5_Mesangium_2500	0.01456	46.84	0.422	3.652	43	1863	MYADM,HINT1,RPS5,GATA2,DACH1,PPP1R14A,PLAC8,PHB1,GLMP,BLVRB,MFGE8,AEBP1,PTPRS,TMEM178A,CLTA,TIMM17A,NOP10,C11orf71,SDHC,CA4,TRIB2,PSMG3,C12orf75,LRATD1,COX6B1,EFHD2,PPP1R11,TMEM119,ARHGEF25,KANK2,ITIH5,EFNB1,FADS3,NKD1,TIMP3,TSPAN7,HEY2,MRPS34,SNRPC,CHTOP,DCTN3,RASGRP2,MAF
ToppCell Atlas	cee89d4340738f09d07a159cd6aeee4300776988	PND14-Endothelial|PND14 / Age_group by Lineage, Lineage_subclass, Cell_type, subtypes-by-prolif	0.003329	31.5	0.11	1.071	4	194	GATA2,SOX7,TBX3,FOXF1		Coexpression Atlas	mendel_RNAseq_e18.5_Urothelium_Krt5CreRFP_2500	mendel_RNAseq_e18.5_Urothelium_Krt5CreRFP_2500	0.01505	48.41	0.4322	3.74	44	1928	DAPL1,RPS5,GATA2,DAG1,MIDEAS,ALS2CL,NDRG2,PHB1,S100A3,GLMP,S100A4,BLVRB,S100A11,MFGE8,CD82,TLE5,SCNN1B,PXN,TIMM17A,C11orf71,GMPPA,AGTRAP,VAT1,TBX3,MAN2B2,RHBDF1,S100A16,ARHGAP23,ANXA7,LRATD1,COX6B1,EFHD2,PYM1,DOK2,HIF3A,SH3D21,PLCD3,TMEM120A,MANSC1,LRP10,SIGIRR,TRIM62,RAB1B,DCTN3
ToppCell Atlas	68004855b23fe1e31e8452d70effabc78a4a0bd3	Children_(3_yrs)-Endothelial-capillary_endothelial_cell_(Cap1)-D139|Children_(3_yrs) / Lineage, Cell type, age group and donor	0.003329	31.5	0.11	1.071	4	194	GATA2,DACH1,FOXF1,HIF3A		Coexpression Atlas	gudmap_kidney_P0_JuxtaGlom_Ren1_k1_1000	kidney_P0_JuxtaGlom_Ren1_k-means-cluster#1_top-relative-expression-ranked_1000	0.01536	49.39	0.4352	3.766	8	94	INPP5A,ADARB1,PLAC8,S100A4,GJA4,GIMAP6,ESAM,CDH5
ToppCell Atlas	df56e23f1dcf1902d29392fcc947e0e268e1648b	facs-Lung-Endomucin_-18m-Endothelial|Lung / Lung_Trachea - method, tissue, subtissue, age, lineage, cell ontology and free annotation	0.003329	31.5	0.11	1.071	4	194	GATA2,SOX7,TBX3,FOXF1		Coexpression Atlas	gudmap_dev gonad_e13.5_M_gudmap_devVasTestis_Flk_k2_200	dev gonad_e13.5_M_DevVasTestis_Flk_k-means-cluster#2_top-relative-expression-ranked_200	0.01543	49.62	0.4352	3.766	9	123	PECAM1,GJA4,GIMAP6,S100A16,ESAM,S1PR1,TIE1,MMRN2,CDH5
ToppCell Atlas	3cbd9622a68e89add90e589867d88c83c5a33476	Endothelial-endothelial_cell_of_vein|World / Lineage, Cell type, age group and donor	0.003329	31.5	0.11	1.071	4	194	GATA2,DACH1,SOX7,HIF3A		Coexpression Atlas	gudmap_dev gonad_e12.5_M_gudmap_devVasTestis_Flk_k2_200	dev gonad_e12.5_M_DevVasTestis_Flk_k-means-cluster#2_top-relative-expression-ranked_200	0.01666	53.57	0.4659	4.031	10	156	PECAM1,SOX7,GJA4,GIMAP6,S100A16,ESAM,S1PR1,TIE1,MMRN2,CDH5
ToppCell Atlas	d1080c86884916c22894b27994141463f5919812	PND07-Endothelial|PND07 / Age_group by Lineage, Lineage_subclass, Cell_type, subtypes-by-prolif	0.003329	31.5	0.11	1.071	4	194	GATA2,SOX7,TBX3,FOXF1		Coexpression Atlas	gudmap_kidney_adult_RenCorpuscGlomer_k3_200	kidney_adult_RenCorpuscGlomer_k-means-cluster#3_top-relative-expression-ranked_200	0.01798	57.81	0.4984	4.313	6	47	PECAM1,PLAC8,S100A4,GIMAP6,MMRN2,CDH5
ToppCell Atlas	8deeb3e00237e3d9ad5a1457cd0061576421b9e9	PND14-Endothelial-Endothelial_blood-vessel-Microvascular_EC-CAP2|PND14 / Age_group by Lineage, Lineage_subclass, Cell_type, subtypes-by-prolif	0.003329	31.5	0.11	1.071	4	194	GATA2,DACH1,TBX3,FOXF1		Coexpression Atlas	PCBC_ctl_PulmonMicrovasc_100	Progenitor-Cell-Biology-Consortium_reference_PulmonMicrovasc_top-relative-expression-ranked_100	0.02246	72.22	0.612	5.296	8	99	ACVRL1,MFNG,SCNN1B,GIMAP6,DLL4,ESAM,TIE1,CDH5
ToppCell Atlas	32962060d80f3edffbe9f0ecad3000c3a9817865	PND14-Endothelial-Endothelial_blood-vessel|PND14 / Age_group by Lineage, Lineage_subclass, Cell_type, subtypes-by-prolif	0.003329	31.5	0.11	1.071	4	194	GATA2,SOX7,TBX3,FOXF1		Coexpression Atlas	PCBC_ctl_CardioEndothel_100	Progenitor-Cell-Biology-Consortium_reference_CardioEndothel_top-relative-expression-ranked_100	0.02246	72.22	0.612	5.296	8	99	ACVRL1,SOX7,GIMAP6,DLL4,ESAM,TIE1,MMRN2,CDH5
ToppCell Atlas	f159ef8541d75a4e98468947f231bb463bec922c	facs-Lung-nan-3m-Endothelial-endothelial_cell_of_lung|Lung / Lung_Trachea - method, tissue, subtissue, age, lineage, cell ontology and free annotation	0.003329	31.5	0.11	1.071	4	194	GATA2,SOX7,TBX3,FOXF1		Coexpression Atlas	gudmap_dev gonad_e11.5_M_ReproVasc_Flk_1000	dev gonad_e11.5_M_ReproVasc_Flk_top-relative-expression-ranked_1000	0.02516	80.93	0.6801	5.885	24	795	ABI3,PECAM1,ACVRL1,SOX7,GJA4,MFNG,GIMAP6,NOTCH4,ADCY4,S100A16,DLL4,MAN1C1,SH2D3C,ESAM,S1PR1,C1orf115,TIE1,USHBP1,KANK3,MMRN2,MAPK3,CDH5,CX3CR1,RASGRP2
ToppCell Atlas	18b7f901c12ca4f21f9a1eafd092aefe4d668b6d	COPD-Endothelial-VE_Capillary_B|COPD / Disease state, Lineage and Cell class	0.003329	31.5	0.11	1.071	4	194	SOX7,TBX3,FOXF1,HIF3A		Coexpression Atlas	gudmap_RNAseq_e15.5_Mesangium_2500_K2	gudmap_RNAseq_e15.5_Mesangium_2500_K2	0.02547	81.91	0.6826	5.907	33	1298	MYADM,HINT1,RPS5,DACH1,PHB1,GLMP,BLVRB,PTPRS,TMEM178A,CLTA,TIMM17A,NOP10,C11orf71,SDHC,CA4,TRIB2,PSMG3,C12orf75,COX6B1,EFHD2,PPP1R11,TMEM119,ARHGEF25,KANK2,ITIH5,EFNB1,NKD1,TSPAN7,HEY2,MRPS34,SNRPC,CHTOP,DCTN3
ToppCell Atlas	1b382508453c5b08fb617f626b230adf3b6cff99	PND10-Endothelial-Endothelial_blood-vessel-Microvascular_EC-CAP1|PND10 / Age_group by Lineage, Lineage_subclass, Cell_type, subtypes-by-prolif	0.003329	31.5	0.11	1.071	4	194	GATA2,SOX7,TBX3,FOXF1		Coexpression Atlas	gudmap_developingKidney_e15.5_stage III -IV renal corpusc_1000_k3	DevelopingKidney_e15.5_stage III -IV renal corpusc_emap-27945_k-means-cluster#3_top-relative-expression-ranked_1000	0.02995	96.33	0.7961	6.889	8	103	TWF2,NHERF2,MFNG,GIMAP6,DLL4,ESAM,USHBP1,MMRN2
ToppCell Atlas	b81801fb16e8bd0d6083fe32866051d3c60f3dc7	PND14-Endothelial-Endothelial_blood-vessel-Microvascular_EC-CAP2-CAP2_mature|PND14 / Age_group by Lineage, Lineage_subclass, Cell_type, subtypes-by-prolif	0.003329	31.5	0.11	1.071	4	194	GATA2,DACH1,TBX3,FOXF1		Coexpression Atlas	facebase_RNAseq_e8.5_ParaxMesoderm_2500_K3	facebase_RNAseq_e8.5_ParaxMesoderm_2500_K3	0.03243	104.3	0.8416	7.283	9	135	ABI3,PPP1R14A,ACVRL1,DLL4,ESAM,TIE1,CDH5,SLC29A1,RASGRP2
ToppCell Atlas	e8102c8811333f04de7280b7d9b6b85cebb815ac	facs-Lung-ENDOMUCIN-18m-Endothelial-Vein_endothelial_cell|Lung / Lung_Trachea - method, tissue, subtissue, age, lineage, cell ontology and free annotation	0.003329	31.5	0.11	1.071	4	194	GATA2,SOX7,FOXF1,ZNF503		Coexpression Atlas	gudmap_developingKidney_e15.5_stage III -IV renal corpusc_500_k1	DevelopingKidney_e15.5_stage III -IV renal corpusc_emap-27945_k-means-cluster#1_top-relative-expression-ranked_500	0.03245	104.4	0.8416	7.283	6	52	NHERF2,MFNG,GIMAP6,USHBP1,MMRN2,RASGRP2
ToppCell Atlas	3b5ba12375102598468cb09e66af9241b66c3cf9	facs-Lung-18m-Endothelial|18m / method, tissue, age, lineage, sublineage, cell ontologies, cell type and subtype	0.003329	31.5	0.11	1.071	4	194	GATA2,SOX7,TBX3,FOXF1		Coexpression Atlas	Facebase_RNAseq_ratio_e10.5_MandibularArch_vs_MaxillaryArch_1000	FacebaseRNAseq_ratio_e10.5_MandibularArch_vs_MaxillaryArch_top-relative-expression-ranked_1000	0.03441	110.7	0.8852	7.66	27	974	IL11RA,MAN2C1,PSEN2,DAPL1,SMDT1,INPP5A,BCL7B,AKR1A1,NDRG2,BAP1,S100A4,CD82,TLE5,TALDO1,GIMAP6,SEMA4D,TBX3,DEXI,ADRM1,PSMG3,SOSTDC1,ARHGEF25,PIGZ,PLCD3,FEZ1,KANK3,SNRPC
ToppCell Atlas	963b3fbee0575af8379baa397ace65949eaf34f7	Adult-Endothelial|Adult / Lineage, Cell type, age group and donor	0.003329	31.5	0.11	1.071	4	194	GATA2,DACH1,TBX3,HIF3A		Coexpression Atlas	gudmap_dev gonad_e11.5_M_ReproVasc_Flk_500	dev gonad_e11.5_M_ReproVasc_Flk_top-relative-expression-ranked_500	0.035	112.5	0.8932	7.729	16	414	ABI3,PECAM1,SOX7,GJA4,GIMAP6,ADCY4,S100A16,MAN1C1,SH2D3C,ESAM,S1PR1,TIE1,MMRN2,CDH5,CX3CR1,RASGRP2
ToppCell Atlas	e30a3765feae5cd10ddba16a166c31eb5717edd3	facs-Lung-Endomucin_-18m-Endothelial-Capillary_endothelial_cell|Lung / Lung_Trachea - method, tissue, subtissue, age, lineage, cell ontology and free annotation	0.003329	31.5	0.11	1.071	4	194	GATA2,SOX7,TBX3,FOXF1		Coexpression Atlas	gudmap_kidney_adult_RenMedVasc_Tie2_200	kidney_adult_RenMedVasc_Tie2_top-relative-expression-ranked_200	0.0386	124.1	0.9775	8.459	10	172	PECAM1,NHERF2,GIMAP6,ESAM,S1PR1,TIE1,USHBP1,KANK3,MMRN2,CDH5
ToppCell Atlas	0cf4e67d4024652794b5bfdd4a71a7d98900b4c8	(6)_Endothelial-B_(Artery)|World / Lung cell shreds - cell class (v4) and cell subclass (v4)	0.003329	31.5	0.11	1.071	4	194	DACH1,HEY2,SOX7,FOXF1		Coexpression Atlas	Facebase_RNAseq_ratio_e10.5_MandibularArch_vs_MaxillaryArch_500_K4	FacebaseRNAseq_ratio_e10.5_MandibularArch_vs_MaxillaryArch_top-relative-expression-ranked_500_k-means-cluster#4	0.04055	130.4	1.019	8.817	10	173	IL11RA,MAN2C1,DAPL1,SMDT1,BCL7B,BAP1,DEXI,ADRM1,ARHGEF25,SNRPC
ToppCell Atlas	c6cee7d15af76f9a60d7f414ef0bcc1735c47b7a	PND14-Endothelial-Endothelial_blood-vessel-Microvascular_EC|PND14 / Age_group by Lineage, Lineage_subclass, Cell_type, subtypes-by-prolif	0.003329	31.5	0.11	1.071	4	194	GATA2,SOX7,TBX3,FOXF1		Coexpression Atlas	mendel_RNAseq_e18.5_Urothelium_Krt5CreRFP_2500_K4	mendel_RNAseq_e18.5_Urothelium_Krt5CreRFP_2500_K4	0.04564	146.8	1.132	9.794	33	1337	RPS5,DAG1,MIDEAS,ALS2CL,NDRG2,PHB1,S100A3,GLMP,S100A4,BLVRB,S100A11,TLE5,PXN,TIMM17A,C11orf71,GMPPA,AGTRAP,VAT1,MAN2B2,S100A16,ANXA7,LRATD1,COX6B1,PYM1,DOK2,HIF3A,SH3D21,PLCD3,MANSC1,LRP10,TRIM62,RAB1B,DCTN3
ToppCell Atlas	44c7d4b75f3b7c9301eba20610e548a01a84ae40	PND03-Endothelial-Endothelial_blood-vessel-Microvascular_EC-CAP1|PND03 / Age_group by Lineage, Lineage_subclass, Cell_type, subtypes-by-prolif	0.003329	31.5	0.11	1.071	4	194	GATA2,SOX7,TBX3,ZNF503		Coexpression Atlas	gudmap_developingKidney_e15.5_Endothelial cells_100_k1	DevelopingKidney_e15.5_Endothelial cells_emap-29965_k-means-cluster#1_top-relative-expression-ranked_100	0.04575	147.1	1.132	9.794	5	34	MFNG,NOTCH4,CORO1A,TIE1,CDH5
ToppCell Atlas	12496bc964d1c572241410524a89ca1a9fdb7e34	PND07-Endothelial-Endothelial_blood-vessel|PND07 / Age_group by Lineage, Lineage_subclass, Cell_type, subtypes-by-prolif	0.003329	31.5	0.11	1.071	4	194	GATA2,SOX7,TBX3,FOXF1		Computational	MODULE_60	Heart genes.	0.009842	6.407	6.407	45.21	21	422	MAN2C1,LRRC32,TNFRSF14,S100A4,BLVRB,CCN5,S100A11,GJA4,CLN3,RGL2,CA4,HYAL1,CORO1A,FAM107A,FEZ1,TIMP3,TSPAN7,PKN1,M6PR,CDH5,SLC29A1
ToppCell Atlas	46e36817fd1ed27af8013375214c38c9a9271640	PND07-Endothelial-Endothelial_blood-vessel-Microvascular_EC|PND07 / Age_group by Lineage, Lineage_subclass, Cell_type, subtypes-by-prolif	0.003329	31.5	0.11	1.071	4	194	GATA2,SOX7,TBX3,FOXF1		Cytoband	1q21	1q21	0.01224	3.537	3.537	22.09	6	91	PRUNE1,S100A3,S100A4,S100A11,S100A16,SCAMP3
ToppCell Atlas	7f24023df47935286f185dd428d48797daf26f49	PND03-Endothelial-Endothelial_blood-vessel-Microvascular_EC-CAP1-CAP1_mature|PND03 / Age_group by Lineage, Lineage_subclass, Cell_type, subtypes-by-prolif	0.003329	31.5	0.11	1.071	4	194	GATA2,SOX7,TBX3,ZNF503		Drug	ctd:C006703	benzo(b)fluoranthene	5.676e-05	1.18	0.5902	6.209	42	1539	SERPINA3,MYADM,ZNF346,ABI3,DAPL1,PECAM1,BCL7B,GATA2,DACH1,MIDEAS,VSIR,PLAC8,S100A4,GJA4,MFGE8,MFNG,TMEM178A,SUN2,GIMAP6,FOXF1,VAT1,ADCY4,TRIB2,ARHGAP23,ANXA7,ESAM,ACKR4,S1PR1,PKIG,EFNB1,GNA14,NKD1,FAM107A,TIE1,USHBP1,ASPH,MMRN2,UHRF1,LTBP2,IL2RB,CDH5,CX3CR1
ToppCell Atlas	f93f5148b136819d87faef89707dbaba07d6c2b5	PND03-Endothelial-Endothelial_blood-vessel|PND03 / Age_group by Lineage, Lineage_subclass, Cell_type, subtypes-by-prolif	0.003329	31.5	0.11	1.071	4	194	GATA2,SOX7,TBX3,FOXF1		Drug	ctd:C051752	nefazodone	0.0004842	10.07	3.356	35.31	41	1605	ATP6V0B,RPS5,DAG1,ATP6V1F,AKR1A1,BCL6,PTEN,NDRG2,RUVBL2,PLEKHB1,PHB1,TXNRD1,BLVRB,RPL23,CD82,AP2M1,TLE5,SUN2,C1QBP,RAB7A,TIMM17A,C1R,DHTKD1,SDHC,VAT1,RAD23B,TEX261,DEXI,ADRM1,PSMG3,ANXA7,TRMT1,S1PR1,SLC3A2,LIMS2,SLC6A9,MRPS34,MAPK3,TM2D1,SNRPC,SLC29A1
ToppCell Atlas	485fe5538fabec457b9a51feb641f2a91cbf4e18	Control-Endothelial|Control / Disease state, Lineage and Cell class	0.003329	31.5	0.11	1.071	4	194	GATA2,SOX7,FOXF1,HIF3A		Drug	6642_DN	Doxazosin mesylate [77883-43-3]; Down 200; 7.4uM; PC3; HT_HG-U133A	0.001921	39.94	9.376	98.63	12	194	INPP5A,GATA2,BCL6,PLEKHB1,MFGE8,GRK2,PTPRE,TIMM17A,TARS2,CD22,ASPH,CHTOP
ToppCell Atlas	4b0d63babb8a46ff45731d5f82b29ccaf6c9402d	facs-Lung-ENDOMUCIN-18m-Endothelial-vein_endothelial_cell|Lung / Lung_Trachea - method, tissue, subtissue, age, lineage, cell ontology and free annotation	0.003329	31.5	0.11	1.071	4	194	GATA2,SOX7,FOXF1,ZNF503		Drug	6947_UP	clozapine; Up 200; 10uM; MCF7; HT_HG-U133A	0.002254	46.88	9.376	98.63	12	197	OR7E24,PLEKHB1,CD82,BRAF,MIER2,MAN1C1,BTBD2,SLC6A9,GNA14,ZNF335,SLC29A1,CHTOP
ToppCell Atlas	d700e959e060932e3854a9cf294799465efbe18b	PND03-Endothelial-Endothelial_blood-vessel-Microvascular_EC|PND03 / Age_group by Lineage, Lineage_subclass, Cell_type, subtypes-by-prolif	0.003397	32.15	0.11	1.071	4	195	GATA2,SOX7,TBX3,FOXF1		Drug	4162_DN	Tobramycin [32986-56-4]; Down 200; 8.6uM; MCF7; HT_HG-U133A	0.01301	270.5	30.05	316.1	11	196	PSEN2,DAG1,BCL6,ADARB1,PRUNE1,CD82,TEX261,TIMP3,ASPH,LTBP2,IFI6
ToppCell Atlas	e5f14f6015ea5e6fa065f906ad22157e3de15c68	facs-Lung-ENDOMUCIN-18m-Endothelial-endothelial_cell_of_lung|Lung / Lung_Trachea - method, tissue, subtissue, age, lineage, cell ontology and free annotation	0.003397	32.15	0.11	1.071	4	195	GATA2,SOX7,TBX3,FOXF1		Drug	5307_UP	Flupentixol dihydrochloride cis-(Z) [2413-38-9]; Up 200; 7.8uM; MCF7; HT_HG-U133A	0.01301	270.5	30.05	316.1	11	196	S100A4,NHERF2,PTPRE,PXN,TAF1C,E2F4,KANK2,GTF3C2,ASPH,LTBP2,MAPK3
ToppCell Atlas	5b84fd5be31386eb1d6048bbf28626032361842e	facs-Lung-ENDOMUCIN-18m-Endothelial|Lung / Lung_Trachea - method, tissue, subtissue, age, lineage, cell ontology and free annotation	0.003397	32.15	0.11	1.071	4	195	GATA2,SOX7,TBX3,FOXF1		Drug	4970_UP	Hydrochlorothiazide [58-93-5]; Up 200; 13.4uM; MCF7; HT_HG-U133A	0.01301	270.5	30.05	316.1	11	196	NDRG2,ITIH3,CD82,GRK2,AJAP1,CASKIN2,RAD23B,TBX3,BTBD2,TIMP3,EFR3B
ToppCell Atlas	304f0dc91bb57e98b0ca31d6bfb3ff9364e4da56	ASK440-Endothelial-Endothelium|ASK440 / Donor, Lineage and Cell class of Lung cells from Dropseq	0.003397	32.15	0.11	1.071	4	195	DACH1,TBX3,FOXF1,HIF3A		Drug	ctd:C584509	C646 compound	0.01639	340.9	34.09	358.6	42	1916	SERPINA3,INPP5A,PECAM1,TNFRSF14,GATA2,APBB3,TXNRD1,GLMP,PHF1,BLVRB,RPL23,MFNG,GSE1,TLE5,CLN3,SUN2,URM1,PXN,TSEN15,VAT1,DEXI,MAN2B2,RHBDF1,ADRM1,BTBD2,YWHAE,SLC3A2,ZNF503,PLCD3,TMEM120A,TIMP3,SIGIRR,TSPAN7,EFR3B,UHRF1,RAB1B,MAPK3,CDC25B,IFI6,SLC29A1,SLX4,RNF182
ToppCell Atlas	bd11d771938251c091a50d559a2c38d1c4a04033	LAM-Endothelial-VasEndo-2|LAM / Condition, Lineage and Cell class	0.003397	32.15	0.11	1.071	4	195	GATA2,SOX7,FOXF1,HIF3A		Drug	2195_DN	Lycorine hydrochloride [2188-68-3]; Down 200; 12.4uM; HL60; HT_HG-U133A	0.02381	495.2	44.77	471	10	172	GATA2,GSE1,PIK3CD,GIMAP6,SEMA4D,TRIB2,MAN1C1,KANK2,MANSC1,CX3CR1
ToppCell Atlas	cd011433b3b9bfb1adb13eca2f3f2a5db024cd94	PND10-Endothelial-Endothelial_blood-vessel-Microvascular_EC-CAP1-CAP1_mature|PND10 / Age_group by Lineage, Lineage_subclass, Cell_type, subtypes-by-prolif	0.003397	32.15	0.11	1.071	4	195	GATA2,SOX7,TBX3,FOXF1		Drug	CID000000765	9-beta-D-arabinofuranosylguanine	0.02583	537.2	44.77	471	24	843	HINT1,PSEN2,DACH1,PPP1R14A,DAG1,TWF2,ADARB1,RUVBL2,GGA3,CD82,ADRB1,GRK2,SUN2,AGTRAP,ADCY4,TRMT1,SCAMP2,ARHGEF25,YWHAE,S1PR1,GNA14,PKN1,MAPK3,SLC29A1
ToppCell Atlas	52b2bbf12e5f86c493f6634697aeb23a68cc916d	facs-Lung-ENDOMUCIN-18m-Endothelial-Capillary_endothelial_cell|Lung / Lung_Trachea - method, tissue, subtissue, age, lineage, cell ontology and free annotation	0.003397	32.15	0.11	1.071	4	195	GATA2,SOX7,TBX3,FOXF1		Drug	ctd:C012655	nimesulide	0.03026	629.2	48.4	509.2	30	1202	ATP6V0B,PSEN2,RPS5,DAG1,ATP6V1F,AKR1A1,NDRG2,RXRG,PHB1,TXNRD1,BLVRB,RPL23,MFGE8,CD82,TLE5,C1QBP,TIMM17A,GMPPA,SDHC,TEX261,ADRM1,ANXA7,S1PR1,SLC3A2,SLC6A9,SIGIRR,TSPAN7,MRPS34,MAPK3,TM2D1
ToppCell Atlas	094cf6591daa5ffad36e44122b6f524a3a34c2fd	Children_(3_yrs)-Endothelial|Children_(3_yrs) / Lineage, Cell type, age group and donor	0.003397	32.15	0.11	1.071	4	195	GATA2,DACH1,TBX3,HIF3A		Drug	CID000000584	HCCA	0.03618	752.4	48.52	510.4	6	56	ADRA1A,ADRB1,GRK2,AOC3,IL2RB,M6PR
ToppCell Atlas	56c66a3655820961e1390b8f4bcc5618e8d0c5a8	Control-Endothelial-VE_Arterial|Control / Disease state, Lineage and Cell class	0.003397	32.15	0.11	1.071	4	195	GATA2,SOX7,FOXF1,HIF3A		Drug	ctd:D008694	Methamphetamine	0.03733	776.3	48.52	510.4	33	1401	PPP1R14A,BCL6,ACVRL1,PTEN,ALS2CL,PHB1,NHERF2,S100A11,GJA4,AJAP1,BRAF,PTPRS,PXN,RGL2,CA4,ADCY4,RHBDF1,PGGHG,TAF1C,LRATD1,SH2D3C,TRMT1,MUS81,ARHGEF25,LIMS2,PLCD3,SLC6A9,EFNB1,TIE1,SIGIRR,KANK3,CX3CR1,RASGRP2
ToppCell Atlas	ba869f7a86f37fd6d84d6ad69baca0e0faaf5887	renal_medulla_nuclei-Adult_normal_reference-Mesenchymal-Fibroblast-Collagen-low_Matrisome-low_fibroblast|Adult_normal_reference / Celltypes from Cells and Nuclei per compartment and clinical group	0.003467	32.81	0.11	1.071	4	196	DACH1,AEBP1,TBX3,HIF3A		GO: Biological Process	GO:0003158	endothelium development	0.002703	11.62	11.62	103.9	13	224	MYADM,PECAM1,ACVRL1,GJA4,PTPRS,NOTCH4,DLL4,S1PR1,SCUBE1,TIE1,HEY2,RAB1B,CDH5
ToppCell Atlas	69f03546c42c942ab8ac8746167c8d44d574b4c6	facs-Lung-ENDOMUCIN|Lung / Lung_Trachea - method, tissue, subtissue, age, lineage, cell ontology and free annotation	0.003467	32.81	0.11	1.071	4	196	GATA2,SOX7,TBX3,FOXF1		GO: Biological Process	GO:0035912	dorsal aorta morphogenesis	0.005787	24.87	12.44	111.2	4	11	GATA2,ACVRL1,DLL4,HEY2
ToppCell Atlas	30ad56d49000e4ddce73b4443b3994564bd1e2d6	renal_medulla_nuclei-Adult_normal_reference-Mesenchymal-Fibroblast-Collagen-low_Matrisome-low_fibroblast-|Adult_normal_reference / Celltypes from Cells and Nuclei per compartment and clinical group	0.003467	32.81	0.11	1.071	4	196	DACH1,AEBP1,TBX3,HIF3A		GO: Biological Process	GO:0045446	endothelial cell differentiation	0.01803	77.49	25.83	231	11	192	MYADM,PECAM1,ACVRL1,PTPRS,NOTCH4,S1PR1,SCUBE1,TIE1,HEY2,RAB1B,CDH5
ToppCell Atlas	a529681d822a95dd1980b7b1c71dc61aaf0baecd	PND03-Endothelial|PND03 / Age_group by Lineage, Lineage_subclass, Cell_type, subtypes-by-prolif	0.003467	32.81	0.11	1.071	4	196	GATA2,SOX7,TBX3,FOXF1		GO: Biological Process	GO:0044087	regulation of cellular component biogenesis	0.02769	119	29.75	266.1	31	1189	MYADM,ABI3,PSEN2,PECAM1,DAG1,ATP6V1F,TWF2,ACVRL1,PTEN,PRUNE1,BRAF,PTPRS,CLN3,IZUMO1,PXN,RAB7A,SEMA4D,HYAL1,TPPP,ESAM,KANK2,S1PR1,CORO1A,EFNB1,FAM107A,TIE1,FEZ1,KANK3,RAB1B,CDH5,SLX4
ToppCell Atlas	f6df26ab9eebae893768a4f70a064ce9f60da93c	facs-Lung-ENDOMUCIN-18m|Lung / Lung_Trachea - method, tissue, subtissue, age, lineage, cell ontology and free annotation	0.003467	32.81	0.11	1.071	4	196	GATA2,SOX7,TBX3,FOXF1		GO: Biological Process	GO:0090066	regulation of anatomical structure size	0.04076	175.2	32.38	289.5	21	663	MYADM,PECAM1,SLC12A8,TWF2,ACVRL1,PTEN,ADRA1A,AP2M1,ADRB1,GRK2,PTPRS,PIK3CD,CLN3,SCNN1B,SEMA4D,ANXA7,ESAM,E2F4,KANK2,CORO1A,KANK3
ToppCell Atlas	8f0f72ead06abe02b575e443552eacc2151077ef	IPF-Endothelial-VE_Capillary_B|Endothelial / Disease state, Lineage and Cell class	0.003467	32.81	0.11	1.071	4	196	GATA2,TBX3,FOXF1,HIF3A		Interaction	int:SRC	SRC interactions	0.002276	22.16	22.16	216.3	24	662	PECAM1,DAG1,PHF1,GRK2,PTPRE,BRAF,IZUMO1,PXN,TNS3,NRAS,ANXA7,COX6B1,SH2D3C,E2F4,DOK2,BTBD2,YWHAE,S1PR1,CLDN10,MANSC1,EFNB1,MAPK3,CDH5,SLC29A1
ToppCell Atlas	a53caedd0103bd162b3aee8ab87b4442a5e0338f	5'-Parenchyma_lung-Endothelial-Blood_vessel_EC-capillary_endothelial_cell-EC_aerocyte_capillary-EC_aerocyte_capillary_L.2.0.1.2|5' / 5'-vs-3', Tissue groups, Lineages, Lineage subclass, Cell_type2, Cell_subtype2_L4.5	0.003467	32.81	0.11	1.071	4	196	DACH1,SOX7,TBX3,FOXF1		MicroRNA	hsa-miR-939:mirSVR_lowEffct	hsa-miR-939:mirSVR_nonconserved_lowEffect-0.1-0.5	1.301e-19	9.072e-16	9.072e-16	8.553e-15	44	1560	ZNF346,PSEN2,BCL7B,TNFRSF14,APBB3,DAG1,BCL6,ACVRL1,PTEN,NDRG2,RXRG,GALNT13,NHERF2,ADRA1A,PTPRE,PTPRS,URM1,PXN,GIMAP6,MIER2,TBX3,DEXI,ADRM1,SH2D3C,CTDSP1,TBC1D25,TMEM119,SCAMP2,MS4A15,KANK2,YWHAE,PLCD3,PKIG,CORO1A,C1orf115,GNA14,FAM107A,TIE1,ASPH,RAB1B,LRRN4,CDH5,SLC29A1,CX3CR1
ToppCell Atlas	06389b8fb0cd744326ba0523483f742215b6e57b	15-Distal|15 / Age, Tissue, Lineage and Cell class	0.003467	32.81	0.11	1.071	4	196	DACH1,FOXF1,ZNF503,MAF		MicroRNA	hsa-miR-3175:mirSVR_lowEffct	hsa-miR-3175:mirSVR_nonconserved_lowEffect-0.1-0.5	8.698e-18	6.065e-14	3.033e-14	2.859e-13	45	1829	WBP2,ZNF346,TNFRSF14,ATP6V1F,PLEKHB1,GALNT13,MXRA7,RAB8A,PHF1,ADRA1A,PTPRE,MOCS3,CLN3,SCN4B,DHTKD1,TSEN15,GIMAP6,HMGCLL1,FOXF1,VAT1,SEMA4D,TBX3,RHBDF1,S100A16,PGGHG,ARHGAP23,TAF1C,OR7E5P,TRMT1,ESAM,EFHD2,SCAMP2,HIF3A,XKR6,FAM107A,TRIM62,ASPH,TSPAN7,EFR3B,RAB1B,LRRN4,MAPK3,SLC29A1,SLX4,CX3CR1
ToppCell Atlas	e567f91fa398fd306d025dcfe89bd50a60216537	Smart-start-Cell-Wel_seq-Non-neoplastic-Endothelial-Endothelial_mature-Endo_capilar|Smart-start-Cell-Wel_seq / Platform, Oncotype, Lineage, Cell_class, celltype (level4), mutation group	0.003537	33.48	0.11	1.071	4	197	DACH1,SOX7,TBX3,FOXF1		MicroRNA	hsa-miR-4492		3.797e-16	2.648e-12	8.825e-13	8.32e-12	35	1148	WBP2,ZNF346,LRRC32,TNFRSF14,DAG1,ACVRL1,KCNIP3,PLEKHB1,VSIR,BAP1,SOX7,ADRA1A,CASKIN2,URM1,PXN,RAB7A,RGL2,FOXK1,MAN1C1,TPPP,EFHD2,CTDSP1,PPP1R11,NFAM1,PLCD3,PKIG,NSUN5,SCUBE1,NKD1,TRIM62,ASPH,TSPAN7,AOC3,CDH5,SLX4
ToppCell Atlas	1da8ba5bbab232add6e43ad78b15c2339d0c2bc3	5'-GW_trimst-2-SmallIntestine-Mesenchymal-fibroblastic-Stromal_2_(NPY+)|GW_trimst-2 / Celltypes from developing, pediatric, Crohn's, & adult GI tract	0.003537	33.48	0.11	1.071	4	197	DACH1,TBX3,RXRG,FOXF1		MicroRNA	hsa-miR-4298:mirSVR_lowEffct	hsa-miR-4298:mirSVR_nonconserved_lowEffect-0.1-0.5	6.637e-16	4.628e-12	1.157e-12	1.091e-11	41	1674	WBP2,ATP6V0B,PSEN2,APBB3,DAG1,NMUR1,TWF2,MIDEAS,ALS2CL,NDRG2,PLEKHB1,PLAC8,SLC39A13,PHB1,PHF1,CD82,PTPRE,CASKIN2,SCN4B,HMGCLL1,AGTRAP,TMEM138,MUS81,CTDSP1,SNX33,PIGZ,YWHAE,ITIH5,LIMS2,PKIG,C1orf115,EFNB1,TIMP3,TRIM62,ASPH,AOC3,MMRN2,LTBP2,RAB1B,CDC25B,CX3CR1
ToppCell Atlas	7e86ff9dafcbaaa7464d61484dd48bfeb7eae6e4	COVID-19-lung-Capillary_1|lung / Disease (COVID-19 only), tissue and cell type	0.003537	33.48	0.11	1.071	4	197	DACH1,SOX7,TBX3,HIF3A		MicroRNA	hsa-miR-1275:mirSVR_lowEffct	hsa-miR-1275:mirSVR_nonconserved_lowEffect-0.1-0.5	1.36e-14	9.485e-11	1.897e-11	1.788e-10	41	1825	OR7E47P,IL11RA,MYADM,ZNF346,SNX3,ATP6V0B,DAG1,NMUR1,BCL6,RUVBL2,SLC39A13,GLMP,PHF1,MFGE8,MYO15B,ADRB1,MOCS3,URM1,TALDO1,GIMAP6,SDHC,TNS3,CA4,AGTRAP,TBX3,DEXI,RHBDF1,DLL4,ANXA7,OR7E5P,SH2D3C,MUS81,E2F4,HIF3A,KANK2,C1orf115,TIE1,ASPH,EFR3B,MRPS34,UHRF1
ToppCell Atlas	ebf9be068eaa658493fa7884fd19f34642922acb	nucseq-Endothelial|nucseq / Celltype signatures by Technology, Lineage, Lineage_subclass, Celltype_group, Cell_type2	0.003537	33.48	0.11	1.071	4	197	DACH1,SOX7,TBX3,HIF3A		MicroRNA	hsa-miR-541:mirSVR_lowEffct	hsa-miR-541:mirSVR_nonconserved_lowEffect-0.1-0.5	3.011e-13	2.1e-09	3.118e-10	2.94e-09	38	1704	MYADM,ABI3,LRRC32,TWF2,ZNF362,ALS2CL,VSIR,SLC39A13,RAB8A,GJA4,MYO15B,TLE5,CASKIN2,SCNN1B,PXN,GMPPA,AGTRAP,ARHGAP23,ESAM,EFHD2,CTDSP1,PPP1R11,TMEM119,SNX33,HIF3A,BTBD2,TARS2,PLCD3,CORO1A,SEC24C,FEZ1,ASPH,EFR3B,LTBP2,RAB1B,CDH5,DCTN3,MAF
ToppCell Atlas	797ea1c9f75f88b51fdfc17a2b27ed0199ae64c9	wk_20-22-Endothelial-Blood_vessel_endothelial-Late_cap|wk_20-22 / Celltypes from embryonic and fetal-stage human lung	0.003537	33.48	0.11	1.071	4	197	GATA2,SOX7,TBX3,FOXF1		MicroRNA	hsa-miR-324-3p:mirSVR_lowEffct	hsa-miR-324-3p:mirSVR_nonconserved_lowEffect-0.1-0.5	1.962e-12	1.368e-08	1.71e-09	1.612e-08	39	1907	ZNF346,RPS5,GATA2,ZNF362,ACVRL1,ALS2CL,NDRG2,ADARB1,PLEKHB1,SLC39A13,PHB1,MFNG,ADRA1A,MYO15B,AJAP1,GSE1,PTPRS,SUN2,PXN,GMPPA,RGL2,GIMAP6,SH2D3C,MUS81,HIF3A,ARHGEF25,SLC6A9,SCUBE1,EFNB1,GNA14,LRP10,FEZ1,ZNF335,EFR3B,CDC25B,CDH5,CX3CR1,RNF182,RASGRP2
ToppCell Atlas	d9e196c8b4a6ede4733946dbdba3331534954beb	3'-GW_trimst-2-SmallIntestine-Mesenchymal-fibroblastic-Stromal_2_(NPY+)|GW_trimst-2 / Celltypes from developing, pediatric, Crohn's, & adult GI tract	0.003537	33.48	0.11	1.071	4	197	DACH1,TBX3,RXRG,FOXF1		MicroRNA	hsa-miR-1225-3p:mirSVR_lowEffct	hsa-miR-1225-3p:mirSVR_nonconserved_lowEffect-0.1-0.5	9.876e-12	6.887e-08	6.887e-09	6.492e-08	30	1152	IL11RA,WBP2,SERPINA3,PSEN2,NMUR1,ATP6V1F,KCNIP3,MIDEAS,NDRG2,PLEKHB1,SLC39A13,MFNG,MYO15B,PXN,NOTCH4,TBX3,MAN1C1,TRMT1,ESAM,TBC1D25,GTF3C2,LRP10,KANK3,ASPH,EFR3B,MRPS34,ZNF333,CDC25B,IL2RB,SLC29A1
ToppCell Atlas	9ecf944984aade1bf902e3a92ea4d46a3696822f	3'-Parenchyma_lung-Endothelial-Blood_vessel_EC-capillary_endothelial_cell-EC_aerocyte_capillary|3' / 5'-vs-3', Tissue groups, Lineages, Lineage subclass, Cell_type2, Cell_subtype2_L4.5	0.003609	34.16	0.11	1.071	4	198	MIER2,TBX3,FOXF1,HIF3A		MicroRNA	hsa-miR-296-5p:mirSVR_lowEffct	hsa-miR-296-5p:mirSVR_nonconserved_lowEffect-0.1-0.5	1.644e-11	1.146e-07	1.042e-08	9.825e-08	28	1007	IL11RA,WBP2,SERPINA3,SMDT1,ACVRL1,RUVBL2,GGA3,S100A3,PHF1,MFGE8,MFNG,GRK2,AJAP1,SUN2,SDHC,S100A16,DLL4,EFHD2,CTDSP1,TBC1D25,HIF3A,TARS2,PLCD3,SLC6A9,ZNF335,AOC3,RAB1B,IL2RB
ToppCell Atlas	6fd984da5d2c419aeb34c8cbd8a00440e2f820a5	Tracheal-10x3prime_v2-Endothelial-Endothelia_vascular-VE_pulmonary_venous|10x3prime_v2 / Cell types per location group and 10X technology with lineage, and cell group designations	0.003609	34.16	0.11	1.071	4	198	GATA2,SOX7,RXRG,FOXF1		MicroRNA	hsa-miR-608:mirSVR_highEffct	hsa-miR-608:mirSVR_nonconserved_highEffect-0.5	4.251e-11	2.964e-07	2.47e-08	2.329e-07	23	662	SMDT1,LRRC32,BCL7B,ZNF362,RUVBL2,PHB1,TXNRD1,S100A11,ADRA1A,AP2M1,SCNN1B,TMT1A,VAT1,ARHGAP23,PCDHB9,TMEM138,ESAM,HIF3A,YWHAE,FAM107A,MAPK3,ZNF333,SLX4
ToppCell Atlas	d5990cab01de6e6f3757f5a50ef70ced711bb1fa	5'-Parenchyma_lung-Endothelial-Blood_vessel_EC-pulmonary_artery_endothelial_cell-EC_arterial-EC_arterial_L.2.4.1.3|5' / 5'-vs-3', Tissue groups, Lineages, Lineage subclass, Cell_type2, Cell_subtype2_L4.5	0.003609	34.16	0.11	1.071	4	198	DACH1,SOX7,TBX3,HIF3A		MicroRNA	hsa-miR-1913:mirSVR_lowEffct	hsa-miR-1913:mirSVR_nonconserved_lowEffect-0.1-0.5	7.88e-11	5.495e-07	4.227e-08	3.985e-07	35	1725	ZNF346,RPS5,GATA2,ACVRL1,ALS2CL,NDRG2,ADARB1,PLEKHB1,SLC39A13,PHB1,MFNG,ADRA1A,MYO15B,AJAP1,GSE1,PTPRS,SUN2,PXN,GMPPA,RGL2,GIMAP6,SH2D3C,HIF3A,ARHGEF25,SLC6A9,SCUBE1,EFNB1,FEZ1,ZNF335,EFR3B,CDC25B,CDH5,SLX4,RNF182,RASGRP2
ToppCell Atlas	55378e15360f867c9500b03293814965562ae55d	3'-Parenchyma_lung-Endothelial-Blood_vessel_EC-pulmonary_artery_endothelial_cell-EC_arterial-EC_arterial_L.2.4.0.0|3' / 5'-vs-3', Tissue groups, Lineages, Lineage subclass, Cell_type2, Cell_subtype2_L4.5	0.003609	34.16	0.11	1.071	4	198	DACH1,RXRG,FOXF1,HIF3A		MicroRNA	hsa-miR-4763-3p		9.862e-11	6.877e-07	4.757e-08	4.485e-07	25	839	WBP2,BCL7B,TWF2,ZNF362,ACVRL1,ALS2CL,PLEKHB1,GGA3,PHB1,NHERF2,CD82,TMA7,VAT1,SOSTDC1,EFHD2,CTDSP1,NFAM1,SLC6A9,GNA14,NKD1,FAM107A,TIMP3,SIGIRR,TRIM62,RAB1B
ToppCell Atlas	40c2171e79f578c9116d872c189f953dc61d052d	5'-Parenchyma_lung-Endothelial-Blood_vessel_EC-capillary_endothelial_cell-EC_general_capillary-EC_general_capillary_L.2.0.2.1|5' / 5'-vs-3', Tissue groups, Lineages, Lineage subclass, Cell_type2, Cell_subtype2_L4.5	0.003609	34.16	0.11	1.071	4	198	GATA2,MIER2,TBX3,FOXF1		MicroRNA	hsa-miR-1226*:mirSVR_lowEffct	hsa-miR-1226*:mirSVR_nonconserved_lowEffect-0.1-0.5	1.044e-10	7.279e-07	4.757e-08	4.485e-07	37	1948	SNX3,LRRC32,BCL7B,APBB3,TWF2,AKR1A1,KCNIP3,ALS2CL,ADARB1,RUVBL2,PLEKHB1,CD82,AP2M1,MYO15B,C11orf71,GMPPA,CA4,VAT1,TEX261,SH2D3C,ESAM,PPP1R11,HIF3A,ACKR4,CLDN10,SLC6A9,EFNB1,NKD1,GTF3C2,SEC24C,LRP10,TSPAN7,AOC3,LTBP2,IL2RB,SLX4,CX3CR1
ToppCell Atlas	a5e1b321376caf262ea48904d31afd1b8e9d3be2	(6)_Endothelial-E|World / Lung cell shreds - cell class (v4) and cell subclass (v4)	0.003609	34.16	0.11	1.071	4	198	SOX7,TBX3,FOXF1,HIF3A		MicroRNA	hsa-miR-1207-5p		1.092e-10	7.611e-07	4.757e-08	4.485e-07	27	1004	WBP2,BCL7B,GATA2,TWF2,ZNF362,ACVRL1,ALS2CL,PLEKHB1,GGA3,PHB1,NHERF2,CD82,TMA7,VAT1,SOSTDC1,EFHD2,CTDSP1,TBC1D25,NFAM1,SLC6A9,GNA14,NKD1,FAM107A,TIMP3,SIGIRR,TRIM62,RAB1B
ToppCell Atlas	c11e0044d3cc37f6bb26df033ad4448b419addfc	facs-Lung-18m|Lung / method, tissue, age, lineage, sublineage, cell ontologies, cell type and subtype	0.003682	34.85	0.11	1.071	4	199	GATA2,SOX7,TBX3,FOXF1		MicroRNA	hsa-miR-3184:mirSVR_lowEffct	hsa-miR-3184:mirSVR_nonconserved_lowEffect-0.1-0.5	1.838e-10	1.282e-06	7.54e-08	7.108e-07	36	1880	TNFRSF14,ZNF362,KCNIP3,RUVBL2,MXRA7,RAB8A,TXNRD1,PHF1,NHERF2,MYO15B,CASKIN2,SCNN1B,URM1,GIMAP6,TBX3,S100A16,SH2D3C,CTDSP1,PYM1,ACKR4,LIMS2,SLC6A9,CORO1A,TMEM120A,EFNB1,SEC24C,LRP10,TRIM62,TSPAN7,AOC3,EFR3B,UHRF1,MAPK3,ZNF333,CDC25B,SLX4
ToppCell Atlas	793ce71b78a68033ef4419ed571e1dd86b40124f	COVID-19-lung-Capillary_2|lung / Disease (COVID-19 only), tissue and cell type	0.003682	34.85	0.11	1.071	4	199	GATA2,DACH1,TBX3,HIF3A		MicroRNA	hsa-miR-1302:mirSVR_lowEffct	hsa-miR-1302:mirSVR_nonconserved_lowEffect-0.1-0.5	3.621e-10	2.525e-06	1.403e-07	1.323e-06	32	1517	ATP6V0B,PSEN2,APBB3,DAG1,AKR1A1,MIDEAS,NDRG2,PLEKHB1,PLAC8,BAP1,PHF1,CEPT1,PTPRE,TLE5,CASKIN2,CLN3,SCN4B,NTN5,AGTRAP,MUS81,XKR6,YWHAE,ITIH5,PKIG,C1orf115,TIMP3,TRIM62,ASPH,AOC3,RAB1B,CDC25B,SLX4
ToppCell Atlas	9364199c5b4540ce2e14341fd9d504b695f8249d	cellseq-Endothelial-Endothelial_Vascular-Endothelial_capillary-CAP2|cellseq / Celltype signatures by Technology, Lineage, Lineage_subclass, Celltype_group, Cell_type2	0.003682	34.85	0.11	1.071	4	199	GATA2,MIER2,TBX3,FOXF1		MicroRNA	hsa-miR-3151:mirSVR_lowEffct	hsa-miR-3151:mirSVR_nonconserved_lowEffect-0.1-0.5	5.133e-10	3.579e-06	1.881e-07	1.773e-06	35	1842	WBP2,MYADM,PSEN2,INPP5A,LRRC32,NMUR1,ACVRL1,SLC39A13,BAP1,S100A11,CEPT1,MYO15B,GRK2,TLE5,PTPRS,SUN2,CLTA,RGL2,NOTCH4,TRIB2,TMEM119,SH3D21,LIMS2,PKIG,SLC6A9,NKD1,LRP10,TRIM62,ASPH,EFR3B,LTBP2,IL2RB,CDH5,CHTOP,RNF182
ToppCell Atlas	72c96a5954dfcfbfee8f095984ce1f5249d9a679	normal_Lung-Endothelial_cells-Tip-like_ECs|Endothelial_cells / Location, Cell class and cell subclass	0.003682	34.85	0.11	1.071	4	199	GATA2,TBX3,FOXF1,ZNF503		MicroRNA	hsa-miR-4728-5p		5.394e-10	3.761e-06	1.881e-07	1.773e-06	32	1540	WBP2,MYADM,ZNF346,KCNIP3,ADARB1,VSIR,MXRA7,NHERF2,GRK2,SCN4B,SCNN1B,URM1,FOXK1,VAT1,ARHGAP23,TPPP,EFHD2,CTDSP1,PYM1,HIF3A,XKR6,CLDN10,ZNF503,LIMS2,SCUBE1,TIMP3,ASPH,AOC3,EFR3B,RAB1B,ZNF333,SLC29A1
ToppCell Atlas	30ab0750d51f168b18c434c974d24a4e70f29cc7	3'-GW_trimst-1-SmallIntestine-Mesenchymal-fibroblastic|GW_trimst-1 / Celltypes from developing, pediatric, Crohn's, & adult GI tract	0.003682	34.85	0.11	1.071	4	199	DACH1,AEBP1,FOXF1,ZNF503		MicroRNA	hsa-miR-5196-5p		7.098e-10	4.949e-06	2.357e-07	2.222e-06	24	837	WBP2,MYADM,ZNF346,NMUR1,PLEKHB1,PHF1,ADRA1A,AP2M1,TLE5,SUN2,FOXK1,MIER2,MAN2B2,S100A16,LRATD1,EFHD2,PYM1,NFAM1,YWHAE,SLC3A2,NKD1,CD22,ASPH,M6PR
ToppCell Atlas	fd71d08f6de790a29c880d50d2ed0881952d7791	distal-1-Endothelial-Artery|1 / Location, Lineage, Cell class (ontology) and Donor from 10X sequencing (macrophage renamed)	0.003682	34.85	0.11	1.071	4	199	DACH1,TBX3,RXRG,HIF3A		MicroRNA	hsa-miR-432*:mirSVR_lowEffct	hsa-miR-432*:mirSVR_nonconserved_lowEffect-0.1-0.5	9.577e-10	6.678e-06	3.035e-07	2.861e-06	31	1475	IL11RA,ZNF346,DAPL1,ACVRL1,PTEN,MIDEAS,RUVBL2,AP2M1,GSE1,PTPRE,BRAF,SCNN1B,TALDO1,TSEN15,HMGCLL1,SEMA4D,HYAL1,PCDHB9,SH3D21,CORO1A,EFNB1,TIE1,LRP10,CD27,ASPH,TSPAN7,HEY2,CYP4F12,RAB1B,ZNF333,IL2RB
ToppCell Atlas	05777e92344aedabfb5a72207c6632dc64205534	3'-GW_trimst-1.5-SmallIntestine-Mesenchymal-fibroblastic-Stromal_2_(NPY+)|GW_trimst-1.5 / Celltypes from developing, pediatric, Crohn's, & adult GI tract	0.003682	34.85	0.11	1.071	4	199	DACH1,TBX3,RXRG,FOXF1		MicroRNA	hsa-miR-6785-5p		1.341e-09	9.351e-06	4.066e-07	3.833e-06	30	1397	WBP2,MYADM,ZNF346,KCNIP3,ADARB1,VSIR,MXRA7,NHERF2,GRK2,SCN4B,SCNN1B,URM1,FOXK1,VAT1,ARHGAP23,EFHD2,CTDSP1,PYM1,HIF3A,XKR6,CLDN10,ZNF503,LIMS2,SCUBE1,TIMP3,AOC3,EFR3B,RAB1B,ZNF333,SLC29A1
ToppCell Atlas	edb68a4f622a494f22fd7b25bc40ae0d58456cdb	Parenchyma_COVID-19-Endothelial-TX-Endothelial-2|Parenchyma_COVID-19 / Sample group, Lineage and Cell type	0.003682	34.85	0.11	1.071	4	199	GATA2,SOX7,FOXF1,HIF3A		MicroRNA	hsa-miR-3169:mirSVR_lowEffct	hsa-miR-3169:mirSVR_nonconserved_lowEffect-0.1-0.5	1.778e-09	1.24e-05	5.036e-07	4.748e-06	33	1714	PSEN2,TNFRSF14,DACH1,DAG1,PTEN,ADARB1,RUVBL2,PLEKHB1,GALNT13,MXRA7,PHF1,CEPT1,PTPRE,CLTA,RAB7A,RAD23B,SEMA4D,PPP1R11,TMEM119,TARS2,ARHGEF25,SH3D21,SLC6A9,CORO1A,FEZ1,SIGIRR,ZNF335,ASPH,EFR3B,HEY2,UHRF1,CDC25B,IL2RB
ToppCell Atlas	36a230b80096455df26c2e2c8c05fd6b231508c5	Bronchial-NucSeq-Endothelial|NucSeq / Cell types per location group and 10X technology with lineage, and cell group designations	0.003682	34.85	0.11	1.071	4	199	GATA2,DACH1,TBX3,HIF3A		MicroRNA	hsa-miR-3116:mirSVR_lowEffct	hsa-miR-3116:mirSVR_nonconserved_lowEffect-0.1-0.5	1.806e-09	1.259e-05	5.036e-07	4.748e-06	33	1715	ZNF346,ATP6V0B,SMDT1,BCL7B,ATP6V1F,ACVRL1,ALS2CL,MXRA7,TXNRD1,PHF1,MYO15B,GSE1,URM1,PXN,TALDO1,TMT1A,CA4,COG2,TBX3,ADCY4,NRAS,S100A16,LRATD1,PYM1,SCAMP2,TARS2,SLC6A9,TMEM120A,TRIM62,ZNF333,IL2RB,CDH5,SLC29A1
ToppCell Atlas	d66514bdffdd96468b543ec96041e42c12472e66	5'-Parenchyma_lung-Endothelial-Blood_vessel_EC|5' / 5'-vs-3', Tissue groups, Lineages, Lineage subclass, Cell_type2, Cell_subtype2_L4.5	0.003682	34.85	0.11	1.071	4	199	GATA2,TBX3,FOXF1,HIF3A		MicroRNA	hsa-miR-194*:mirSVR_lowEffct	hsa-miR-194*:mirSVR_nonconserved_lowEffect-0.1-0.5	2.934e-09	2.046e-05	7.388e-07	6.964e-06	35	1960	IL11RA,WBP2,MYADM,ZNF346,AKR1A1,BCL6,PTEN,SLC39A13,MXRA7,BAP1,S100A11,ADRA1A,GRK2,SUN2,URM1,PXN,TMT1A,NOTCH4,CA4,AGTRAP,TEX261,SEMA4D,COG2,PPP1R11,HIF3A,PIGZ,GNA14,FAM107A,TIE1,ZNF335,ASPH,LTBP2,RAB1B,LRRN4,SLX4
ToppCell Atlas	7ed541309808f15d65a9c4b26be2050e077539e6	Bronchial-10x5prime-Endothelial-Endothelia_vascular-VE_alveolar_capillary_Car4_aerocyte|10x5prime / Cell types per location group and 10X technology with lineage, and cell group designations	0.003682	34.85	0.11	1.071	4	199	GATA2,DACH1,TBX3,FOXF1		MicroRNA	hsa-miR-18a*:mirSVR_lowEffct	hsa-miR-18a*:mirSVR_nonconserved_lowEffect-0.1-0.5	2.967e-09	2.069e-05	7.388e-07	6.964e-06	34	1853	MYADM,ZNF346,LRRC32,BCL7B,GATA2,ZNF362,BCL6,ACVRL1,MIDEAS,MXRA7,MFGE8,MFNG,ADRA1A,AJAP1,PTPRS,CLN3,RGL2,GIMAP6,NOTCH4,SDHC,RAD23B,TBX3,DLL4,TBC1D25,HIF3A,ARHGEF25,SH3D21,NSUN5,SEC24C,MAPK3,SLC29A1,CHTOP,SLX4,RASGRP2
ToppCell Atlas	45f9c03d2ed2d98d66086fb0251bd24e30c6f775	Lung_Parenchyma-Severe-Endothelial-Endothelial-Endothelial-2-|Severe / Location, Disease Group, Cell group, Cell class and sub_cluster (2021.03.01)	0.003682	34.85	0.11	1.071	4	199	GATA2,SOX7,FOXF1,HIF3A		MicroRNA	hsa-miR-620:mirSVR_lowEffct	hsa-miR-620:mirSVR_nonconserved_lowEffect-0.1-0.5	3.341e-09	2.33e-05	8.034e-07	7.574e-06	32	1651	IL11RA,SERPINA3,PSEN2,DACH1,ATP6V1F,AKR1A1,ACVRL1,PTEN,ADARB1,RUVBL2,RAB8A,GGA3,GLMP,RPL23,NHERF2,S100A11,SOX7,AP2M1,CLN3,SCN4B,URM1,SDHC,VAT1,DLL4,COX6B1,TMEM138,TBC1D25,KANK2,FAM107A,ASPH,LTBP2,DCTN3
ToppCell Atlas	448dd5a27d57627468c6b8347f1b6b1005aea004	Lung_Parenchyma-Severe-Endothelial-Endothelial-Endothelial-2|Severe / Location, Disease Group, Cell group, Cell class and sub_cluster (2021.03.01)	0.003682	34.85	0.11	1.071	4	199	GATA2,SOX7,FOXF1,HIF3A		MicroRNA	hsa-miR-4747-5p		3.578e-09	2.495e-05	8.247e-07	7.774e-06	23	822	WBP2,MYADM,ZNF346,NMUR1,PLEKHB1,PHF1,ADRA1A,AP2M1,TLE5,SUN2,FOXK1,MIER2,MAN2B2,S100A16,EFHD2,PYM1,NFAM1,YWHAE,SLC3A2,NKD1,CD22,ASPH,M6PR
ToppCell Atlas	1621ce2968f3100e4c39e0ef8293232a5d76c614	Tracheal-10x3prime_v2-Endothelial-Endothelia_vascular-VE_alveolar_capillary_Car4_aerocyte|10x3prime_v2 / Cell types per location group and 10X technology with lineage, and cell group designations	0.003682	34.85	0.11	1.071	4	199	GATA2,MIER2,TBX3,FOXF1		MicroRNA	hsa-miR-4505		3.666e-09	2.556e-05	8.247e-07	7.774e-06	23	823	ZNF346,ACVRL1,KCNIP3,VSIR,SLC39A13,MFNG,AP2M1,GRK2,SCN4B,PXN,FOXK1,MIER2,MAN1C1,EFHD2,PPP1R11,SNX33,HIF3A,NFAM1,SLC6A9,CORO1A,NSUN5,AOC3,SLX4
ToppCell Atlas	c0a1ed48bebcd85cbbffb8ac50fb0f902b97f239	5'-Parenchyma_lung-Endothelial|5' / 5'-vs-3', Tissue groups, Lineages, Lineage subclass, Cell_type2, Cell_subtype2_L4.5	0.003682	34.85	0.11	1.071	4	199	GATA2,TBX3,FOXF1,HIF3A		MicroRNA	hsa-miR-370:mirSVR_lowEffct	hsa-miR-370:mirSVR_conserved_lowEffect-0.1-0.5	3.891e-09	2.713e-05	8.478e-07	7.992e-06	35	1980	ABI3,PSEN2,SMDT1,INPP5A,TNFRSF14,APBB3,NMUR1,ADARB1,MXRA7,BAP1,TXNRD1,CCN5,S100A11,MYO15B,PTPRE,SUN2,NTN5,URM1,RAB7A,HMGCLL1,SEMA4D,TRIB2,MAN2B2,PGGHG,PSMG3,TBC1D25,TMEM119,SCAMP2,SNX33,S1PR1,CORO1A,SCUBE1,LRP10,ZNF335,ZNF333
ToppCell Atlas	243b7c72f83c12a34d8ea300fca63b04216268a4	wk_20-22-Endothelial-Blood_vessel_endothelial|wk_20-22 / Celltypes from embryonic and fetal-stage human lung	0.003682	34.85	0.11	1.071	4	199	GATA2,SOX7,TBX3,FOXF1		MicroRNA	hsa-miR-2114*:mirSVR_lowEffct	hsa-miR-2114*:mirSVR_nonconserved_lowEffect-0.1-0.5	7.786e-09	5.429e-05	1.644e-06	1.55e-05	28	1303	MYADM,NMUR1,BCL6,ACVRL1,ADARB1,BAP1,TXNRD1,S100A3,ADRA1A,AP2M1,CASKIN2,SCNN1B,URM1,HMGCLL1,SDHC,CA4,ADCY4,S100A16,TBC1D25,TMEM119,HIF3A,CORO1A,NSUN5,SEC24C,FAM107A,TSPAN7,PKN1,MAF
ToppCell Atlas	3653002c805c314043e2a7b0c9980dfe952dc53e	Parenchymal-10x3prime_v2-Endothelial-Endothelia_vascular-VE_alveolar_capillary_Car4_aerocyte|10x3prime_v2 / Cell types per location group and 10X technology with lineage, and cell group designations	0.003755	35.54	0.11	1.071	4	200	GATA2,MIER2,TBX3,FOXF1		MicroRNA	hsa-miR-6770-5p		8.015e-09	5.589e-05	1.644e-06	1.55e-05	20	621	BCL6,ADARB1,PHB1,SCN4B,PXN,FOXK1,SDHC,VAT1,NRAS,TAF1C,EFHD2,CTDSP1,PPP1R11,SCAMP2,KANK2,NKD1,AOC3,EFR3B,MMRN2,MAF
ToppCell Atlas	3767abc75176779198505ebc6967d55ce322d9fe	5'-Parenchyma_lung-Endothelial-Blood_vessel_EC-capillary_endothelial_cell-EC_aerocyte_capillary-EC_aerocyte_capillary_L.2.0.1.0|5' / 5'-vs-3', Tissue groups, Lineages, Lineage subclass, Cell_type2, Cell_subtype2_L4.5	0.003755	35.54	0.11	1.071	4	200	GATA2,MIER2,TBX3,FOXF1		MicroRNA	hsa-miR-6825-5p		8.476e-09	5.911e-05	1.687e-06	1.59e-05	26	1120	LRRC32,NMUR1,ACVRL1,KCNIP3,MIDEAS,GGA3,NHERF2,AP2M1,GSE1,TLE5,SCN4B,URM1,PXN,VAT1,TEX261,CTDSP1,TBC1D25,SNX33,BTBD2,NFAM1,YWHAE,ZNF503,EFR3B,RAB1B,MAPK3,DCTN3
ToppCell Atlas	c210c34c9a4d9630d58e62a5e790c68411ab1008	Neuronal-Inhibitory-iA-iA_3(VIP)-VIP_1-CHRNA6-L1-4|Neuronal / cells hierarchy compared to all cells using T-Statistic	0.003755	35.54	0.11	1.071	4	200	HEY2,RXRG,BCL6,MAF		MicroRNA	hsa-miR-654-5p:mirSVR_lowEffct	hsa-miR-654-5p:mirSVR_nonconserved_lowEffect-0.1-0.5	8.707e-09	6.072e-05	1.687e-06	1.59e-05	31	1609	MYADM,ABI3,LRRC32,ZNF362,ALS2CL,VSIR,SLC39A13,RAB8A,GJA4,MYO15B,TLE5,CASKIN2,SCNN1B,GMPPA,ARHGAP23,ESAM,EFHD2,CTDSP1,TMEM119,SNX33,HIF3A,MS4A15,BTBD2,TARS2,PLCD3,CORO1A,SEC24C,RAB1B,SLX4,DCTN3,MAF
ToppCell Atlas	34b279804475ea58fbb052b96f44128c082627a9	Parenchyma_COVID-19-Endothelial-TX-Artery|Parenchyma_COVID-19 / Sample group, Lineage and Cell type	0.003755	35.54	0.11	1.071	4	200	GATA2,SOX7,FOXF1,HIF3A		MicroRNA	hsa-miR-635:mirSVR_lowEffct	hsa-miR-635:mirSVR_nonconserved_lowEffect-0.1-0.5	9.167e-09	6.392e-05	1.728e-06	1.629e-05	30	1510	HINT1,ABI3,APBB3,TWF2,MIDEAS,SLC39A13,SOX7,MFGE8,ADRA1A,KLRF1,CEPT1,MYO15B,GSE1,CASKIN2,TSEN15,NOTCH4,SEMA4D,TBX3,ARHGAP23,TMEM138,PYM1,SCAMP2,MS4A15,XKR6,BTBD2,TARS2,CLDN10,RAB1B,CX3CR1,RNF182
ToppCell Atlas	24fa22fb93c4533a79e5d95d241a60f4b13e5631	3'-Parenchyma_lung-Endothelial-Blood_vessel_EC-capillary_endothelial_cell-EC_general_capillary-EC_general_capillary_L.2.0.0.1|3' / 5'-vs-3', Tissue groups, Lineages, Lineage subclass, Cell_type2, Cell_subtype2_L4.5	0.003755	35.54	0.11	1.071	4	200	SOX7,TBX3,FOXF1,HIF3A		MicroRNA	hsa-miR-4283:mirSVR_lowEffct	hsa-miR-4283:mirSVR_nonconserved_lowEffect-0.1-0.5	1.052e-08	7.336e-05	1.909e-06	1.8e-05	28	1320	ABI3,PSEN2,KCNIP3,SLC39A13,BAP1,RAB8A,PHF1,NHERF2,CEPT1,PTPRE,SCN4B,NTN5,PXN,VAT1,MIER2,TEX261,ARHGAP23,TAF1C,CTDSP1,HIF3A,TARS2,SLC6A9,CORO1A,SCUBE1,LTBP2,RAB1B,ZNF333,RNF182
ToppCell Atlas	3723e0898dfc846f33d71b319941d65f466b98d7	Neuronal-Inhibitory-iA-iA_3(VIP)-VIP_1-CHRNA6|Neuronal / cells hierarchy compared to all cells using T-Statistic	0.003755	35.54	0.11	1.071	4	200	HEY2,RXRG,BCL6,MAF		MicroRNA	hsa-miR-1979:mirSVR_lowEffct	hsa-miR-1979:mirSVR_nonconserved_lowEffect-0.1-0.5	1.333e-08	9.296e-05	2.324e-06	2.191e-05	34	1959	LRRC32,DAG1,ZNF362,BCL6,KCNIP3,NDRG2,BAP1,AP2M1,TLE5,PTPRS,SMPDL3A,CLN3,NTN5,GIMAP6,VAT1,MAN2B2,PGGHG,ANXA7,TMEM138,PYM1,HIF3A,PIGZ,CLDN10,ZNF503,C1orf115,NKD1,GTF3C2,CD27,EFR3B,HEY2,M6PR,CDH5,SLX4,MAF
ToppCell Atlas	fd4dcdc67db2a5dbdd54bd2ae975c66df904d4d8	medial-Endothelial-Capillary|medial / Location, Lineage, Cell class (ontology) and Donor from 10X sequencing (macrophage renamed)	0.003755	35.54	0.11	1.071	4	200	GATA2,SOX7,FOXF1,HIF3A		MicroRNA	hsa-miR-576-3p:mirSVR_lowEffct	hsa-miR-576-3p:mirSVR_nonconserved_lowEffect-0.1-0.5	1.427e-08	9.953e-05	2.382e-06	2.245e-05	34	1964	LRRC32,BCL7B,ADARB1,RXRG,BAP1,PHB1,S100A11,KLRF1,PTPRE,TLE5,PIK3CD,CLTA,NTN5,C1QBP,RAB7A,C11orf71,HMGCLL1,TNS3,ADRM1,ANXA7,TMEM138,MS4A15,S1PR1,SH3D21,NSUN5,C1orf115,LRP10,ASPH,UHRF1,RAB1B,LRRN4,ZNF333,CDH5,CX3CR1
ToppCell Atlas	0e648e9eb96c83a94505d07323785a7a40997eb0	Parenchymal-10x5prime-Endothelial|10x5prime / Cell types per location group and 10X technology with lineage, and cell group designations	0.003755	35.54	0.11	1.071	4	200	GATA2,SOX7,FOXF1,HIF3A		MicroRNA	hsa-miR-593*:mirSVR_lowEffct	hsa-miR-593*:mirSVR_nonconserved_lowEffect-0.1-0.5	1.434e-08	0.0001	2.382e-06	2.245e-05	32	1747	IL11RA,WBP2,MYADM,ZNF346,PSEN2,TCEAL4,APBB3,NDRG2,ADARB1,PLEKHB1,VSIR,SLC39A13,GJA4,MFGE8,TLE5,SCNN1B,CA4,AGTRAP,TEX261,DEXI,MAN2B2,ESAM,CTDSP1,PPP1R11,TMEM119,HIF3A,FEZ1,TIMP3,ZNF335,ASPH,ZNF333,CHTOP
ToppCell Atlas	8552cc7a439449b30b59760c3e8667217b9852b5	Lung_Parenchyma-Severe-Endothelial-Endothelial-Artery|Severe / Location, Disease Group, Cell group, Cell class (2021.03.09)	0.003755	35.54	0.11	1.071	4	200	GATA2,SOX7,FOXF1,HIF3A		MicroRNA	hsa-let-7e:mirSVR_lowEffct	hsa-let-7e:mirSVR_conserved_lowEffect-0.1-0.5	1.528e-08	0.0001065	2.478e-06	2.336e-05	34	1969	IL11RA,PSEN2,SMDT1,ZNF362,ADARB1,RUVBL2,GALNT13,PLAC8,SLC39A13,GGA3,S100A3,KLRF1,MYO15B,MOCS3,SCN4B,NTN5,RGL2,GIMAP6,HMGCLL1,SDHC,VAT1,NRAS,TMEM138,EFHD2,HIF3A,YWHAE,PLCD3,CORO1A,SEC24C,USHBP1,RAB1B,CDC25B,IL2RB,CHTOP
ToppCell Atlas	ecb6d3f7181a0f3c6bf197fc69bed0696d711199	5'-Parenchyma_lung-Endothelial-Blood_vessel_EC-pulmonary_artery_endothelial_cell-EC_arterial-EC_arterial_L.2.4.0.0|5' / 5'-vs-3', Tissue groups, Lineages, Lineage subclass, Cell_type2, Cell_subtype2_L4.5	0.003755	35.54	0.11	1.071	4	200	GATA2,RXRG,FOXF1,HIF3A		MicroRNA	hsa-miR-4271:mirSVR_highEffct	hsa-miR-4271:mirSVR_nonconserved_highEffect-0.5	1.794e-08	0.0001251	2.843e-06	2.68e-05	25	1067	MYADM,DAPL1,SMDT1,AKR1A1,ALS2CL,PLEKHB1,RXRG,SLC39A13,BAP1,AP2M1,CASKIN2,PXN,GMPPA,TSEN15,GIMAP6,SDHC,NRAS,SNX33,TARS2,YWHAE,ITIH5,FAM107A,ASPH,MMRN2,LRRN4
ToppCell Atlas	7ccd3b617838b39da814278dc0e12384013401ce	Biopsy_IPF-Endothelial|Biopsy_IPF / Sample group, Lineage and Cell type	0.003755	35.54	0.11	1.071	4	200	GATA2,SOX7,FOXF1,HIF3A		MicroRNA	hsa-miR-3189:mirSVR_lowEffct	hsa-miR-3189:mirSVR_nonconserved_lowEffect-0.1-0.5	2.06e-08	0.0001436	3.142e-06	2.962e-05	30	1561	TACO1,ZNF346,LRRC32,GATA2,TWF2,PLAC8,SLC39A13,SOX7,ADRA1A,MYO15B,BRAF,TLE5,CASKIN2,CA4,TEX261,TBX3,ARHGAP23,HYAL1,MUS81,ESAM,SCAMP2,MS4A15,SH3D21,C1orf115,TMEM120A,LRP10,ASPH,LTBP2,RAB1B,CHTOP
ToppCell Atlas	8daf09d63c2fda6da6e5b66f96e7449ee8b17029	distal-2-Endothelial-Capillary|2 / Location, Lineage, Cell class (ontology) and Donor from 10X sequencing (macrophage renamed)	0.003755	35.54	0.11	1.071	4	200	GATA2,SOX7,FOXF1,HIF3A		MicroRNA	hsa-miR-3138:mirSVR_lowEffct	hsa-miR-3138:mirSVR_nonconserved_lowEffect-0.1-0.5	2.073e-08	0.0001445	3.142e-06	2.962e-05	33	1881	IL11RA,WBP2,ATP6V0B,SMDT1,TNFRSF14,NMUR1,AKR1A1,ADARB1,PLEKHB1,GALNT13,MXRA7,TXNRD1,KLRF1,MYO15B,GRK2,PTPRE,DLL4,TMEM138,TMEM119,SCAMP3,HIF3A,S1PR1,CLDN10,LIMS2,PKIG,MANSC1,GNA14,SEC24C,ASPH,HEY2,UHRF1,LTBP2,RAB1B
ToppCell Atlas	e889b593c2ae53c42944213ce8672cd886917105	medial-Endothelial|medial / Location, Lineage, Cell class (ontology) and Donor from 10X sequencing (macrophage renamed)	0.003755	35.54	0.11	1.071	4	200	GATA2,SOX7,TBX3,FOXF1		MicroRNA	hsa-miR-155-5p:Functional MTI	Functional MTI	2.383e-08	0.0001662	3.536e-06	3.333e-05	23	904	INPP5A,DAG1,BCL6,PTEN,TXNRD1,NHERF2,S100A11,CLTA,GMPPA,TMT1A,FOXK1,AGTRAP,RAD23B,COG2,TRMT1,MUS81,DOK2,KANK2,S1PR1,NSUN5,ASPH,MRPS34,CHTOP
ToppCell Atlas	e4f390dfd4dd25600f0f7a17c5523283a5966e92	medial-2-Endothelial-Capillary|2 / Location, Lineage, Cell class (ontology) and Donor from 10X sequencing (macrophage renamed)	0.003755	35.54	0.11	1.071	4	200	GATA2,SOX7,FOXF1,HIF3A		MicroRNA	hsa-miR-625:mirSVR_highEffct	hsa-miR-625:mirSVR_nonconserved_highEffect-0.5	3.63e-08	0.0002531	5.166e-06	4.87e-05	24	1012	SNX3,DAG1,MIDEAS,NDRG2,PLEKHB1,PRUNE1,SOX7,ADRB1,CASKIN2,PTPRS,NTN5,RAB7A,DHTKD1,GIMAP6,TBX3,C12orf75,EFHD2,PYM1,SCAMP2,YWHAE,LRP10,ASPH,CYP4F12,LRRN4
ToppCell Atlas	8f25b27c10e89cf9d0091bd53c24ce63ed7d6222	distal-1-Endothelial|1 / Location, Lineage, Cell class (ontology) and Donor from 10X sequencing (macrophage renamed)	0.003755	35.54	0.11	1.071	4	200	SOX7,TBX3,FOXF1,HIF3A		MicroRNA	hsa-miR-4286:mirSVR_lowEffct	hsa-miR-4286:mirSVR_nonconserved_lowEffect-0.1-0.5	4.479e-08	0.0003123	6.246e-06	5.888e-05	26	1209	SERPINA3,DAG1,TWF2,PTEN,KCNIP3,BAP1,PRUNE1,PHF1,ADRA1A,CASKIN2,SUN2,NTN5,FOXF1,CA4,TBX3,MUS81,PPP1R11,SNX33,S1PR1,NKD1,GTF3C2,TIMP3,ASPH,MRPS34,SNRPC,SLC29A1
ToppCell Atlas	0ee29b2bd9cd3a1c80e0535017814f752c3eb1fa	distal-Endothelial-Capillary|distal / Location, Lineage, Cell class (ontology) and Donor from 10X sequencing (macrophage renamed)	0.003755	35.54	0.11	1.071	4	200	GATA2,SOX7,FOXF1,HIF3A		MicroRNA	hsa-miR-423-5p:Functional MTI (Weak)	Functional MTI (Weak)	5.28e-08	0.0003682	7.219e-06	6.806e-05	15	343	WBP2,DAG1,GGA3,MFGE8,AJAP1,URM1,FOXK1,MIER2,EFHD2,PPP1R11,SCAMP2,YWHAE,LIMS2,TIMP3,ASPH
ToppCell Atlas	70440db2d8be1e29aeb34ea5e8ac72641b5c056f	medial-2-Endothelial|2 / Location, Lineage, Cell class (ontology) and Donor from 10X sequencing (macrophage renamed)	0.003755	35.54	0.11	1.071	4	200	GATA2,SOX7,TBX3,FOXF1		MicroRNA	hsa-miR-629:mirSVR_lowEffct	hsa-miR-629:mirSVR_nonconserved_lowEffect-0.1-0.5	5.847e-08	0.0004077	7.607e-06	7.171e-05	29	1525	SMDT1,MIDEAS,ALS2CL,PLAC8,HOXA2,KLRF1,AP2M1,CEPT1,TMA7,SCN4B,NTN5,DHTKD1,RGL2,HMGCLL1,C12orf75,TAF1C,TMEM138,XKR6,ACKR4,S1PR1,PKIG,FAM107A,TIMP3,EFR3B,UHRF1,IL2RB,CHTOP,SLX4,RNF182
ToppCell Atlas	4291b5453e98e20ec8150a96ccc865a5964bc645	medial-Endothelial-Capillary-2|medial / Location, Lineage, Cell class (ontology) and Donor from 10X sequencing (macrophage renamed)	0.003755	35.54	0.11	1.071	4	200	GATA2,SOX7,FOXF1,HIF3A		MicroRNA	hsa-miR-363*:mirSVR_lowEffct	hsa-miR-363*:mirSVR_nonconserved_lowEffect-0.1-0.5	5.848e-08	0.0004078	7.607e-06	7.171e-05	30	1630	ATP6V0B,SMDT1,LRRC32,NMUR1,SLC12A8,ACVRL1,VSIR,RAB8A,TXNRD1,ADRA1A,AP2M1,MYO15B,GSE1,PTPRE,SCNN1B,GMPPA,TSEN15,ARHGAP23,PCDHB9,TMEM138,PPP1R11,SCAMP2,S1PR1,MANSC1,FAM107A,LTBP2,ZNF333,IL2RB,CHTOP,CX3CR1
ToppCell Atlas	ab96d3d801373459a2503ccfb665dc3f43bfb5a1	distal-Endothelial-Capillary-2|distal / Location, Lineage, Cell class (ontology) and Donor from 10X sequencing (macrophage renamed)	0.003755	35.54	0.11	1.071	4	200	GATA2,SOX7,FOXF1,HIF3A		MicroRNA	hsa-miR-491-5p:mirSVR_lowEffct	hsa-miR-491-5p:mirSVR_conserved_lowEffect-0.1-0.5	5.891e-08	0.0004108	7.607e-06	7.171e-05	32	1847	SERPINA3,SMDT1,DAG1,MIDEAS,RXRG,SLC39A13,GGA3,SOX7,CD82,AP2M1,GSE1,BRAF,NTN5,GIMAP6,HMGCLL1,NOTCH4,RHBDF1,ARHGAP23,COX6B1,SH2D3C,TMEM138,XKR6,KANK2,SH3D21,ZNF503,SEC24C,FAM107A,LRP10,TIMP3,TSPAN7,EFR3B,RAB1B
ToppCell Atlas	45c08f1befe78553bbadcc2fcffb6138306638f3	Lung_Parenchyma-Severe-Endothelial-Endothelial-Artery-|Severe / Location, Disease Group, Cell group, Cell class and sub_cluster (2021.03.01)	0.003755	35.54	0.11	1.071	4	200	GATA2,SOX7,FOXF1,HIF3A		MicroRNA	hsa-miR-1254:mirSVR_lowEffct	hsa-miR-1254:mirSVR_nonconserved_lowEffect-0.1-0.5	6.02e-08	0.0004198	7.632e-06	7.195e-05	33	1960	SERPINA3,ZNF346,ATP6V0B,SMDT1,BCL7B,GATA2,APBB3,ACVRL1,MXRA7,TXNRD1,PHF1,MYO15B,GSE1,URM1,GIMAP6,TMT1A,CA4,COG2,ADCY4,DEXI,S100A16,DLL4,LRATD1,PYM1,SCAMP2,TARS2,SLC6A9,NSUN5,TMEM120A,TRIM62,ZNF333,CDH5,SLC29A1
ToppCell Atlas	7a99f28670ffb8ece7873d8a9bcd2a3936d0255d	distal-2-Endothelial-Capillary_Intermediate_1|2 / Location, Lineage, Cell class (ontology) and Donor from 10X sequencing (macrophage renamed)	0.003755	35.54	0.11	1.071	4	200	MIER2,SOX7,TBX3,FOXF1		MicroRNA	hsa-miR-548q:mirSVR_lowEffct	hsa-miR-548q:mirSVR_nonconserved_lowEffect-0.1-0.5	6.205e-08	0.0004327	7.691e-06	7.25e-05	28	1426	LRRC32,DACH1,DAG1,KCNIP3,RUVBL2,GALNT13,SLC39A13,AP2M1,GSE1,PTPRE,TLE5,TMEM178A,TIMM17A,NOP10,CA4,VAT1,NRAS,HYAL1,LRATD1,TMEM119,HIF3A,KANK2,CLDN10,CORO1A,FEZ1,CYP4F12,LTBP2,SLX4
ToppCell Atlas	3e38efb22c47506ef2e2c1e19c79450e11d0ce56	Hippocampus-Endothelial-ENDOTHELIAL_STALK-Flt1_2-Endothelial_Stalk.Flt1.Lcn2_(Lcn2)-|Hippocampus / BrainAtlas - Mouse McCarroll V32	0.02848	269.6	0.827	8.049	3	111	GATA2,SOX7,FOXF1		MicroRNA	hsa-miR-4651		6.287e-08	0.0004384	7.691e-06	7.25e-05	19	620	SMDT1,LRRC32,ZNF362,VSIR,MFGE8,ADRA1A,SCNN1B,TMT1A,VAT1,MIER2,NRAS,HIF3A,PIGZ,NKD1,FAM107A,TRIM62,IL2RB,RNF182,MAF
ToppCell Atlas	9ba3590be8862c23b6e2917caed8bdbd9f9c2753	Hippocampus-Endothelial-ENDOTHELIAL_STALK-Flt1_2-Endothelial_Stalk.Flt1.Lcn2_(Lcn2)--|Hippocampus / BrainAtlas - Mouse McCarroll V32	0.02848	269.6	0.827	8.049	3	111	GATA2,SOX7,FOXF1		MicroRNA	hsa-miR-4516		6.693e-08	0.0004667	8.046e-06	7.585e-05	24	1043	SMDT1,SLC12A8,BCL6,GALNT13,TXNRD1,KLRF1,SCN4B,SDHC,SEMA4D,S100A16,CTDSP1,TBC1D25,PPP1R11,HIF3A,YWHAE,NKD1,FAM107A,CD22,ASPH,AOC3,MMRN2,IL2RB,SLC29A1,MAF
ToppCell Atlas	cd84f2a9102a6eb63226ecde11d4ece54ff99b48	Hippocampus-Endothelial-ENDOTHELIAL_STALK-Flt1_2-Endothelial_Stalk.Flt1.Lcn2_(Lcn2)|Hippocampus / BrainAtlas - Mouse McCarroll V32	0.02848	269.6	0.827	8.049	3	111	GATA2,SOX7,FOXF1		MicroRNA	hsa-miR-661		7.394e-08	0.0005156	8.739e-06	8.238e-05	19	626	ZNF346,LRRC32,GATA2,DAG1,ZNF362,KCNIP3,ADARB1,VSIR,MXRA7,PHF1,MYO15B,AGTRAP,S100A16,NFAM1,SLC3A2,PLCD3,NKD1,ASPH,EFR3B
ToppCell Atlas	d46bb28612b9690b2e3550b8adbd10781788c00d	Posterior_cortex-Endothelial-ENDOTHELIAL_STALK-Flt1_1|Posterior_cortex / BrainAtlas - Mouse McCarroll V32	0.04669	441.9	1.347	13.11	3	131	GATA2,SOX7,FOXF1		MicroRNA	hsa-miR-4447		7.726e-08	0.0005387	8.979e-06	8.464e-05	22	872	ZNF346,INPP5A,BCL7B,PLEKHB1,TXNRD1,SUN2,SCN4B,URM1,PXN,TNS3,VAT1,DEXI,PGGHG,ARHGAP23,SCAMP2,KANK2,EFNB1,TIE1,MMRN2,IL2RB,M6PR,MAF
ToppCell Atlas	d5bc40cd585582856881081b7130dec3515b4ae0	Frontal_cortex-Endothelial-ENDOTHELIAL_STALK-Flt1_2|Frontal_cortex / BrainAtlas - Mouse McCarroll V32	0.04669	441.9	1.347	13.11	3	131	GATA2,SOX7,FOXF1		MicroRNA	hsa-miR-31:mirSVR_lowEffct	hsa-miR-31:mirSVR_conserved_lowEffect-0.1-0.5	8.169e-08	0.0005696	9.338e-06	8.803e-05	31	1761	OR7E47P,MYADM,SMDT1,NMUR1,ZNF362,ACVRL1,KCNIP3,ADARB1,SLC39A13,MXRA7,TXNRD1,CD82,KLRF1,PTPRE,TMEM178A,CLN3,CLTA,NTN5,TAF1C,TMEM138,EFHD2,SCAMP2,XKR6,LIMS2,SLC6A9,ASPH,LTBP2,RAB1B,M6PR,SLC29A1,CX3CR1
ToppCell Atlas	29b0c2c682c6b97823e7d8d8ba1f5114044b30ba	Thalamus-Endothelial-ENDOTHELIAL_STALK-Flt1_2|Thalamus / BrainAtlas - Mouse McCarroll V32	0.04884	462.3	1.401	13.63	3	133	GATA2,SOX7,HIF3A		MicroRNA	hsa-miR-765		9.015e-08	0.0006286	1.014e-05	9.558e-05	21	794	TNFRSF14,MIDEAS,NDRG2,ADARB1,AP2M1,GSE1,URM1,FOXF1,VAT1,COX6B1,TPPP,CTDSP1,PYM1,DOK2,HIF3A,ACKR4,SCUBE1,TIMP3,AOC3,EFR3B,PTCH2
ToppCell Atlas	bc29a2faa151b0e48c1c7e3f016cccc49f9a15eb	Frontal_cortex-Endothelial-ENDOTHELIAL_STALK-Flt1_1|Frontal_cortex / BrainAtlas - Mouse McCarroll V32	0.04884	462.3	1.401	13.63	3	133	GATA2,SOX7,FOXF1		MicroRNA	hsa-miR-6130:Functional MTI (Weak)	Functional MTI (Weak)	1.046e-07	0.0007296	1.137e-05	0.0001072	14	301	WBP2,ATP6V1F,ALS2CL,AP2M1,RAB7A,FOXK1,S100A16,TMEM138,CTDSP1,TBC1D25,TMEM119,NKD1,IL2RB,SLC29A1
Transcription Factor Binding Site	V$CDPCR3HD_01	V$CDPCR3HD_01	0.02	10.02	4.194	28.5	4	192	TBX3,ZNF335,ZNF503,HOXA2		MicroRNA	hsa-miR-4419a:Functional MTI (Weak)	Functional MTI (Weak)	1.046e-07	0.0007296	1.137e-05	0.0001072	14	301	WBP2,ATP6V1F,ALS2CL,AP2M1,RAB7A,FOXK1,S100A16,TMEM138,CTDSP1,TBC1D25,TMEM119,NKD1,IL2RB,SLC29A1
Transcription Factor Binding Site	V$AP2_Q3	V$AP2_Q3	0.02686	13.46	4.194	28.5	4	207	TBX3,E2F4,ZNF335,MAF		MicroRNA	hsa-miR-1260:mirSVR_lowEffct	hsa-miR-1260:mirSVR_nonconserved_lowEffect-0.1-0.5	1.091e-07	0.0007611	1.137e-05	0.0001072	31	1782	IL11RA,ZNF346,HINT1,ZNF362,BCL6,ADARB1,PLEKHB1,GALNT13,GGA3,SMPDL3A,RGL2,TSEN15,TNS3,CA4,VAT1,TBX3,DEXI,TBC1D25,ARHGEF25,KANK2,SH3D21,SLC6A9,EFNB1,LRP10,CD27,TRIM62,LRRN4,CDC25B,SNRPC,M6PR,RASGRP2
Transcription Factor Binding Site	V$ZIC1_01	V$ZIC1_01	0.03115	15.61	4.194	28.5	4	215	ZNF362,ZNF503,BCL6,MAF		MicroRNA	hsa-miR-1247:mirSVR_lowEffct	hsa-miR-1247:mirSVR_nonconserved_lowEffect-0.1-0.5	1.093e-07	0.0007621	1.137e-05	0.0001072	14	302	ZNF346,GATA2,RUVBL2,GGA3,AJAP1,SUN2,NOTCH4,DEXI,MAN2B2,PGGHG,ADRM1,NFAM1,UHRF1,ZNF333
											MicroRNA	hsa-miR-6129:Functional MTI (Weak)	Functional MTI (Weak)	1.093e-07	0.0007621	1.137e-05	0.0001072	14	302	WBP2,ATP6V1F,ALS2CL,AP2M1,RAB7A,FOXK1,S100A16,TMEM138,CTDSP1,TBC1D25,TMEM119,NKD1,IL2RB,SLC29A1
											MicroRNA	hsa-miR-4510:Functional MTI (Weak)	Functional MTI (Weak)	1.141e-07	0.0007959	1.17e-05	0.0001103	14	303	WBP2,ATP6V1F,ALS2CL,AP2M1,RAB7A,FOXK1,S100A16,TMEM138,CTDSP1,TBC1D25,TMEM119,NKD1,IL2RB,SLC29A1
											MicroRNA	hsa-miR-6133:Functional MTI (Weak)	Functional MTI (Weak)	1.244e-07	0.0008676	1.231e-05	0.0001161	14	305	WBP2,ATP6V1F,ALS2CL,AP2M1,RAB7A,FOXK1,S100A16,TMEM138,CTDSP1,TBC1D25,TMEM119,NKD1,IL2RB,SLC29A1
											MicroRNA	hsa-miR-6127:Functional MTI (Weak)	Functional MTI (Weak)	1.244e-07	0.0008676	1.231e-05	0.0001161	14	305	WBP2,ATP6V1F,ALS2CL,AP2M1,RAB7A,FOXK1,S100A16,TMEM138,CTDSP1,TBC1D25,TMEM119,NKD1,IL2RB,SLC29A1
											MicroRNA	hsa-miR-5001-5p		1.254e-07	0.0008742	1.231e-05	0.0001161	19	646	WBP2,ZNF346,DAG1,ACVRL1,KCNIP3,VSIR,SOX7,RAB7A,RGL2,FOXK1,MAN1C1,CTDSP1,PPP1R11,PLCD3,PKIG,SCUBE1,NKD1,TRIM62,AOC3
											MicroRNA	hsa-miR-1286:mirSVR_lowEffct	hsa-miR-1286:mirSVR_nonconserved_lowEffect-0.1-0.5	1.276e-07	0.0008898	1.236e-05	0.0001165	29	1577	MYADM,BCL7B,GATA2,APBB3,DAG1,NMUR1,AKR1A1,KCNIP3,ADARB1,TXNRD1,PTPRE,TLE5,RAB7A,HMGCLL1,TMT1A,AGTRAP,TBX3,TRIB2,ARHGAP23,SH2D3C,ESAM,LIMS2,LRP10,AOC3,EFR3B,RAB1B,CDC25B,IL2RB,SLX4
											MicroRNA	hsa-miR-5787		1.479e-07	0.001032	1.413e-05	0.0001332	21	816	ACVRL1,KCNIP3,VSIR,SLC39A13,MFNG,AP2M1,GRK2,SCN4B,PXN,FOXK1,MIER2,EFHD2,PPP1R11,SNX33,HIF3A,NFAM1,SLC6A9,CORO1A,NSUN5,AOC3,SLX4
											MicroRNA	hsa-miR-1914*:mirSVR_lowEffct	hsa-miR-1914*:mirSVR_nonconserved_lowEffect-0.1-0.5	1.601e-07	0.001116	1.508e-05	0.0001422	28	1487	ZNF346,ABI3,SLC12A8,PLEKHB1,GALNT13,MXRA7,BAP1,RAB8A,TXNRD1,MFNG,KLRF1,CEPT1,GSE1,SCNN1B,NOP10,DHTKD1,TEX261,ARHGAP23,PYM1,SCAMP2,HIF3A,ACKR4,KANK2,PLCD3,C1orf115,LRP10,ZNF333,CDH5
											MicroRNA	hsa-let-7b:mirSVR_lowEffct	hsa-let-7b:mirSVR_conserved_lowEffect-0.1-0.5	1.746e-07	0.001217	1.622e-05	0.0001529	32	1929	IL11RA,WBP2,PSEN2,SMDT1,ZNF362,ADARB1,RUVBL2,GALNT13,PLAC8,SLC39A13,GGA3,S100A3,KLRF1,MYO15B,MOCS3,CLN3,SCN4B,NTN5,RGL2,GIMAP6,HMGCLL1,SDHC,VAT1,NRAS,TMEM138,EFHD2,YWHAE,PLCD3,CORO1A,USHBP1,CDC25B,CHTOP
											MicroRNA	hsa-let-7i:mirSVR_lowEffct	hsa-let-7i:mirSVR_conserved_lowEffect-0.1-0.5	1.768e-07	0.001233	1.622e-05	0.0001529	32	1930	IL11RA,WBP2,PSEN2,ZNF362,RUVBL2,GALNT13,PLAC8,SLC39A13,MXRA7,RAB8A,GGA3,KLRF1,MYO15B,MOCS3,SCN4B,CLTA,NTN5,RGL2,GIMAP6,HMGCLL1,SDHC,NRAS,C12orf75,TMEM138,EFHD2,YWHAE,PLCD3,CORO1A,USHBP1,UHRF1,CDC25B,CHTOP
											MicroRNA	hsa-miR-4498		3.282e-07	0.002288	2.972e-05	0.0002802	20	767	WBP2,ZNF346,DAG1,ACVRL1,KCNIP3,VSIR,SOX7,ADRA1A,RAB7A,FOXK1,MAN1C1,CTDSP1,PPP1R11,PLCD3,PKIG,SCUBE1,NKD1,TRIM62,AOC3,CDH5
											MicroRNA	hsa-miR-185:mirSVR_highEffct	hsa-miR-185:mirSVR_conserved_highEffect-0.5	3.538e-07	0.002467	3.163e-05	0.0002982	26	1332	TNFRSF14,ATP6V1F,SLC12A8,BCL6,RUVBL2,BAP1,PRUNE1,ADRA1A,PTPRE,CLN3,URM1,RAB7A,GIMAP6,NOTCH4,SDHC,TBX3,ESAM,PPP1R11,KANK2,CORO1A,LRP10,FEZ1,HEY2,ZNF333,CHTOP,DCTN3
											MicroRNA	hsa-miR-671-5p:mirSVR_lowEffct	hsa-miR-671-5p:mirSVR_nonconserved_lowEffect-0.1-0.5	3.929e-07	0.002739	3.468e-05	0.0003269	29	1656	WBP2,GATA2,ACVRL1,MIDEAS,ADARB1,RUVBL2,VSIR,GGA3,GLMP,GJA4,CEPT1,PTPRE,TLE5,SCN4B,TIMM17A,CA4,TEX261,S100A16,DLL4,HYAL1,MAN1C1,TBC1D25,SCAMP2,SCUBE1,NKD1,FAM107A,CD22,TRIM62,MMRN2
											MicroRNA	hsa-let-7g:mirSVR_lowEffct	hsa-let-7g:mirSVR_conserved_lowEffect-0.1-0.5	4.039e-07	0.002816	3.52e-05	0.0003319	31	1881	IL11RA,WBP2,PSEN2,ZNF362,ADARB1,RUVBL2,GALNT13,PLAC8,SLC39A13,RAB8A,GGA3,KLRF1,MYO15B,MOCS3,SCN4B,CLTA,NTN5,RGL2,HMGCLL1,NRAS,C12orf75,TMEM138,EFHD2,YWHAE,PLCD3,CORO1A,SEC24C,USHBP1,EFR3B,CDC25B,CHTOP
											MicroRNA	hsa-miR-4533:Functional MTI (Weak)	Functional MTI (Weak)	6.279e-07	0.004378	5.405e-05	0.0005096	12	230	WBP2,VSIR,AP2M1,FOXK1,DLL4,COX6B1,TMEM138,EFHD2,PPP1R11,C1orf115,EFNB1,LRP10
											MicroRNA	hsa-miR-1255a:mirSVR_lowEffct	hsa-miR-1255a:mirSVR_nonconserved_lowEffect-0.1-0.5	6.674e-07	0.004654	5.607e-05	0.0005286	29	1695	TNFRSF14,ZNF362,PTEN,CEPT1,MYO15B,PTPRS,CLTA,C1QBP,PXN,GMPPA,GIMAP6,HMGCLL1,SDHC,MAN2B2,RHBDF1,PGGHG,C12orf75,COX6B1,CTDSP1,PPP1R11,MS4A15,BTBD2,YWHAE,C1orf115,FAM107A,AOC3,ZNF333,SLX4,CX3CR1
											MicroRNA	hsa-miR-1915-3p		7.174e-07	0.005002	5.955e-05	0.0005614	18	636	KCNIP3,MIDEAS,ADARB1,MXRA7,BAP1,GGA3,PRUNE1,FOXK1,MAN1C1,C12orf75,TPPP,SNX33,NFAM1,NKD1,FAM107A,EFR3B,RAB1B,IL2RB
											MicroRNA	hsa-miR-1233:mirSVR_lowEffct	hsa-miR-1233:mirSVR_nonconserved_lowEffect-0.1-0.5	7.324e-07	0.005107	6.008e-05	0.0005664	26	1379	PSEN2,AKR1A1,BCL6,PTEN,ALS2CL,ADARB1,SLC39A13,BAP1,PTPRE,TLE5,SCNN1B,URM1,NOTCH4,MAN1C1,TBC1D25,SNX33,PLCD3,C1orf115,FADS3,LRP10,ASPH,AOC3,RAB1B,ZNF333,CX3CR1,MAF
											MicroRNA	hsa-miR-1258:mirSVR_lowEffct	hsa-miR-1258:mirSVR_nonconserved_lowEffect-0.1-0.5	7.658e-07	0.00534	6.209e-05	0.0005854	25	1279	ZNF346,TCEAL4,DACH1,DAG1,NDRG2,ADARB1,GALNT13,BAP1,HOXA2,S100A3,SOX7,KLRF1,GSE1,TLE5,CASKIN2,PIK3CD,C1QBP,RAB7A,UTP3,HMGCLL1,FOXF1,TRIB2,MUS81,CTDSP1,PPP1R11
											MicroRNA	hsa-miR-1228:mirSVR_lowEffct	hsa-miR-1228:mirSVR_nonconserved_lowEffect-0.1-0.5	9.257e-07	0.006455	7.376e-05	0.0006953	28	1609	MYADM,PSEN2,ADARB1,PLAC8,RAB8A,PHB1,PRUNE1,PHF1,CCN5,KLRF1,CLTA,C11orf71,TMT1A,TNS3,TEX261,TBX3,NRAS,ARHGAP23,ANXA7,KANK2,CLDN10,ZNF503,PLCD3,FAM107A,TIE1,TIMP3,ZNF333,CHTOP
											MicroRNA	hsa-miR-939-5p		9.308e-07	0.006491	7.376e-05	0.0006953	16	493	ACVRL1,MIDEAS,PHF1,NHERF2,MFNG,CD82,SCN4B,GIMAP6,VAT1,CTDSP1,TBC1D25,SCAMP2,SNX33,LRP10,RAB1B,DCTN3
											MicroRNA	hsa-miR-519e:mirSVR_lowEffct	hsa-miR-519e:mirSVR_nonconserved_lowEffect-0.1-0.5	9.848e-07	0.006867	7.716e-05	0.0007274	25	1295	ATP6V0B,APBB3,KCNIP3,ITIH3,GALNT13,TXNRD1,PRUNE1,GJA4,MFGE8,ADRA1A,CEPT1,MYO15B,PTPRE,C11orf71,GIMAP6,NOTCH4,DEXI,S100A16,XKR6,ITIH5,CORO1A,SCUBE1,FEZ1,MMRN2,CHTOP
											MicroRNA	hsa-miR-11181-3p		1.284e-06	0.00895	9.945e-05	0.0009375	18	660	LRRC32,TNFRSF14,MIDEAS,NDRG2,ADARB1,GSE1,URM1,FOXF1,TPPP,CTDSP1,PYM1,DOK2,HIF3A,ACKR4,SCUBE1,TIMP3,EFR3B,PTCH2
											MicroRNA	hsa-miR-3155:mirSVR_lowEffct	hsa-miR-3155:mirSVR_nonconserved_lowEffect-0.1-0.5	1.321e-06	0.009209	0.0001012	0.000954	31	1977	LRRC32,BCL7B,TNFRSF14,DAG1,PTEN,PLEKHB1,VSIR,RAB8A,AJAP1,PIK3CD,NOP10,TSEN15,SEMA4D,COG2,PGGHG,ADRM1,LRATD1,SH2D3C,HIF3A,PLCD3,SCUBE1,SEC24C,LRP10,UHRF1,RAB1B,ZNF333,CDC25B,TM2D1,M6PR,CHTOP,RNF182
											MicroRNA	hsa-miR-4728-5p:Functional MTI (Weak)	Functional MTI (Weak)	1.462e-06	0.0102	0.0001108	0.001045	20	837	TACO1,MYADM,HINT1,AP2M1,PTPRE,MOCS3,RAB7A,FOXK1,AGTRAP,ADRM1,COX6B1,TPPP,TBC1D25,ZNF503,PLCD3,MANSC1,EFNB1,ASPH,RAB1B,SLC29A1
											MicroRNA	hsa-miR-4323:mirSVR_lowEffct	hsa-miR-4323:mirSVR_nonconserved_lowEffect-0.1-0.5	1.698e-06	0.01184	0.0001273	0.0012	26	1436	SERPINA3,ZNF346,ATP6V0B,BCL7B,ATP6V1F,AKR1A1,NDRG2,RAB8A,GGA3,TXNRD1,PIK3CD,CLN3,SUN2,NTN5,PXN,TNS3,NRAS,PYM1,TMEM119,DOK2,HIF3A,MMRN2,LRRN4,ZNF333,SLC29A1,MAF
											MicroRNA	hsa-miR-1260b:mirSVR_lowEffct	hsa-miR-1260b:mirSVR_nonconserved_lowEffect-0.1-0.5	1.839e-06	0.01282	0.000135	0.001272	29	1773	IL11RA,ZNF346,HINT1,ZNF362,BCL6,KCNIP3,ADARB1,RUVBL2,GALNT13,GGA3,SMPDL3A,TSEN15,TNS3,CA4,TBX3,DEXI,TBC1D25,ARHGEF25,KANK2,SH3D21,SLC6A9,EFNB1,LRP10,TRIM62,ASPH,CDC25B,SNRPC,M6PR,RASGRP2
											MicroRNA	hsa-miR-124-3p:Functional MTI (Weak)	Functional MTI (Weak)	1.96e-06	0.01366	0.0001414	0.001333	26	1446	BCL6,ADARB1,PLEKHB1,RAB8A,GLMP,RPL23,CCN5,CEPT1,SMPDL3A,CLTA,PXN,TMT1A,MAN2B2,NRAS,RHBDF1,EFHD2,CTDSP1,E2F4,SCAMP2,KANK2,EFNB1,LRP10,TIMP3,UHRF1,SLC29A1,DCTN3
											MicroRNA	hsa-miR-485-5p:mirSVR_highEffct	hsa-miR-485-5p:mirSVR_conserved_highEffect-0.5	1.975e-06	0.01377	0.0001414	0.001333	20	852	IL11RA,WBP2,ZNF346,DAG1,PTEN,PRUNE1,ADRA1A,PTPRE,URM1,FOXF1,VAT1,RAD23B,HIF3A,NSUN5,SEC24C,TIE1,FEZ1,ASPH,M6PR,RNF182
											MicroRNA	hsa-miR-296-3p:mirSVR_lowEffct	hsa-miR-296-3p:mirSVR_conserved_lowEffect-0.1-0.5	1.988e-06	0.01386	0.0001414	0.001333	26	1447	WBP2,ZNF346,DACH1,APBB3,PLEKHB1,MXRA7,TXNRD1,PTPRE,MOCS3,NTN5,NOTCH4,ARHGAP23,HYAL1,LRATD1,TBC1D25,PPP1R11,SCAMP3,PIGZ,C1orf115,SEC24C,LRP10,TRIM62,MMRN2,UHRF1,M6PR,CHTOP
											MicroRNA	hsa-miR-532-3p:mirSVR_lowEffct	hsa-miR-532-3p:mirSVR_nonconserved_lowEffect-0.1-0.5	2.153e-06	0.01501	0.0001517	0.00143	30	1901	INPP5A,TNFRSF14,ZNF362,BCL6,ACVRL1,ITIH3,HOXA2,CEPT1,SMPDL3A,PXN,GIMAP6,HMGCLL1,RAD23B,TBX3,ANXA7,ARHGEF25,PIGZ,ZNF503,SLC6A9,TMEM120A,EFNB1,LRP10,FEZ1,TSPAN7,MAPK3,ZNF333,CDC25B,SNRPC,CHTOP,MAF
											MicroRNA	hsa-miR-4270		2.52e-06	0.01758	0.0001758	0.001657	17	607	NMUR1,ADARB1,MXRA7,CD82,FOXK1,TRIB2,TMEM138,ESAM,MS4A15,NFAM1,KANK2,PIGZ,SCUBE1,FAM107A,EFR3B,MAPK3,CHTOP
											MicroRNA	hsa-miR-4322:mirSVR_lowEffct	hsa-miR-4322:mirSVR_nonconserved_lowEffect-0.1-0.5	2.563e-06	0.01787	0.000177	0.001668	26	1465	IL11RA,WBP2,MYADM,ABI3,LRRC32,KCNIP3,ADARB1,ITIH3,SOX7,MYO15B,GSE1,TLE5,PIK3CD,RAD23B,MAN1C1,CTDSP1,SH3D21,LIMS2,PKIG,SLC6A9,CORO1A,NSUN5,C1orf115,FAM107A,ZNF333,MAF
											MicroRNA	hsa-miR-2114:mirSVR_lowEffct	hsa-miR-2114:mirSVR_nonconserved_lowEffect-0.1-0.5	2.749e-06	0.01917	0.0001861	0.001754	25	1363	IL11RA,WBP2,DAG1,AKR1A1,TXNRD1,SOX7,KLRF1,PTPRE,BRAF,CLN3,SCN4B,DHTKD1,SDHC,RAD23B,TEX261,TAF1C,ANXA7,YWHAE,C1orf115,SCUBE1,FEZ1,MRPS34,ZNF333,CX3CR1,MAF
											MicroRNA	hsa-miR-605:mirSVR_lowEffct	hsa-miR-605:mirSVR_nonconserved_lowEffect-0.1-0.5	2.936e-06	0.02047	0.0001968	0.001856	30	1927	DAPL1,RXRG,ITIH3,MXRA7,GGA3,TXNRD1,SOX7,KLRF1,ADRB1,GSE1,BRAF,DHTKD1,TALDO1,TSEN15,TBX3,NRAS,PGGHG,ARHGAP23,TAF1C,PCDHB9,MUS81,DOK2,SNX33,TARS2,NFAM1,CLDN10,MANSC1,ASPH,PKN1,TM2D1
											MicroRNA	hsa-miR-3147:mirSVR_lowEffct	hsa-miR-3147:mirSVR_nonconserved_lowEffect-0.1-0.5	2.988e-06	0.02084	0.0001984	0.001871	24	1264	APBB3,ADARB1,RUVBL2,GGA3,PHF1,ADRA1A,KLRF1,AEBP1,TMEM178A,TSEN15,HMGCLL1,VAT1,TBX3,RHBDF1,PYM1,PIGZ,LIMS2,C1orf115,SEC24C,ZNF335,TRIM62,IL2RB,CHTOP,MAF
											MicroRNA	hsa-miR-766-5p		3.138e-06	0.02188	0.0002045	0.001928	18	699	DAG1,RXRG,RAB8A,SOX7,GSE1,NTN5,URM1,SDHC,TNS3,TEX261,PPP1R11,PYM1,DOK2,NFAM1,TIMP3,MMRN2,SNRPC,RNF182
											MicroRNA	hsa-miR-874:mirSVR_lowEffct	hsa-miR-874:mirSVR_conserved_lowEffect-0.1-0.5	3.384e-06	0.0236	0.0002185	0.00206	26	1485	ZNF346,DAG1,AKR1A1,ALS2CL,VSIR,MXRA7,TXNRD1,PHF1,AJAP1,RGL2,NOTCH4,RAD23B,MAN2B2,DLL4,LRATD1,TBC1D25,SCAMP2,TARS2,ARHGEF25,KANK2,LIMS2,SEC24C,KANK3,TRIM62,CDC25B,SLC29A1
											MicroRNA	hsa-miR-1343-5p		3.62e-06	0.02524	0.0002316	0.002183	15	467	ACVRL1,MIDEAS,PHF1,NHERF2,MFNG,CD82,SCN4B,GIMAP6,VAT1,CTDSP1,SCAMP2,SNX33,LRP10,RAB1B,DCTN3
											MicroRNA	hsa-miR-3198:mirSVR_lowEffct	hsa-miR-3198:mirSVR_nonconserved_lowEffect-0.1-0.5	3.67e-06	0.02559	0.0002327	0.002193	28	1714	IL11RA,MYADM,BCL7B,DAG1,ZNF362,PTEN,KCNIP3,ADARB1,RUVBL2,RXRG,RAB8A,GGA3,MYO15B,PTPRE,BRAF,DHTKD1,RGL2,TALDO1,CA4,SEMA4D,TBC1D25,SNX33,XKR6,PKIG,CORO1A,NKD1,SLX4,CX3CR1
											MicroRNA	hsa-miR-6756-5p		3.799e-06	0.02649	0.0002387	0.00225	19	795	ZNF362,RXRG,S100A11,MFGE8,AP2M1,URM1,RAB7A,MIER2,S100A16,ADRM1,EFHD2,PPP1R11,NFAM1,YWHAE,ZNF503,EFNB1,NKD1,FAM107A,MAPK3
											MicroRNA	hsa-miR-4779		4.058e-06	0.0283	0.0002527	0.002382	15	471	PECAM1,MXRA7,HOXA2,S100A3,URM1,RAB7A,TEX261,TPPP,DOK2,HIF3A,YWHAE,S1PR1,EFNB1,LRP10,AOC3
											MicroRNA	hsa-miR-608		4.171e-06	0.02908	0.0002554	0.002408	17	628	SMDT1,LRRC32,ZNF362,VSIR,MFGE8,ADRA1A,SCNN1B,TMT1A,VAT1,MIER2,HIF3A,PIGZ,NKD1,FAM107A,IL2RB,RNF182,MAF
											MicroRNA	hsa-miR-4266:mirSVR_lowEffct	hsa-miR-4266:mirSVR_nonconserved_lowEffect-0.1-0.5	4.176e-06	0.02912	0.0002554	0.002408	25	1392	TCEAL4,GATA2,DACH1,ACVRL1,S100A3,SOX7,KLRF1,DHTKD1,TMT1A,AGTRAP,TMEM138,MUS81,HIF3A,ACKR4,C1orf115,MANSC1,EFNB1,SEC24C,LRP10,TIMP3,ASPH,HEY2,UHRF1,LTBP2,TM2D1
											MicroRNA	hsa-miR-6752-3p		4.943e-06	0.03447	0.0002951	0.002782	15	478	ZNF346,DAG1,ZNF362,ACVRL1,TXNRD1,SCN4B,URM1,FOXK1,RAD23B,TEX261,SCAMP2,EFNB1,NKD1,CD27,EFR3B
											MicroRNA	hsa-miR-4324:mirSVR_lowEffct	hsa-miR-4324:mirSVR_nonconserved_lowEffect-0.1-0.5	4.951e-06	0.03452	0.0002951	0.002782	28	1738	ACVRL1,RUVBL2,PLEKHB1,PLAC8,PRUNE1,NHERF2,CEPT1,TLE5,PTPRS,SCNN1B,PXN,TSEN15,TMT1A,CA4,DLL4,PSMG3,LRATD1,CTDSP1,HIF3A,MS4A15,TARS2,YWHAE,TRIM62,UHRF1,ZNF333,CDC25B,CDH5,CHTOP
											MicroRNA	hsa-miR-92a-3p:Functional MTI (Weak)	Functional MTI (Weak)	5.161e-06	0.03599	0.000305	0.002875	25	1407	RPS5,PTEN,RUVBL2,PLEKHB1,RAB8A,RPL23,PIK3CD,CLTA,PXN,DHTKD1,TALDO1,RAD23B,NRAS,ADRM1,PSMG3,TPPP,ARHGEF25,KANK2,SLC3A2,ZNF503,EFNB1,GTF3C2,PKN1,CHTOP,SLX4
											MicroRNA	hsa-miR-361-3p		5.283e-06	0.03684	0.0003096	0.002918	14	408	BCL6,ADARB1,VSIR,CCN5,CD82,AJAP1,GSE1,URM1,PXN,RGL2,CTDSP1,HIF3A,SLC6A9,MAF
											MicroRNA	hsa-miR-3165:mirSVR_lowEffct	hsa-miR-3165:mirSVR_nonconserved_lowEffect-0.1-0.5	5.443e-06	0.03796	0.0003163	0.002982	23	1200	IL11RA,SERPINA3,ZNF346,TNFRSF14,ACVRL1,PLAC8,SLC39A13,TXNRD1,ADRA1A,AP2M1,GMPPA,TALDO1,TMT1A,C12orf75,HIF3A,BTBD2,SH3D21,C1orf115,MANSC1,EFNB1,FAM107A,KANK3,CYP4F12
											MicroRNA	hsa-miR-6852-5p		6.469e-06	0.04511	0.0003728	0.003514	17	647	ZNF346,ALS2CL,PLEKHB1,SLC39A13,PHF1,PTPRE,SCN4B,TSEN15,MIER2,DEXI,MAN2B2,COX6B1,NFAM1,SCUBE1,SEC24C,FAM107A,MMRN2
											MicroRNA	hsa-miR-25*:mirSVR_lowEffct	hsa-miR-25*:mirSVR_nonconserved_lowEffect-0.1-0.5	6.664e-06	0.04647	0.0003797	0.003579	18	734	SERPINA3,MYADM,BCL7B,SLC12A8,BCL6,ACVRL1,RUVBL2,MYO15B,MOCS3,TAF1C,LRATD1,TMEM138,EFHD2,PPP1R11,KANK2,TRIM62,LTBP2,SLX4
											MicroRNA	hsa-miR-6785-5p:Functional MTI (Weak)	Functional MTI (Weak)	6.751e-06	0.04708	0.0003797	0.003579	19	824	TACO1,MYADM,HINT1,AP2M1,PTPRE,MOCS3,RAB7A,FOXK1,AGTRAP,ADRM1,COX6B1,TPPP,TBC1D25,ZNF503,PLCD3,MANSC1,EFNB1,RAB1B,SLC29A1
											MicroRNA	hsa-miR-6883-5p:Functional MTI (Weak)	Functional MTI (Weak)	6.751e-06	0.04708	0.0003797	0.003579	19	824	TACO1,MYADM,HINT1,AP2M1,PTPRE,MOCS3,RAB7A,FOXK1,AGTRAP,ADRM1,COX6B1,TPPP,TBC1D25,ZNF503,PLCD3,MANSC1,EFNB1,RAB1B,SLC29A1
											MicroRNA	hsa-miR-149-3p		6.85e-06	0.04776	0.0003821	0.003602	23	1215	WBP2,MYADM,ZNF346,ADARB1,VSIR,MXRA7,NHERF2,GRK2,SCN4B,URM1,FOXK1,VAT1,ARHGAP23,CTDSP1,XKR6,ZNF503,LIMS2,SCUBE1,EFNB1,TIMP3,AOC3,EFR3B,ZNF333
											MicroRNA	hsa-miR-1204:mirSVR_lowEffct	hsa-miR-1204:mirSVR_nonconserved_lowEffect-0.1-0.5	7.443e-06	0.0519	0.0004076	0.003843	16	571	INPP5A,SLC12A8,TWF2,ZNF362,KCNIP3,MOCS3,TMA7,TNS3,DEXI,PGGHG,ADRM1,TBC1D25,ZNF503,CORO1A,SCUBE1,IL2RB
											MicroRNA	hsa-miR-214*:mirSVR_lowEffct	hsa-miR-214*:mirSVR_nonconserved_lowEffect-0.1-0.5	7.483e-06	0.05218	0.0004076	0.003843	24	1326	IL11RA,ZNF346,ALS2CL,ADARB1,RXRG,PHF1,MYO15B,ADRB1,TMT1A,SDHC,DLL4,HYAL1,LRATD1,TMEM138,SCAMP2,SCAMP3,HIF3A,TARS2,ACKR4,CORO1A,CD22,UHRF1,RAB1B,MAF
											MicroRNA	hsa-miR-6734-5p:Functional MTI (Weak)	Functional MTI (Weak)	7.748e-06	0.05402	0.0004188	0.003948	9	130	AJAP1,PTPRE,FOXK1,TEX261,PPP1R11,TMEM119,SCAMP2,YWHAE,ASPH
											MicroRNA	hsa-miR-149-3p:Functional MTI	Functional MTI	8.03e-06	0.056	0.0004307	0.004061	19	833	TACO1,MYADM,HINT1,AP2M1,PTPRE,MOCS3,RAB7A,FOXK1,AGTRAP,ADRM1,COX6B1,TPPP,TBC1D25,ZNF503,PLCD3,MANSC1,EFNB1,RAB1B,SLC29A1
											MicroRNA	hsa-let-7a:mirSVR_lowEffct	hsa-let-7a:mirSVR_conserved_lowEffect-0.1-0.5	8.153e-06	0.05685	0.000434	0.004091	28	1779	IL11RA,PSEN2,ZNF362,ADARB1,RUVBL2,GALNT13,SLC39A13,GGA3,S100A3,KLRF1,MYO15B,SCN4B,NTN5,RGL2,GIMAP6,HMGCLL1,SDHC,NRAS,TMEM138,EFHD2,HIF3A,YWHAE,CORO1A,SEC24C,EFR3B,CDC25B,IL2RB,CHTOP
											MicroRNA	hsa-miR-6766-5p		8.543e-06	0.05957	0.0004513	0.004254	18	746	ZNF362,RXRG,S100A11,MFGE8,AP2M1,URM1,RAB7A,MIER2,S100A16,ADRM1,ESAM,PPP1R11,YWHAE,ZNF503,EFNB1,NKD1,FAM107A,MAPK3
											MicroRNA	hsa-miR-3190-3p:mirSVR_lowEffct	hsa-miR-3190-3p:mirSVR_nonconserved_lowEffect-0.1-0.5	8.759e-06	0.06108	0.0004592	0.004329	28	1785	SLC12A8,ZNF362,ALS2CL,ADARB1,GALNT13,SLC39A13,MXRA7,PHB1,PHF1,PTPRE,CLTA,NTN5,SCNN1B,PXN,C11orf71,TEX261,DLL4,ANXA7,EFHD2,PYM1,MANSC1,TRIM62,LTBP2,MAPK3,CDH5,CHTOP,RASGRP2,MAF
											MicroRNA	hsa-miR-708:mirSVR_lowEffct	hsa-miR-708:mirSVR_conserved_lowEffect-0.1-0.5	8.928e-06	0.06225	0.0004646	0.00438	27	1671	PSEN2,BCL7B,ACVRL1,PTEN,MIDEAS,NDRG2,PLEKHB1,ITIH3,SLC39A13,PHF1,MFNG,URM1,GMPPA,FOXF1,NOTCH4,TEX261,TRIB2,NRAS,S100A16,DOK2,SH3D21,SCUBE1,FAM107A,LRP10,ZNF335,ASPH,LTBP2
											MicroRNA	hsa-miR-483-5p:mirSVR_lowEffct	hsa-miR-483-5p:mirSVR_nonconserved_lowEffect-0.1-0.5	1.028e-05	0.07166	0.0005308	0.005004	19	846	ZNF346,SMDT1,APBB3,SLC12A8,AKR1A1,NDRG2,CD82,MYO15B,GRK2,CLN3,CLTA,DHTKD1,FOXF1,VAT1,RAD23B,MUS81,PIGZ,ASPH,EFR3B
											MicroRNA	hsa-miR-6764-5p		1.047e-05	0.073	0.0005368	0.00506	18	756	KCNIP3,MIDEAS,ADARB1,MXRA7,BAP1,GGA3,PRUNE1,FOXK1,MAN1C1,C12orf75,TPPP,SNX33,NFAM1,NKD1,FAM107A,EFR3B,RAB1B,IL2RB
											MicroRNA	hsa-miR-593:mirSVR_lowEffct	hsa-miR-593:mirSVR_nonconserved_lowEffect-0.1-0.5	1.103e-05	0.07695	0.0005617	0.005295	29	1923	GATA2,DACH1,DAG1,ADARB1,VSIR,SLC39A13,MXRA7,RAB8A,GGA3,PHF1,NHERF2,MFNG,ADRB1,PTPRE,CASKIN2,NTN5,TIMM17A,TSEN15,HMGCLL1,HYAL1,TMEM138,ESAM,GNA14,NKD1,GTF3C2,ASPH,EFR3B,HEY2,RAB1B
											MicroRNA	hsa-miR-657:mirSVR_lowEffct	hsa-miR-657:mirSVR_nonconserved_lowEffect-0.1-0.5	1.171e-05	0.08164	0.0005916	0.005577	25	1467	SERPINA3,PSEN2,BCL6,ADARB1,MYO15B,PTPRS,URM1,DEXI,NRAS,ADRM1,COX6B1,E2F4,BTBD2,TARS2,NFAM1,FAM107A,LRP10,CD22,FEZ1,ASPH,EFR3B,MMRN2,SLX4,CX3CR1,DCTN3
											MicroRNA	hsa-miR-6883-5p		1.453e-05	0.1013	0.0007287	0.006869	22	1161	WBP2,MYADM,ZNF346,ADARB1,VSIR,MXRA7,NHERF2,GRK2,SCN4B,URM1,FOXK1,VAT1,ARHGAP23,CTDSP1,XKR6,ZNF503,LIMS2,SCUBE1,TIMP3,AOC3,EFR3B,ZNF333
											MicroRNA	hsa-miR-4306:mirSVR_highEffct	hsa-miR-4306:mirSVR_nonconserved_highEffect-0.5	1.567e-05	0.1093	0.000775	0.007306	22	1166	TNFRSF14,ATP6V1F,RUVBL2,BAP1,PRUNE1,ADRA1A,PTPRE,CLN3,RAB7A,GIMAP6,NOTCH4,SDHC,TBX3,ESAM,PPP1R11,KANK2,CORO1A,LRP10,HEY2,ZNF333,CHTOP,DCTN3
											MicroRNA	hsa-miR-6829-5p		1.756e-05	0.1225	0.0008625	0.008131	14	449	ABI3,LRRC32,GATA2,ACVRL1,KCNIP3,BAP1,SOX7,MFNG,PIK3CD,ITIH5,PKIG,SIGIRR,MAPK3,CDH5
											MicroRNA	hsa-miR-7106-5p:Functional MTI (Weak)	Functional MTI (Weak)	1.784e-05	0.1244	0.00087	0.008202	18	783	TACO1,MYADM,HINT1,VSIR,AP2M1,MOCS3,URM1,AGTRAP,TEX261,ADRM1,COX6B1,TMEM138,KANK2,YWHAE,ZNF503,PLCD3,MANSC1,RAB1B
											MicroRNA	hsa-miR-3122:mirSVR_lowEffct	hsa-miR-3122:mirSVR_nonconserved_lowEffect-0.1-0.5	1.825e-05	0.1272	0.0008836	0.00833	24	1390	SMDT1,LRRC32,AKR1A1,PTEN,MIDEAS,PHB1,CEPT1,MOCS3,CASKIN2,TMEM178A,NTN5,HMGCLL1,SDHC,RHBDF1,ARHGAP23,MUS81,PYM1,ITIH5,C1orf115,GTF3C2,FAM107A,TIMP3,ASPH,CHTOP
											MicroRNA	hsa-miR-1275:mirSVR_highEffct	hsa-miR-1275:mirSVR_nonconserved_highEffect-0.5	1.917e-05	0.1337	0.0009219	0.008691	19	880	BCL7B,NDRG2,SOX7,ADRA1A,AP2M1,CASKIN2,NTN5,NOTCH4,ARHGAP23,C12orf75,ESAM,XKR6,LRP10,FEZ1,CYP4F12,LTBP2,LRRN4,M6PR,CX3CR1
											MicroRNA	hsa-miR-1255b:mirSVR_lowEffct	hsa-miR-1255b:mirSVR_nonconserved_lowEffect-0.1-0.5	2.057e-05	0.1434	0.0009822	0.009259	26	1624	TNFRSF14,ZNF362,PTEN,CEPT1,PTPRS,CLTA,C1QBP,PXN,GMPPA,GIMAP6,HMGCLL1,FOXF1,SDHC,MAN2B2,RHBDF1,C12orf75,COX6B1,PPP1R11,MS4A15,BTBD2,C1orf115,FAM107A,AOC3,ZNF333,SLX4,CX3CR1
											MicroRNA	hsa-miR-4271		2.352e-05	0.164	0.001116	0.01052	17	707	ZNF346,DAPL1,SLC39A13,BRAF,SUN2,PXN,TSEN15,SDHC,NRAS,ARHGAP23,ITIH5,FAM107A,TIMP3,ASPH,MMRN2,ZNF333,MAF
											MicroRNA	hsa-miR-4265:mirSVR_lowEffct	hsa-miR-4265:mirSVR_nonconserved_lowEffect-0.1-0.5	2.482e-05	0.173	0.001169	0.01102	24	1413	IL11RA,WBP2,MYADM,ABI3,INPP5A,LRRC32,KCNIP3,ADARB1,ITIH3,SOX7,MYO15B,GSE1,TLE5,PIK3CD,RAD23B,MAN1C1,SH3D21,LIMS2,PKIG,SLC6A9,CORO1A,NSUN5,C1orf115,MAF
											MicroRNA	hsa-miR-1266:mirSVR_lowEffct	hsa-miR-1266:mirSVR_nonconserved_lowEffect-0.1-0.5	2.549e-05	0.1778	0.001193	0.01125	29	1999	SERPINA3,MYADM,SMDT1,NMUR1,ALS2CL,BAP1,RAB8A,GGA3,HOXA2,TXNRD1,PHF1,S100A11,SOX7,GJA4,PTPRS,TALDO1,AGTRAP,TEX261,SEMA4D,COG2,TAF1C,HIF3A,SLC6A9,SCUBE1,FEZ1,UHRF1,MAPK3,IL2RB,SLX4
											MicroRNA	hsa-miR-9851-3p		2.881e-05	0.2009	0.001339	0.01263	13	393	PSEN2,INPP5A,PECAM1,GALNT13,GRK2,SUN2,TSEN15,SEMA4D,TBX3,CTDSP1,TMEM119,HIF3A,TIMP3
											MicroRNA	hsa-miR-515-3p:mirSVR_lowEffct	hsa-miR-515-3p:mirSVR_nonconserved_lowEffect-0.1-0.5	2.905e-05	0.2026	0.001342	0.01265	23	1315	ATP6V0B,APBB3,KCNIP3,ITIH3,GALNT13,BAP1,TXNRD1,PRUNE1,ADRA1A,CEPT1,MYO15B,PTPRE,C11orf71,GIMAP6,NOTCH4,MIER2,S100A16,XKR6,ITIH5,CORO1A,SCUBE1,FEZ1,MMRN2
											MicroRNA	hsa-miR-491-5p:mirSVR_highEffct	hsa-miR-491-5p:mirSVR_conserved_highEffect-0.5	3.058e-05	0.2133	0.001394	0.01314	17	720	ZNF362,ALS2CL,ADARB1,PLEKHB1,TXNRD1,PHF1,SCN4B,RAB7A,TMT1A,SDHC,SNX33,TARS2,CD22,MMRN2,LRRN4,ZNF333,SLX4
											MicroRNA	hsa-miR-762		3.311e-05	0.2309	0.001499	0.01413	16	636	ZNF346,DAG1,ACVRL1,KCNIP3,VSIR,SOX7,URM1,RAB7A,FOXK1,PPP1R11,PLCD3,PKIG,SCUBE1,NKD1,TRIM62,AOC3
											MicroRNA	hsa-miR-4260:mirSVR_lowEffct	hsa-miR-4260:mirSVR_nonconserved_lowEffect-0.1-0.5	3.353e-05	0.2338	0.001508	0.01422	24	1436	ABI3,DACH1,DAG1,AKR1A1,KCNIP3,MIDEAS,GALNT13,CD82,ADRB1,BRAF,CASKIN2,NTN5,HMGCLL1,TMT1A,VAT1,TEX261,C12orf75,TMEM138,TMEM119,SCAMP3,SH3D21,LRP10,TSPAN7,CX3CR1
											MicroRNA	hsa-miR-4253:mirSVR_lowEffct	hsa-miR-4253:mirSVR_nonconserved_lowEffect-0.1-0.5	3.441e-05	0.2399	0.001538	0.0145	24	1438	IL11RA,GATA2,NMUR1,RUVBL2,GALNT13,PLAC8,MXRA7,GGA3,SOX7,RAB7A,TMT1A,TRIB2,ARHGAP23,ADRM1,EFHD2,E2F4,SNX33,BTBD2,SLC6A9,FEZ1,HEY2,LTBP2,CDH5,SLC29A1
											MicroRNA	hsa-miR-16-5p:Functional MTI	Functional MTI	3.697e-05	0.2578	0.001642	0.01548	25	1557	TACO1,SMDT1,RPS5,VSIR,GGA3,AP2M1,TIMM17A,NOP10,AURKAIP1,UTP3,DHTKD1,FOXK1,RAD23B,TMEM138,TRMT1,PPP1R11,SCAMP3,BTBD2,SLC3A2,GTF3C2,TIMP3,ASPH,RAB1B,SNRPC,SLC29A1
											MicroRNA	hsa-miR-3126-3p:mirSVR_lowEffct	hsa-miR-3126-3p:mirSVR_nonconserved_lowEffect-0.1-0.5	4.133e-05	0.2882	0.001801	0.01698	23	1341	IL11RA,MIDEAS,ADARB1,VSIR,BAP1,PHB1,PHF1,CEPT1,GMPPA,SDHC,PPP1R11,ARHGEF25,KANK2,SLC6A9,CORO1A,MANSC1,FEZ1,TRIM62,ASPH,LTBP2,LRRN4,M6PR,RASGRP2
											MicroRNA	hsa-miR-1289:mirSVR_lowEffct	hsa-miR-1289:mirSVR_nonconserved_lowEffect-0.1-0.5	4.287e-05	0.299	0.001856	0.01749	22	1235	OR7E47P,IL11RA,MAN2C1,DAG1,RUVBL2,SLC39A13,CCN5,GMPPA,RGL2,TALDO1,TEX261,TAF1C,E2F4,HIF3A,KANK2,SH3D21,ITIH5,PLCD3,PKIG,TRIM62,ASPH,MAF
											MicroRNA	hsa-miR-3126-5p:mirSVR_lowEffct	hsa-miR-3126-5p:mirSVR_nonconserved_lowEffect-0.1-0.5	4.311e-05	0.3006	0.001856	0.01749	26	1686	ZNF346,SNX3,AKR1A1,ACVRL1,PLAC8,SLC39A13,PHB1,MYO15B,SCN4B,TEX261,SEMA4D,S100A16,C12orf75,TAF1C,CTDSP1,PYM1,HIF3A,PIGZ,LIMS2,PKIG,FAM107A,CD22,ZNF335,KANK3,AOC3,RAB1B
											MicroRNA	hsa-miR-134:mirSVR_lowEffct	hsa-miR-134:mirSVR_conserved_lowEffect-0.1-0.5	4.44e-05	0.3096	0.001899	0.0179	25	1572	ABI3,PSEN2,INPP5A,DAG1,NMUR1,RXRG,GJA4,MFGE8,KLRF1,MYO15B,AEBP1,CLTA,DHTKD1,GMPPA,TEX261,ESAM,TBC1D25,PPP1R11,XKR6,ZNF503,C1orf115,GTF3C2,TIMP3,KANK3,ZNF333
											MicroRNA	hsa-miR-4326:mirSVR_lowEffct	hsa-miR-4326:mirSVR_nonconserved_lowEffect-0.1-0.5	4.516e-05	0.3149	0.00192	0.0181	26	1690	ZNF346,DAG1,AKR1A1,BCL6,TXNRD1,PHF1,GJA4,SCNN1B,URM1,RAB7A,TIMM17A,PSMG3,C12orf75,OR7E5P,SNX33,XKR6,TARS2,PIGZ,ITIH5,ZNF503,SCUBE1,EFNB1,TIMP3,CDH5,CX3CR1,DCTN3
											MicroRNA	hsa-miR-1249-5p:Functional MTI (Weak)	Functional MTI (Weak)	4.888e-05	0.3408	0.002066	0.01947	11	274	WBP2,ATP6V1F,AP2M1,RAB7A,S100A16,TBC1D25,E2F4,NKD1,LRP10,RAB1B,SLC29A1
											MicroRNA	hsa-miR-6780b-5p		4.947e-05	0.3449	0.002078	0.01959	18	838	WBP2,ZNF346,MAN2C1,DAPL1,ALS2CL,SLC39A13,BRAF,SUN2,PXN,TSEN15,SDHC,NRAS,ITIH5,FAM107A,TIMP3,MMRN2,ZNF333,MAF
											MicroRNA	hsa-miR-6797-5p:Functional MTI (Weak)	Functional MTI (Weak)	5.458e-05	0.3806	0.002266	0.02136	11	277	WBP2,ATP6V1F,AP2M1,RAB7A,S100A16,TBC1D25,E2F4,NKD1,LRP10,RAB1B,SLC29A1
											MicroRNA	hsa-miR-6721-5p		5.741e-05	0.4003	0.002369	0.02233	19	944	ADARB1,SLC39A13,GGA3,NHERF2,CASKIN2,SCN4B,VAT1,S100A16,TPPP,CTDSP1,NFAM1,PIGZ,YWHAE,SLC6A9,CD22,TRIM62,RAB1B,MAPK3,CHTOP
											MicroRNA	hsa-miR-7-5p:Functional MTI	Functional MTI	6.007e-05	0.4188	0.002464	0.02323	15	578	PLEKHB1,MOCS3,PIK3CD,CLN3,SDHC,MIER2,TEX261,NRAS,EFHD2,CTDSP1,PPP1R11,SCAMP2,SLC6A9,UHRF1,CDC25B
											MicroRNA	hsa-miR-149*:mirSVR_highEffct	hsa-miR-149*:mirSVR_nonconserved_highEffect-0.5	6.13e-05	0.4274	0.002496	0.02353	19	948	ADARB1,PRUNE1,ADRA1A,CEPT1,NOTCH4,TBX3,ARHGAP23,TAF1C,PYM1,XKR6,YWHAE,CLDN10,SH3D21,ITIH5,ZNF503,LIMS2,CORO1A,LTBP2,M6PR
											MicroRNA	hsa-miR-4455:Functional MTI (Weak)	Functional MTI (Weak)	6.156e-05	0.4293	0.002496	0.02353	9	165	PLAC8,MOCS3,FOXK1,ADRM1,COX6B1,XKR6,EFNB1,IL2RB,MAF
											MicroRNA	hsa-miR-29a:mirSVR_lowEffct	hsa-miR-29a:mirSVR_conserved_lowEffect-0.1-0.5	6.434e-05	0.4487	0.002579	0.02431	25	1603	OR7E47P,ZNF346,PSEN2,INPP5A,TCEAL4,SLC12A8,MIDEAS,NDRG2,VSIR,TXNRD1,GRK2,TIMM17A,DHTKD1,CA4,RAD23B,SEMA4D,NRAS,S100A16,PGGHG,ADRM1,DLL4,HIF3A,ARHGEF25,LRP10,EFR3B
											MicroRNA	hsa-miR-4441		7.094e-05	0.4946	0.002826	0.02665	19	957	NMUR1,ADARB1,CD82,GRK2,CLTA,FOXK1,TRIB2,NRAS,TMEM138,ESAM,MS4A15,NFAM1,KANK2,PIGZ,SCUBE1,FAM107A,EFR3B,MAPK3,CHTOP
											MicroRNA	hsa-miR-345:mirSVR_lowEffct	hsa-miR-345:mirSVR_nonconserved_lowEffect-0.1-0.5	7.584e-05	0.5288	0.003005	0.02833	25	1617	INPP5A,ACVRL1,ADARB1,RXRG,GJA4,ADRA1A,CD82,CEPT1,MYO15B,GSE1,GMPPA,NOTCH4,PSMG3,MUS81,SNX33,MS4A15,XKR6,SCUBE1,GTF3C2,TRIM62,EFR3B,UHRF1,LTBP2,IFI6,DCTN3
											MicroRNA	hsa-miR-1293:mirSVR_lowEffct	hsa-miR-1293:mirSVR_nonconserved_lowEffect-0.1-0.5	8.048e-05	0.5612	0.003153	0.02972	23	1392	TACO1,DAG1,SLC12A8,PTEN,RUVBL2,ADRA1A,CLN3,TSEN15,VAT1,TRIB2,DLL4,PCDHB9,DOK2,HIF3A,YWHAE,SH3D21,CD27,EFR3B,MAPK3,ZNF333,CDH5,CHTOP,DCTN3
											MicroRNA	hsa-miR-3179:mirSVR_highEffct	hsa-miR-3179:mirSVR_nonconserved_highEffect-0.5	8.482e-05	0.5914	0.003304	0.03115	18	869	BCL7B,ZNF362,BCL6,HOXA2,PHF1,PXN,C11orf71,TSEN15,RAD23B,C12orf75,TAF1C,OR7E5P,XKR6,ASPH,ZNF333,CDC25B,CHTOP,MAF
											MicroRNA	hsa-miR-29b:mirSVR_lowEffct	hsa-miR-29b:mirSVR_conserved_lowEffect-0.1-0.5	8.816e-05	0.6147	0.003406	0.03211	26	1749	OR7E47P,ZNF346,PSEN2,INPP5A,TCEAL4,SLC12A8,MIDEAS,NDRG2,VSIR,TXNRD1,GRK2,TIMM17A,DHTKD1,CA4,RAD23B,SEMA4D,DEXI,NRAS,S100A16,PGGHG,ADRM1,DLL4,HIF3A,ARHGEF25,LRP10,EFR3B
											MicroRNA	hsa-miR-886-5p:mirSVR_lowEffct	hsa-miR-886-5p:mirSVR_nonconserved_lowEffect-0.1-0.5	8.842e-05	0.6166	0.003406	0.03211	12	359	MYADM,DAG1,RUVBL2,MXRA7,TMT1A,PCDHB9,EFHD2,PPP1R11,E2F4,HIF3A,SLC6A9,SLX4
											MicroRNA	hsa-miR-1253:mirSVR_highEffct	hsa-miR-1253:mirSVR_nonconserved_highEffect-0.5	9.561e-05	0.6667	0.003653	0.03444	25	1637	ZNF346,ATP6V1F,BCL6,MIDEAS,ADARB1,PHB1,TXNRD1,KLRF1,CEPT1,TMEM178A,PXN,C11orf71,GIMAP6,HMGCLL1,TMT1A,SDHC,CA4,SCAMP2,YWHAE,ZNF503,NKD1,GTF3C2,LRP10,ZNF333,M6PR
											MicroRNA	hsa-miR-744-5p:Functional MTI (Weak)	Functional MTI (Weak)	9.588e-05	0.6686	0.003653	0.03444	13	436	WBP2,HINT1,ABI3,MAN2C1,GGA3,BRAF,PGGHG,ADRM1,SCAMP2,NKD1,TSPAN7,CDC25B,SLX4
											MicroRNA	hsa-miR-188-3p:mirSVR_lowEffct	hsa-miR-188-3p:mirSVR_nonconserved_lowEffect-0.1-0.5	0.0001008	0.703	0.003821	0.03602	27	1883	IL11RA,INPP5A,TNFRSF14,ZNF362,ACVRL1,NDRG2,BAP1,KLRF1,TIMM17A,RGL2,TSEN15,GIMAP6,MIER2,SEMA4D,PYM1,E2F4,HIF3A,S1PR1,CLDN10,ZNF503,CORO1A,SCUBE1,EFNB1,ASPH,TSPAN7,SNRPC,MAF
											MicroRNA	hsa-miR-644:mirSVR_lowEffct	hsa-miR-644:mirSVR_nonconserved_lowEffect-0.1-0.5	0.0001023	0.7134	0.003856	0.03635	23	1411	METRNL,LRRC32,KCNIP3,RUVBL2,VSIR,MXRA7,TXNRD1,TLE5,URM1,HMGCLL1,ADCY4,S100A16,TBC1D25,PPP1R11,SCAMP3,HIF3A,XKR6,YWHAE,ZNF503,SEC24C,FAM107A,USHBP1,LTBP2
											MicroRNA	hsa-miR-6804-5p:Functional MTI (Weak)	Functional MTI (Weak)	0.0001048	0.7308	0.003929	0.03704	8	126	GATA2,MOCS3,TEX261,ADRM1,PPP1R11,MANSC1,CDC25B,CHTOP
											MicroRNA	hsa-miR-873:mirSVR_highEffct	hsa-miR-873:mirSVR_conserved_highEffect-0.5	0.0001071	0.7471	0.003995	0.03766	19	983	MYADM,ZNF346,PLAC8,TXNRD1,PRUNE1,CCN5,TSEN15,VAT1,DEXI,NRAS,S100A16,SOSTDC1,PYM1,YWHAE,S1PR1,SEC24C,HEY2,CHTOP,CX3CR1
											MicroRNA	hsa-miR-196a*:mirSVR_lowEffct	hsa-miR-196a*:mirSVR_nonconserved_lowEffect-0.1-0.5	0.0001135	0.7913	0.004209	0.03968	26	1772	WBP2,MYADM,INPP5A,DACH1,DAG1,PLAC8,GLMP,MFNG,MYO15B,GSE1,MOCS3,PIK3CD,CLTA,TMT1A,CA4,HIF3A,BTBD2,PLCD3,NSUN5,MANSC1,FAM107A,FEZ1,EFR3B,CDC25B,TM2D1,IL2RB
											MicroRNA	hsa-miR-615-5p:mirSVR_lowEffct	hsa-miR-615-5p:mirSVR_nonconserved_lowEffect-0.1-0.5	0.0001176	0.8201	0.004312	0.04065	19	989	SNX3,PSEN2,KCNIP3,MIDEAS,ADARB1,RXRG,GGA3,PHF1,SOX7,TEX261,MAN1C1,CTDSP1,TMEM119,HIF3A,TARS2,PIGZ,TRIM62,AOC3,ZNF333
											MicroRNA	hsa-miR-1913		0.0001181	0.8236	0.004312	0.04065	13	444	ZNF346,ALS2CL,PHF1,AJAP1,GSE1,SCN4B,RGL2,MAN1C1,SH2D3C,TPPP,ESAM,CTDSP1,CDH5
											MicroRNA	hsa-miR-28-5p:mirSVR_lowEffct	hsa-miR-28-5p:mirSVR_conserved_lowEffect-0.1-0.5	0.0001201	0.8372	0.004346	0.04097	25	1657	BCL7B,ACVRL1,PTEN,MIDEAS,NDRG2,PLEKHB1,ITIH3,SLC39A13,PHF1,MFNG,CLTA,URM1,GMPPA,FOXF1,TEX261,TRIB2,NRAS,TARS2,SH3D21,SCUBE1,FAM107A,TIE1,LRP10,ZNF335,LTBP2
											MicroRNA	hsa-miR-769-5p:mirSVR_lowEffct	hsa-miR-769-5p:mirSVR_nonconserved_lowEffect-0.1-0.5	0.0001203	0.8387	0.004346	0.04097	23	1424	ZNF346,SMDT1,TNFRSF14,DAG1,ADARB1,MXRA7,BAP1,RAB8A,PRUNE1,PHF1,GSE1,CASKIN2,NOTCH4,TBX3,S100A16,SH2D3C,TMEM138,E2F4,SCAMP3,YWHAE,SEC24C,FAM107A,CX3CR1
											MicroRNA	hsa-miR-1975:mirSVR_lowEffct	hsa-miR-1975:mirSVR_nonconserved_lowEffect-0.1-0.5	0.0001279	0.8921	0.004599	0.04335	23	1429	BCL7B,GATA2,ATP6V1F,BCL6,RAB8A,KLRF1,TLE5,SMPDL3A,SUN2,URM1,GMPPA,GIMAP6,NOTCH4,TBX3,RHBDF1,PGGHG,SCAMP3,SH3D21,SCUBE1,UHRF1,IL2RB,M6PR,CDH5
											MicroRNA	hsa-miR-3173:mirSVR_highEffct	hsa-miR-3173:mirSVR_nonconserved_highEffect-0.5	0.0001305	0.9101	0.004667	0.044	20	1100	RAB8A,HOXA2,SOX7,GJA4,KLRF1,PTPRS,FOXF1,TEX261,TRIB2,HYAL1,ESAM,ARHGEF25,YWHAE,TMEM120A,KANK3,ASPH,UHRF1,ZNF333,TM2D1,RASGRP2
											MicroRNA	hsa-miR-624:mirSVR_lowEffct	hsa-miR-624:mirSVR_nonconserved_lowEffect-0.1-0.5	0.000132	0.9207	0.004698	0.04428	26	1786	MYADM,PSEN2,LRRC32,BCL7B,ADARB1,RAB8A,SOX7,CEPT1,GSE1,SMPDL3A,PXN,GMPPA,TMT1A,SDHC,TRIB2,ITIH5,PKIG,LRP10,USHBP1,ASPH,AOC3,CDH5,CHTOP,SLX4,CX3CR1,MAF
											MicroRNA	hsa-miR-299-3p:mirSVR_lowEffct	hsa-miR-299-3p:mirSVR_conserved_lowEffect-0.1-0.5	0.0001348	0.9397	0.00477	0.04497	24	1549	MYADM,ZNF362,MIDEAS,ALS2CL,PLEKHB1,SLC39A13,SOX7,ADRA1A,MYO15B,GSE1,SCN4B,RAB7A,ANXA7,TMEM138,CTDSP1,KANK2,SH3D21,FAM107A,TIMP3,MMRN2,LRRN4,CDC25B,M6PR,SLX4
											MicroRNA	hsa-miR-920:mirSVR_lowEffct	hsa-miR-920:mirSVR_nonconserved_lowEffect-0.1-0.5	0.0001379	0.9613	0.004855	0.04577	27	1913	WBP2,MYADM,NMUR1,ACVRL1,PLEKHB1,RXRG,VSIR,PLAC8,MXRA7,PHF1,MFNG,AP2M1,URM1,TMT1A,TAF1C,TMEM138,ESAM,SCAMP2,SCAMP3,TARS2,FAM107A,TIE1,SIGIRR,EFR3B,MAPK3,CHTOP,SLX4
											MicroRNA	hsa-miR-188-5p:mirSVR_lowEffct	hsa-miR-188-5p:mirSVR_nonconserved_lowEffect-0.1-0.5	0.0001394	0.9722	0.004885	0.04605	23	1436	DACH1,AKR1A1,MIDEAS,ADARB1,TXNRD1,PHF1,KLRF1,GSE1,TLE5,NTN5,C11orf71,SDHC,MAN1C1,ANXA7,TPPP,PKIG,SEC24C,FAM107A,MRPS34,UHRF1,CDC25B,CDH5,CX3CR1
											MicroRNA	hsa-let-7c:mirSVR_lowEffct	hsa-let-7c:mirSVR_conserved_lowEffect-0.1-0.5	0.000147	1.025	0.005125	0.04831	26	1796	IL11RA,PSEN2,SMDT1,ZNF362,ADARB1,RUVBL2,GALNT13,SLC39A13,MXRA7,GGA3,S100A3,KLRF1,MYO15B,SCN4B,NTN5,RGL2,GIMAP6,HMGCLL1,SDHC,NRAS,TMEM138,EFHD2,YWHAE,CORO1A,SEC24C,CHTOP
											MicroRNA	hsa-miR-5698		0.0001478	1.031	0.005129	0.04835	15	620	NMUR1,NDRG2,GLMP,NHERF2,ADRA1A,AP2M1,MOCS3,URM1,C11orf71,ARHGAP23,CTDSP1,SCAMP2,XKR6,NFAM1,M6PR
											MicroRNA	hsa-miR-1291:mirSVR_lowEffct	hsa-miR-1291:mirSVR_nonconserved_lowEffect-0.1-0.5	0.0001568	1.093	0.005412	0.05102	24	1562	ZNF346,ATP6V0B,DAPL1,LRRC32,TNFRSF14,ADARB1,RAB8A,GLMP,PTPRE,GMPPA,TSEN15,TEX261,S100A16,MUS81,PPP1R11,CORO1A,NKD1,FEZ1,TIMP3,MAPK3,SLC29A1,CHTOP,DCTN3,RASGRP2
											MicroRNA	hsa-miR-3184-5p:Functional MTI (Weak)	Functional MTI (Weak)	0.0001636	1.141	0.00562	0.05298	9	185	AJAP1,URM1,FOXK1,EFHD2,PPP1R11,SCAMP2,YWHAE,LIMS2,ASPH
											MicroRNA	hsa-miR-4313		0.0001687	1.176	0.005766	0.05435	8	134	DACH1,ZNF362,SCN4B,FOXK1,TEX261,CTDSP1,E2F4,RAB1B
											MicroRNA	hsa-miR-1827:mirSVR_highEffct	hsa-miR-1827:mirSVR_nonconserved_highEffect-0.5	0.0001747	1.218	0.005943	0.05602	19	1015	DAPL1,BCL7B,MIDEAS,GALNT13,PRUNE1,PHF1,ADRA1A,MYO15B,DHTKD1,TMT1A,VAT1,TRIB2,TBC1D25,SCAMP2,CLDN10,TIE1,LTBP2,IFI6,CX3CR1
											MicroRNA	hsa-miR-588:mirSVR_lowEffct	hsa-miR-588:mirSVR_nonconserved_lowEffect-0.1-0.5	0.0001793	1.25	0.006068	0.0572	25	1693	DAPL1,ZNF362,RUVBL2,SLC39A13,TXNRD1,AP2M1,TALDO1,TNS3,TEX261,C12orf75,TMEM138,PPP1R11,DOK2,KANK2,SLC3A2,ITIH5,SLC6A9,SCUBE1,LRP10,USHBP1,AOC3,CDH5,CX3CR1,RNF182,MAF
											MicroRNA	hsa-miR-4254:mirSVR_lowEffct	hsa-miR-4254:mirSVR_nonconserved_lowEffect-0.1-0.5	0.0001891	1.319	0.006372	0.06007	27	1944	IL11RA,WBP2,LRRC32,BCL7B,GATA2,ATP6V1F,TWF2,ZNF362,ADARB1,RPL23,ADRA1A,MYO15B,SCNN1B,RAB7A,RGL2,TSEN15,CTDSP1,TMEM119,SCAMP2,KANK2,CLDN10,CORO1A,SEC24C,CD22,UHRF1,ZNF333,CDC25B
											MicroRNA	hsa-miR-4725-3p		0.0001932	1.347	0.006476	0.06105	17	820	ZNF346,MAN2C1,DAPL1,SLC39A13,BRAF,SUN2,PXN,TSEN15,SDHC,MIER2,NRAS,ITIH5,FAM107A,TIMP3,MMRN2,ZNF333,MAF
											MicroRNA	hsa-miR-647:mirSVR_lowEffct	hsa-miR-647:mirSVR_nonconserved_lowEffect-0.1-0.5	0.0001978	1.379	0.006599	0.06221	25	1702	IL11RA,ABI3,SLC39A13,GGA3,MFNG,ADRA1A,SCNN1B,URM1,UTP3,C11orf71,RGL2,FOXF1,SDHC,TNS3,TBC1D25,SH3D21,EFNB1,SEC24C,FAM107A,CD27,TRIM62,ASPH,UHRF1,LTBP2,SLX4
											MicroRNA	hsa-miR-425:mirSVR_lowEffct	hsa-miR-425:mirSVR_conserved_lowEffect-0.1-0.5	0.0001997	1.392	0.00663	0.0625	26	1825	OR7E47P,ZNF346,PSEN2,NMUR1,MIDEAS,ADARB1,RAB8A,HOXA2,MFGE8,SMPDL3A,TMEM178A,DHTKD1,RGL2,HMGCLL1,OR7E5P,PIGZ,SH3D21,SLC3A2,ITIH5,GNA14,SEC24C,TIMP3,EFR3B,RAB1B,ZNF333,CDC25B
											MicroRNA	hsa-miR-4296:mirSVR_lowEffct	hsa-miR-4296:mirSVR_nonconserved_lowEffect-0.1-0.5	0.0002098	1.463	0.006932	0.06535	22	1355	IL11RA,WBP2,MYADM,ABI3,LRRC32,KCNIP3,ADARB1,SOX7,MYO15B,GSE1,TLE5,PIK3CD,RAD23B,MAN1C1,SH3D21,LIMS2,PKIG,SLC6A9,CORO1A,C1orf115,FAM107A,MAF
											MicroRNA	hsa-miR-7111-5p		0.0002127	1.483	0.00699	0.0659	15	638	NDRG2,GLMP,NHERF2,ADRA1A,AP2M1,MOCS3,URM1,PXN,C11orf71,ARHGAP23,CTDSP1,SCAMP2,XKR6,NFAM1,M6PR
											MicroRNA	hsa-miR-888*:mirSVR_lowEffct	hsa-miR-888*:mirSVR_nonconserved_lowEffect-0.1-0.5	0.0002135	1.489	0.00699	0.0659	24	1589	OR7E47P,MYADM,ATP6V0B,MIDEAS,ADARB1,GALNT13,GSE1,PTPRE,BRAF,MOCS3,URM1,C11orf71,NOTCH4,NRAS,TAF1C,TRMT1,CTDSP1,XKR6,GNA14,ZNF335,ASPH,CYP4F12,CDH5,CHTOP
											MicroRNA	hsa-miR-484:mirSVR_lowEffct	hsa-miR-484:mirSVR_nonconserved_lowEffect-0.1-0.5	0.000217	1.513	0.007071	0.06666	26	1833	LRRC32,BCL7B,TNFRSF14,DAG1,PTEN,PLEKHB1,RAB8A,TXNRD1,AJAP1,PIK3CD,SEMA4D,COG2,PGGHG,LRATD1,TARS2,SCUBE1,SEC24C,LRP10,UHRF1,RAB1B,ZNF333,CDC25B,TM2D1,M6PR,CDH5,CHTOP
											MicroRNA	hsa-miR-624:mirSVR_highEffct	hsa-miR-624:mirSVR_nonconserved_highEffect-0.5	0.0002187	1.525	0.007093	0.06687	21	1246	SMDT1,INPP5A,PTEN,MIDEAS,TXNRD1,KLRF1,BRAF,TLE5,MOCS3,TALDO1,TSEN15,GIMAP6,NOTCH4,TNS3,RAD23B,SEMA4D,TBX3,C12orf75,C1orf115,GNA14,MMRN2
											MicroRNA	hsa-miR-4299:mirSVR_lowEffct	hsa-miR-4299:mirSVR_nonconserved_lowEffect-0.1-0.5	0.0002253	1.571	0.007272	0.06855	25	1714	SERPINA3,ZNF346,PSEN2,DACH1,VSIR,GALNT13,MXRA7,GGA3,HOXA2,TXNRD1,PHF1,MYO15B,PTPRE,PXN,PGGHG,ARHGAP23,PSMG3,C12orf75,SH2D3C,XKR6,C1orf115,GNA14,FEZ1,KANK3,TRIM62
											MicroRNA	hsa-miR-642:mirSVR_lowEffct	hsa-miR-642:mirSVR_nonconserved_lowEffect-0.1-0.5	0.0002381	1.66	0.007615	0.07179	27	1967	SNX3,SMDT1,NMUR1,BCL6,PTEN,VSIR,RAB8A,TXNRD1,MFNG,ADRA1A,PTPRE,CLN3,HMGCLL1,SDHC,ADCY4,PGGHG,ANXA7,LRATD1,ESAM,CTDSP1,DOK2,KANK2,FADS3,SEC24C,AOC3,ZNF333,CX3CR1
											MicroRNA	hsa-miR-1275		0.0002657	1.853	0.008461	0.07976	17	839	MYADM,ZNF346,SOX7,AP2M1,CASKIN2,NTN5,URM1,C12orf75,XKR6,NFAM1,C1orf115,GNA14,NKD1,TIE1,MRPS34,IL2RB,M6PR
											MicroRNA	hsa-miR-4279		0.0002745	1.914	0.008701	0.08203	16	744	WBP2,ZNF346,MIDEAS,PRUNE1,CEPT1,PXN,SDHC,RAD23B,NRAS,MAN1C1,TARS2,ARHGEF25,ITIH5,C1orf115,FEZ1,TSPAN7
											MicroRNA	hsa-miR-24:mirSVR_lowEffct	hsa-miR-24:mirSVR_conserved_lowEffect-0.1-0.5	0.0002928	2.042	0.009238	0.08709	27	1988	NMUR1,BAP1,RAB8A,TXNRD1,NTN5,SCNN1B,PXN,GMPPA,RGL2,GIMAP6,MIER2,COG2,S100A16,ARHGAP23,ADRM1,TMEM138,PPP1R11,SCAMP2,LIMS2,CORO1A,TRIM62,ASPH,CYP4F12,TM2D1,IL2RB,SLX4,CX3CR1
											MicroRNA	hsa-miR-4753-3p		0.0003059	2.133	0.009608	0.09057	21	1272	IL11RA,WBP2,INPP5A,GALNT13,PHF1,SOX7,PTPRE,PTPRS,RAB7A,TIMM17A,UTP3,TMT1A,COG2,LRATD1,SOSTDC1,CTDSP1,YWHAE,FEZ1,MRPS34,ZNF333,MAF
											MicroRNA	hsa-miR-365*:mirSVR_lowEffct	hsa-miR-365*:mirSVR_nonconserved_lowEffect-0.1-0.5	0.0003216	2.243	0.01001	0.09438	18	952	RUVBL2,GALNT13,MXRA7,GGA3,DHTKD1,TEX261,COG2,TBX3,ADRM1,TAF1C,HIF3A,SH3D21,SCUBE1,SIGIRR,ASPH,HEY2,RAB1B,MAF
											MicroRNA	hsa-miR-4319		0.0003315	2.311	0.01027	0.09685	18	954	DAG1,KCNIP3,MIDEAS,VSIR,BAP1,TXNRD1,GRK2,SCN4B,SEMA4D,TRIB2,PSMG3,CTDSP1,SNX33,NFAM1,SCUBE1,NKD1,M6PR,CDH5
											MicroRNA	hsa-miR-383:mirSVR_lowEffct	hsa-miR-383:mirSVR_conserved_lowEffect-0.1-0.5	0.0003338	2.328	0.0103	0.09709	25	1751	SNX3,GATA2,AKR1A1,KCNIP3,ADARB1,SLC39A13,MXRA7,CEPT1,AJAP1,PTPRE,TLE5,RAB7A,TIMM17A,RGL2,TALDO1,RAD23B,COG2,TRIB2,TBC1D25,HIF3A,XKR6,ACKR4,ZNF503,MMRN2,TM2D1
											MicroRNA	hsa-let-7d:mirSVR_lowEffct	hsa-let-7d:mirSVR_conserved_lowEffect-0.1-0.5	0.0003705	2.583	0.01138	0.1073	25	1761	IL11RA,WBP2,PSEN2,ZNF362,ADARB1,RUVBL2,GALNT13,SLC39A13,MXRA7,GGA3,KLRF1,MYO15B,SCN4B,NTN5,RGL2,HMGCLL1,NRAS,TMEM138,EFHD2,HIF3A,YWHAE,CORO1A,CDC25B,IL2RB,CHTOP
											MicroRNA	hsa-miR-29c:mirSVR_lowEffct	hsa-miR-29c:mirSVR_conserved_lowEffect-0.1-0.5	0.0003921	2.734	0.01199	0.113	24	1644	OR7E47P,ZNF346,PSEN2,INPP5A,TCEAL4,SLC12A8,MIDEAS,NDRG2,VSIR,TXNRD1,GRK2,TIMM17A,DHTKD1,CA4,RAD23B,SEMA4D,DEXI,NRAS,S100A16,PGGHG,ADRM1,HIF3A,ARHGEF25,EFR3B
											MicroRNA	hsa-miR-1296:mirSVR_lowEffct	hsa-miR-1296:mirSVR_nonconserved_lowEffect-0.1-0.5	0.0003965	2.765	0.01207	0.1138	16	765	ZNF346,TNFRSF14,MIDEAS,PLEKHB1,BAP1,TXNRD1,KLRF1,CEPT1,TIMM17A,GMPPA,VAT1,NRAS,TMEM138,EFNB1,DCTN3,MAF
											MicroRNA	hsa-miR-6722-3p		0.0004059	2.83	0.01231	0.116	14	581	BCL7B,KCNIP3,TLE5,SCN4B,EFHD2,CTDSP1,SNX33,NFAM1,SLC3A2,PLCD3,NKD1,ASPH,TSPAN7,RAB1B
											MicroRNA	hsa-miR-455-5p:mirSVR_lowEffct	hsa-miR-455-5p:mirSVR_conserved_lowEffect-0.1-0.5	0.0004136	2.884	0.01248	0.1177	22	1411	ZNF346,GALNT13,SLC39A13,MFGE8,KLRF1,PTPRE,PTPRS,C12orf75,ANXA7,PCDHB9,TMEM119,XKR6,S1PR1,CLDN10,SH3D21,SLC6A9,NSUN5,C1orf115,USHBP1,CYP4F12,RAB1B,SLX4
											MicroRNA	hsa-miR-1911*:mirSVR_lowEffct	hsa-miR-1911*:mirSVR_nonconserved_lowEffect-0.1-0.5	0.0004292	2.993	0.0129	0.1216	23	1532	OR7E47P,IL11RA,ZNF346,SMDT1,ADARB1,CCN5,KLRF1,PTPRE,BRAF,TLE5,TNS3,AGTRAP,HIF3A,MS4A15,ACKR4,KANK2,S1PR1,SH3D21,C1orf115,SEC24C,LRP10,FEZ1,IL2RB
											MicroRNA	hsa-miR-939:mirSVR_highEffct	hsa-miR-939:mirSVR_nonconserved_highEffect-0.5	0.0004339	3.026	0.01299	0.1224	13	498	RUVBL2,PLEKHB1,RAB8A,PHF1,MFNG,CD82,AP2M1,CA4,SEC24C,LRP10,SNRPC,CHTOP,DCTN3
											MicroRNA	hsa-miR-205-5p:TargetScan	hsa-miR-205-5p	0.0004483	3.126	0.01327	0.1251	12	418	BCL6,PTEN,MIDEAS,PHB1,MFNG,FOXF1,S1PR1,LIMS2,NSUN5,NKD1,GTF3C2,MAPK3
											MicroRNA	hsa-miR-612		0.0004483	3.126	0.01327	0.1251	12	418	TNFRSF14,PTEN,PLAC8,PHF1,NHERF2,TMT1A,CTDSP1,NFAM1,CD22,M6PR,CHTOP,SLX4
											MicroRNA	hsa-miR-4478		0.0004491	3.132	0.01327	0.1251	15	677	INPP5A,PECAM1,NMUR1,ACVRL1,MIDEAS,ALS2CL,MXRA7,PRUNE1,AJAP1,URM1,TMT1A,VAT1,PCDHB9,HIF3A,EFR3B
											MicroRNA	hsa-miR-6127		0.0004834	3.371	0.01422	0.134	15	681	WBP2,ATP6V0B,ACVRL1,CLTA,FOXF1,TBX3,S100A16,TPPP,PYM1,SNX33,HIF3A,TARS2,SCUBE1,EFNB1,NKD1
											MicroRNA	hsa-miR-3162:mirSVR_lowEffct	hsa-miR-3162:mirSVR_nonconserved_lowEffect-0.1-0.5	0.0004852	3.383	0.01422	0.134	23	1543	WBP2,ZNF346,ZNF362,PLEKHB1,VSIR,GALNT13,BAP1,PHF1,PTPRE,NTN5,PXN,TMT1A,FOXF1,VAT1,TBX3,MAN2B2,MUS81,SOSTDC1,LRP10,EFR3B,CHTOP,SLX4,RNF182
											MicroRNA	hsa-miR-564:mirSVR_lowEffct	hsa-miR-564:mirSVR_nonconserved_lowEffect-0.1-0.5	0.0005074	3.538	0.0148	0.1396	13	505	IL11RA,WBP2,ATP6V0B,AKR1A1,TXNRD1,CCN5,ADRA1A,CLTA,ARHGAP23,PKIG,TRIM62,RAB1B,ZNF333
											MicroRNA	hsa-miR-4434		0.0005173	3.607	0.01503	0.1417	14	593	SMDT1,SLC12A8,BCL6,GALNT13,TXNRD1,SDHC,S100A16,TBC1D25,YWHAE,FAM107A,CD22,ASPH,MMRN2,MAF
											MicroRNA	hsa-miR-1294:mirSVR_lowEffct	hsa-miR-1294:mirSVR_nonconserved_lowEffect-0.1-0.5	0.0005342	3.725	0.01546	0.1457	24	1673	IL11RA,WBP2,SERPINA3,ZNF346,SNX3,SMDT1,PTEN,PLAC8,SLC39A13,MXRA7,PHF1,GJA4,TMEM178A,SCN4B,FOXF1,C12orf75,EFHD2,HIF3A,ZNF503,TIMP3,TSPAN7,HEY2,LTBP2,RAB1B
											MicroRNA	hsa-miR-4768-3p		0.0005394	3.761	0.01549	0.146	15	687	SMDT1,DACH1,ALS2CL,VSIR,PLAC8,SUN2,URM1,FOXK1,SEMA4D,LRATD1,HIF3A,C1orf115,ASPH,EFR3B,MAF
											MicroRNA	hsa-miR-219-1-3p:mirSVR_lowEffct	hsa-miR-219-1-3p:mirSVR_nonconserved_lowEffect-0.1-0.5	0.0005399	3.764	0.01549	0.146	24	1674	OR7E47P,ZNF346,SLC12A8,ADARB1,RUVBL2,GALNT13,PLAC8,SLC39A13,TXNRD1,SOX7,KLRF1,PIK3CD,FOXF1,DEXI,HIF3A,TARS2,S1PR1,MANSC1,USHBP1,MMRN2,ZNF333,IL2RB,IFI6,M6PR
											MicroRNA	hsa-miR-486-3p		0.0005492	3.829	0.01569	0.148	14	596	BCL7B,ACVRL1,ADARB1,PHB1,PXN,RAB7A,VAT1,MIER2,DLL4,NKD1,MAPK3,CDC25B,IL2RB,MAF
											MicroRNA	hsa-miR-150:mirSVR_lowEffct	hsa-miR-150:mirSVR_conserved_lowEffect-0.1-0.5	0.0006251	4.359	0.01779	0.1677	26	1939	MYADM,ZNF346,INPP5A,PTEN,MIDEAS,ADARB1,PHF1,MFNG,ADRA1A,ADRB1,AJAP1,SUN2,NTN5,TALDO1,NOTCH4,VAT1,RAD23B,TBX3,ESAM,TMEM119,GTF3C2,FEZ1,AOC3,SNRPC,IL2RB,SLX4
											MicroRNA	hsa-miR-6763-5p		0.0006317	4.405	0.0179	0.1688	13	515	SMDT1,BRAF,SCN4B,RAB7A,FOXF1,VAT1,ANXA7,SNX33,ZNF503,RAB1B,IFI6,CDH5,MAF
											MicroRNA	hsa-miR-6827-5p		0.0007214	5.03	0.02028	0.1912	11	359	DAG1,GALNT13,CD82,ADRB1,TEX261,TPPP,ESAM,KANK2,SH3D21,FAM107A,EFR3B
											MicroRNA	hsa-miR-4779:Functional MTI (Weak)	Functional MTI (Weak)	0.0007313	5.099	0.0204	0.1923	10	287	AP2M1,URM1,RAB7A,TEX261,S100A16,COX6B1,PPP1R11,YWHAE,MANSC1,NKD1
											MicroRNA	hsa-miR-4716-3p		0.0007313	5.099	0.0204	0.1923	10	287	SNX3,DAG1,MIDEAS,PLEKHB1,PRUNE1,PTPRS,TBX3,SCAMP2,YWHAE,EFNB1
											MicroRNA	hsa-miR-3175		0.0007364	5.135	0.02046	0.1928	14	611	SMDT1,MIDEAS,GALNT13,SCN4B,VAT1,ARHGAP23,ANXA7,SNX33,ZNF503,ASPH,RAB1B,IFI6,SLC29A1,MAF
											MicroRNA	hsa-miR-4313:mirSVR_highEffct	hsa-miR-4313:mirSVR_nonconserved_highEffect-0.5	0.0007576	5.283	0.02096	0.1976	9	222	PSEN2,DACH1,ZNF362,AKR1A1,PHF1,BLVRB,PTPRE,MUS81,RNF182
											MicroRNA	hsa-miR-4290:mirSVR_lowEffct	hsa-miR-4290:mirSVR_nonconserved_lowEffect-0.1-0.5	0.0007783	5.427	0.02137	0.2014	22	1466	IL11RA,PSEN2,GATA2,DAG1,TWF2,BCL6,ADARB1,SLC39A13,SUN2,SDHC,CA4,TBX3,MAN1C1,HIF3A,ARHGEF25,KANK2,ITIH5,ZNF503,CORO1A,SEC24C,FAM107A,SNRPC
											MicroRNA	hsa-miR-562:mirSVR_lowEffct	hsa-miR-562:mirSVR_nonconserved_lowEffect-0.1-0.5	0.0008005	5.582	0.02189	0.2064	23	1589	IL11RA,ACVRL1,MIDEAS,TXNRD1,ADRB1,GSE1,MOCS3,TMEM178A,RAD23B,SEMA4D,DEXI,C12orf75,ANXA7,TMEM138,TBC1D25,PPP1R11,SCAMP3,XKR6,ITIH5,FEZ1,TSPAN7,LTBP2,MAF
											MicroRNA	hsa-miR-510:mirSVR_lowEffct	hsa-miR-510:mirSVR_nonconserved_lowEffect-0.1-0.5	0.0008213	5.727	0.02228	0.2101	25	1840	OR7E47P,ZNF346,SLC12A8,KCNIP3,RUVBL2,MXRA7,BAP1,GGA3,MOCS3,PXN,RGL2,TMT1A,SEMA4D,MAN2B2,NRAS,ARHGAP23,TMEM138,ESAM,TBC1D25,KANK2,PIGZ,PLCD3,UHRF1,SLX4,MAF
											MicroRNA	hsa-miR-146b-5p:mirSVR_lowEffct	hsa-miR-146b-5p:mirSVR_conserved_lowEffect-0.1-0.5	0.0008213	5.727	0.02228	0.2101	25	1840	ZNF346,LRRC32,DACH1,ACVRL1,PTEN,ALS2CL,ADARB1,PHF1,KLRF1,CLTA,C1QBP,NOP10,UTP3,VAT1,ANXA7,PPP1R11,YWHAE,MANSC1,LRP10,ASPH,AOC3,EFR3B,MMRN2,ZNF333,TM2D1
											MicroRNA	hsa-miR-6794-5p		0.0008289	5.78	0.0224	0.2112	10	291	SNX3,DAG1,MIDEAS,PLEKHB1,PRUNE1,PTPRS,TBX3,SCAMP2,YWHAE,EFNB1
											MicroRNA	hsa-miR-663:mirSVR_lowEffct	hsa-miR-663:mirSVR_nonconserved_lowEffect-0.1-0.5	0.0008374	5.839	0.02254	0.2125	16	810	WBP2,RUVBL2,SLC39A13,GGA3,PHF1,NHERF2,GRK2,TMA7,DHTKD1,NOTCH4,VAT1,CTDSP1,HIF3A,SLC6A9,CD27,CDC25B
											MicroRNA	hsa-miR-5703		0.0008911	6.214	0.02372	0.2236	14	621	SMDT1,SLC12A8,BCL6,GALNT13,TXNRD1,SDHC,S100A16,TBC1D25,YWHAE,FAM107A,CD22,ASPH,MMRN2,MAF
											MicroRNA	hsa-miR-363*:mirSVR_highEffct	hsa-miR-363*:mirSVR_nonconserved_highEffect-0.5	0.0008911	6.214	0.02372	0.2236	14	621	IL11RA,AKR1A1,PTEN,PHB1,S100A4,PHF1,TALDO1,TMT1A,SDHC,C12orf75,HIF3A,ZNF503,KANK3,LRRN4
											MicroRNA	hsa-miR-4723-5p		0.0009081	6.332	0.02408	0.227	14	622	NDRG2,GLMP,NHERF2,ADRA1A,AP2M1,MOCS3,URM1,C11orf71,ARHGAP23,CTDSP1,SCAMP2,XKR6,NFAM1,M6PR
											MicroRNA	hsa-miR-3166:mirSVR_lowEffct	hsa-miR-3166:mirSVR_nonconserved_lowEffect-0.1-0.5	0.0009319	6.498	0.02452	0.2312	25	1853	ABI3,INPP5A,TNFRSF14,DACH1,BCL6,KCNIP3,ADARB1,RPL23,PTPRE,GMPPA,NOTCH4,RAD23B,TBX3,C12orf75,TARS2,PIGZ,ITIH5,ZNF503,FAM107A,RERGL,EFR3B,MMRN2,CDC25B,SLX4,CX3CR1
											MicroRNA	hsa-miR-548s:mirSVR_lowEffct	hsa-miR-548s:mirSVR_nonconserved_lowEffect-0.1-0.5	0.0009415	6.565	0.02468	0.2327	24	1728	DAPL1,SMDT1,LRRC32,APBB3,TWF2,PLEKHB1,VSIR,GJA4,ADRA1A,KLRF1,PTPRS,CLTA,C1QBP,PXN,VAT1,TEX261,NRAS,RHBDF1,HYAL1,HIF3A,ITIH5,ZNF335,KANK3,EFR3B
											MicroRNA	hsa-miR-3150:mirSVR_highEffct	hsa-miR-3150:mirSVR_nonconserved_highEffect-0.5	0.0009512	6.633	0.02484	0.2342	16	818	SERPINA3,SMDT1,RAB8A,PRUNE1,PHF1,RAB7A,DHTKD1,VAT1,TBX3,ARHGAP23,PYM1,SNX33,YWHAE,ZNF333,IFI6,MAF
											MicroRNA	hsa-miR-6804-5p		0.0009965	6.949	0.02593	0.2444	10	297	WBP2,ATP6V0B,ARHGAP23,PPP1R11,E2F4,NFAM1,KANK2,S1PR1,NSUN5,ZNF333
											MicroRNA	hsa-miR-555:mirSVR_lowEffct	hsa-miR-555:mirSVR_nonconserved_lowEffect-0.1-0.5	0.001057	7.373	0.02741	0.2584	19	1145	TCEAL4,NMUR1,GALNT13,BAP1,TXNRD1,KLRF1,TMEM178A,C11orf71,SEMA4D,TBX3,HYAL1,COX6B1,TMEM138,HIF3A,PIGZ,LIMS2,TRIM62,TSPAN7,CHTOP
											MicroRNA	hsa-miR-6133		0.001074	7.492	0.02765	0.2607	14	631	WBP2,ATP6V0B,ACVRL1,CLTA,DHTKD1,TBX3,S100A16,TPPP,PYM1,SNX33,HIF3A,TARS2,EFNB1,NKD1
											MicroRNA	hsa-miR-342-5p:mirSVR_lowEffct	hsa-miR-342-5p:mirSVR_nonconserved_lowEffect-0.1-0.5	0.001075	7.494	0.02765	0.2607	18	1036	TNFRSF14,ZNF362,GALNT13,RAB8A,S100A11,SOX7,MFNG,GRK2,PXN,GIMAP6,ADRM1,TMEM138,MUS81,EFHD2,SCAMP2,HIF3A,CDH5,RASGRP2
											MicroRNA	hsa-miR-574-5p:mirSVR_lowEffct	hsa-miR-574-5p:mirSVR_nonconserved_lowEffect-0.1-0.5	0.001094	7.629	0.02794	0.2634	24	1743	OR7E47P,SERPINA3,HINT1,PSEN2,METRNL,ADARB1,GALNT13,MXRA7,AP2M1,AJAP1,SCN4B,TIMM17A,TNS3,SEMA4D,TMEM138,ESAM,TMEM119,CLDN10,NKD1,ASPH,HEY2,LTBP2,ZNF333,RNF182
											MicroRNA	hsa-miR-6797-5p		0.001115	7.774	0.02837	0.2675	14	633	ZNF346,KCNIP3,HOXA2,MFNG,KLRF1,PXN,S100A16,HIF3A,SCUBE1,NKD1,LRP10,TIMP3,ASPH,ZNF333
											MicroRNA	hsa-miR-26b-5p:Functional MTI (Weak)	Functional MTI (Weak)	0.001129	7.874	0.0286	0.2696	25	1873	INPP5A,BCL7B,GATA2,PTEN,ADARB1,PLAC8,RAB8A,GGA3,TXNRD1,BLVRB,GRK2,SMPDL3A,CLTA,NOP10,TPPP,KANK2,SLC3A2,SLC6A9,MANSC1,MRPS34,PKN1,CDC25B,SNRPC,CDH5,DCTN3
											MicroRNA	hsa-miR-196a:mirSVR_lowEffct	hsa-miR-196a:mirSVR_conserved_lowEffect-0.1-0.5	0.001132	7.894	0.0286	0.2696	20	1264	IL11RA,ATP6V1F,KCNIP3,MIDEAS,GALNT13,GGA3,GSE1,HMGCLL1,RAD23B,HYAL1,TAF1C,MUS81,HIF3A,CLDN10,NKD1,LRP10,TRIM62,EFR3B,LTBP2,MAF
											MicroRNA	hsa-miR-6884-5p		0.001136	7.924	0.02861	0.2697	13	543	WBP2,ZNF346,DAG1,ACVRL1,PTPRE,FOXK1,VAT1,MIER2,TEX261,SEMA4D,HIF3A,EFR3B,RNF182
											MicroRNA	hsa-miR-3187:mirSVR_lowEffct	hsa-miR-3187:mirSVR_nonconserved_lowEffect-0.1-0.5	0.001146	7.99	0.02874	0.2709	20	1265	ZNF346,DAPL1,NMUR1,PTEN,KCNIP3,RUVBL2,SLC39A13,TXNRD1,PTPRE,DHTKD1,FOXF1,NOTCH4,RHBDF1,DOK2,CLDN10,GNA14,ASPH,ZNF333,IL2RB,CDH5
											MicroRNA	hsa-miR-500*:mirSVR_lowEffct	hsa-miR-500*:mirSVR_nonconserved_lowEffect-0.1-0.5	0.00116	8.086	0.02898	0.2732	20	1266	SERPINA3,PSEN2,TCEAL4,TWF2,AKR1A1,RUVBL2,CCN5,SCNN1B,TEX261,TBX3,ADCY4,PGGHG,HYAL1,SOSTDC1,CORO1A,EFNB1,FAM107A,SIGIRR,RAB1B,IL2RB
											MicroRNA	hsa-miR-3074:mirSVR_lowEffct	hsa-miR-3074:mirSVR_nonconserved_lowEffect-0.1-0.5	0.001195	8.336	0.02977	0.2807	25	1879	MYADM,PSEN2,PTEN,PLAC8,TXNRD1,TMEM178A,CLTA,RAB7A,TIMM17A,C11orf71,DHTKD1,TMT1A,TRIB2,S100A16,C12orf75,TMEM119,XKR6,TARS2,S1PR1,FAM107A,LRP10,TSPAN7,LTBP2,TM2D1,SLC29A1
											MicroRNA	hsa-miR-1538:mirSVR_lowEffct	hsa-miR-1538:mirSVR_nonconserved_lowEffect-0.1-0.5	0.001219	8.502	0.03026	0.2852	12	460	WBP2,ALS2CL,PLAC8,SLC39A13,PHF1,SCNN1B,VAT1,SCAMP3,TARS2,TRIM62,MAPK3,CDC25B
											MicroRNA	hsa-miR-628-5p:mirSVR_lowEffct	hsa-miR-628-5p:mirSVR_nonconserved_lowEffect-0.1-0.5	0.001256	8.756	0.03097	0.2919	23	1632	INPP5A,PTEN,PLAC8,MXRA7,GGA3,GJA4,KLRF1,PTPRE,GMPPA,HMGCLL1,AGTRAP,TMEM138,MS4A15,XKR6,ITIH5,PKIG,C1orf115,FAM107A,KANK3,ASPH,TSPAN7,UHRF1,RAB1B
											MicroRNA	hsa-miR-4319:mirSVR_lowEffct	hsa-miR-4319:mirSVR_nonconserved_lowEffect-0.1-0.5	0.00126	8.784	0.03097	0.2919	21	1390	MIDEAS,VSIR,ITIH3,BAP1,TXNRD1,CEPT1,PTPRE,PTPRS,GIMAP6,AGTRAP,RAD23B,PGGHG,PSMG3,TMEM138,MS4A15,NKD1,LRP10,ZNF333,IL2RB,M6PR,SLX4
											MicroRNA	hsa-miR-4747-5p:Functional MTI (Weak)	Functional MTI (Weak)	0.001266	8.825	0.03097	0.2919	10	305	WBP2,AP2M1,MOCS3,URM1,FOXK1,CTDSP1,PPP1R11,SLC6A9,SCUBE1,LRP10
											MicroRNA	hsa-miR-5196-5p:Functional MTI (Weak)	Functional MTI (Weak)	0.001266	8.825	0.03097	0.2919	10	305	WBP2,AP2M1,MOCS3,URM1,FOXK1,CTDSP1,PPP1R11,SLC6A9,SCUBE1,LRP10
											MicroRNA	hsa-miR-146a:mirSVR_lowEffct	hsa-miR-146a:mirSVR_conserved_lowEffect-0.1-0.5	0.001277	8.907	0.03114	0.2936	25	1886	ZNF346,LRRC32,DACH1,ACVRL1,PTEN,ALS2CL,ADARB1,PHF1,KLRF1,CLTA,C1QBP,NOP10,UTP3,VAT1,ANXA7,PPP1R11,YWHAE,MANSC1,LRP10,ASPH,AOC3,EFR3B,MMRN2,ZNF333,TM2D1
											MicroRNA	hsa-miR-3136-3p		0.001302	9.08	0.03136	0.2956	9	237	ZNF346,TNFRSF14,DAG1,AJAP1,UTP3,PCDHB9,CTDSP1,SNX33,TARS2
											MicroRNA	hsa-miR-7155-3p		0.001302	9.08	0.03136	0.2956	9	237	ZNF346,TNFRSF14,DAG1,AJAP1,UTP3,PCDHB9,CTDSP1,SNX33,TARS2
											MicroRNA	hsa-miR-556-5p:mirSVR_lowEffct	hsa-miR-556-5p:mirSVR_nonconserved_lowEffect-0.1-0.5	0.001303	9.086	0.03136	0.2956	22	1513	WBP2,SERPINA3,PSEN2,NMUR1,RUVBL2,GGA3,GSE1,PTPRE,AEBP1,SMPDL3A,URM1,TSEN15,SDHC,SEMA4D,MAN2B2,ARHGAP23,SNX33,HIF3A,GTF3C2,ASPH,MAPK3,RNF182
											MicroRNA	hsa-miR-4640-5p		0.001304	9.095	0.03136	0.2956	12	463	DAG1,VSIR,SLC39A13,ADRA1A,GRK2,SOSTDC1,PPP1R11,NFAM1,CD22,FEZ1,TSPAN7,RAB1B
											MicroRNA	hsa-miR-302f:mirSVR_lowEffct	hsa-miR-302f:mirSVR_nonconserved_lowEffect-0.1-0.5	0.001322	9.216	0.03167	0.2986	23	1637	SMDT1,SLC12A8,PLAC8,TXNRD1,PRUNE1,S100A11,KLRF1,BRAF,CLTA,PXN,RAB7A,TSEN15,GIMAP6,HMGCLL1,TBX3,TAF1C,DOK2,ACKR4,S1PR1,ZNF503,RERGL,ZNF333,SLX4
											MicroRNA	hsa-miR-3065-3p:mirSVR_highEffct	hsa-miR-3065-3p:mirSVR_nonconserved_highEffect-0.5	0.00134	9.342	0.03192	0.3009	16	840	TACO1,ZNF362,AKR1A1,PTEN,SLC39A13,URM1,NOTCH4,TBX3,TRIB2,HIF3A,XKR6,ARHGEF25,YWHAE,LRP10,HEY2,CHTOP
											MicroRNA	hsa-miR-4692:Functional MTI (Weak)	Functional MTI (Weak)	0.001341	9.352	0.03192	0.3009	8	176	ACVRL1,GRK2,TMT1A,S100A16,TBC1D25,PPP1R11,RAB1B,SLC29A1
											MicroRNA	hsa-miR-139-3p:mirSVR_lowEffct	hsa-miR-139-3p:mirSVR_nonconserved_lowEffect-0.1-0.5	0.001457	10.16	0.03427	0.3231	12	468	TACO1,SNX3,BCL7B,ADARB1,ADRM1,DLL4,SCAMP2,SNX33,BTBD2,SCUBE1,ASPH,LRRN4
											MicroRNA	hsa-miR-4514:Functional MTI (Weak)	Functional MTI (Weak)	0.00146	10.18	0.03427	0.3231	8	178	ACVRL1,GRK2,TMT1A,S100A16,TBC1D25,PPP1R11,RAB1B,SLC29A1
											MicroRNA	hsa-miR-615-3p:mirSVR_lowEffct	hsa-miR-615-3p:mirSVR_conserved_lowEffect-0.1-0.5	0.001464	10.21	0.03427	0.3231	10	310	SMDT1,ZNF362,BCL6,ACVRL1,ADARB1,PHF1,AJAP1,NOTCH4,TBX3,C12orf75
											MicroRNA	hsa-miR-711:mirSVR_lowEffct	hsa-miR-711:mirSVR_nonconserved_lowEffect-0.1-0.5	0.001468	10.24	0.03427	0.3231	19	1171	LRRC32,TWF2,KCNIP3,TXNRD1,CLTA,NOP10,S100A16,TBC1D25,PIGZ,S1PR1,ITIH5,PKIG,NSUN5,SEC24C,FEZ1,CYP4F12,LRRN4,CDH5,CX3CR1
											MicroRNA	hsa-miR-4279:mirSVR_highEffct	hsa-miR-4279:mirSVR_nonconserved_highEffect-0.5	0.001471	10.26	0.03427	0.3231	17	951	OR7E47P,WBP2,ZNF346,TXNRD1,PRUNE1,MFGE8,CEPT1,ADRB1,NOTCH4,SDHC,VAT1,PPP1R11,TARS2,ARHGEF25,C1orf115,FEZ1,TSPAN7
											MicroRNA	hsa-miR-3137:mirSVR_lowEffct	hsa-miR-3137:mirSVR_nonconserved_lowEffect-0.1-0.5	0.001474	10.28	0.03427	0.3231	21	1404	MYADM,INPP5A,APBB3,AKR1A1,MIDEAS,VSIR,TXNRD1,PHF1,MYO15B,AEBP1,MOCS3,NTN5,GMPPA,TAF1C,TMEM119,SH3D21,SCUBE1,FEZ1,EFR3B,CDH5,SLX4
											MicroRNA	hsa-miR-485-5p:Non-Functional MTI (Weak)	Non-Functional MTI (Weak)	0.001474	10.28	0.03427	0.3231	13	556	MYADM,NMUR1,MIDEAS,MXRA7,URM1,RAD23B,TEX261,S100A16,COX6B1,HIF3A,PLCD3,MANSC1,LRP10
											MicroRNA	hsa-miR-324-5p:mirSVR_lowEffct	hsa-miR-324-5p:mirSVR_conserved_lowEffect-0.1-0.5	0.001483	10.34	0.03435	0.3238	18	1060	TNFRSF14,NMUR1,VSIR,TXNRD1,PHF1,PIK3CD,TALDO1,GIMAP6,NOTCH4,AGTRAP,S100A16,SCAMP3,S1PR1,SEC24C,HEY2,LTBP2,ZNF333,CHTOP
											MicroRNA	hsa-miR-6870-5p		0.001491	10.4	0.03442	0.3245	14	649	NDRG2,GLMP,NHERF2,ADRA1A,AP2M1,MOCS3,URM1,C11orf71,ARHGAP23,CTDSP1,SCAMP2,XKR6,NFAM1,M6PR
											MicroRNA	hsa-miR-7847-3p:Functional MTI (Weak)	Functional MTI (Weak)	0.001596	11.13	0.03661	0.3451	10	313	TACO1,WBP2,ATP6V1F,MXRA7,GRK2,MAN1C1,COX6B1,EFNB1,LRP10,M6PR
											MicroRNA	hsa-miR-3150a-3p		0.001662	11.59	0.03791	0.3574	12	474	SMDT1,BRAF,SCN4B,RAB7A,FOXF1,VAT1,ANXA7,SNX33,RAB1B,IFI6,CDH5,MAF
											MicroRNA	hsa-miR-483-3p:mirSVR_lowEffct	hsa-miR-483-3p:mirSVR_nonconserved_lowEffect-0.1-0.5	0.001664	11.6	0.03791	0.3574	22	1536	ZNF346,PSEN2,DAG1,NMUR1,ACVRL1,PHB1,MOCS3,PTPRS,NTN5,NOTCH4,CA4,TEX261,TBX3,TRIB2,ESAM,TMEM120A,GTF3C2,EFR3B,M6PR,CDH5,SLC29A1,SLX4
											MicroRNA	hsa-miR-550:mirSVR_lowEffct	hsa-miR-550:mirSVR_nonconserved_lowEffect-0.1-0.5	0.001682	11.73	0.03821	0.3602	24	1787	ACVRL1,PTEN,KCNIP3,ALS2CL,SLC39A13,MFGE8,ADRA1A,MYO15B,PTPRE,HMGCLL1,NOTCH4,C12orf75,TMEM138,SCAMP3,HIF3A,XKR6,PIGZ,SH3D21,PLCD3,SLC6A9,HEY2,CDC25B,CDH5,SLX4
											MicroRNA	hsa-miR-129-3p:mirSVR_lowEffct	hsa-miR-129-3p:mirSVR_nonconserved_lowEffect-0.1-0.5	0.001713	11.94	0.03878	0.3655	18	1071	DAPL1,BCL6,TXNRD1,SUN2,TSEN15,TMEM138,TBC1D25,TMEM119,XKR6,CLDN10,SLC3A2,ITIH5,FADS3,SEC24C,FEZ1,MAPK3,ZNF333,CHTOP
											MicroRNA	hsa-miR-1252-5p		0.001758	12.26	0.03968	0.3741	16	858	MYADM,PECAM1,DAG1,ACVRL1,ADARB1,SOX7,PTPRE,CLTA,GIMAP6,FOXF1,TBX3,TMEM138,HIF3A,ARHGEF25,NFAM1,FAM107A
											MicroRNA	hsa-miR-519e-5p		0.001843	12.85	0.04132	0.3895	15	759	LRRC32,ADARB1,PLAC8,RAB8A,ADRA1A,AJAP1,PTPRE,CA4,NRAS,XKR6,MANSC1,NKD1,ASPH,HEY2,RASGRP2
											MicroRNA	TGCTGCT,MIR-15A:MSigDB	TGCTGCT,MIR-15A:MSigDB	0.001899	13.24	0.04138	0.3901	13	569	DACH1,ZNF362,VSIR,GGA3,GSE1,SCN4B,VAT1,RAD23B,DLL4,PPP1R11,PYM1,ASPH,MAPK3
											MicroRNA	TGCTGCT,MIR-195:MSigDB	TGCTGCT,MIR-195:MSigDB	0.001899	13.24	0.04138	0.3901	13	569	DACH1,ZNF362,VSIR,GGA3,GSE1,SCN4B,VAT1,RAD23B,DLL4,PPP1R11,PYM1,ASPH,MAPK3
											MicroRNA	TGCTGCT,MIR-15B:MSigDB	TGCTGCT,MIR-15B:MSigDB	0.001899	13.24	0.04138	0.3901	13	569	DACH1,ZNF362,VSIR,GGA3,GSE1,SCN4B,VAT1,RAD23B,DLL4,PPP1R11,PYM1,ASPH,MAPK3
											MicroRNA	TGCTGCT,MIR-424:MSigDB	TGCTGCT,MIR-424:MSigDB	0.001899	13.24	0.04138	0.3901	13	569	DACH1,ZNF362,VSIR,GGA3,GSE1,SCN4B,VAT1,RAD23B,DLL4,PPP1R11,PYM1,ASPH,MAPK3
											MicroRNA	TGCTGCT,MIR-16:MSigDB	TGCTGCT,MIR-16:MSigDB	0.001899	13.24	0.04138	0.3901	13	569	DACH1,ZNF362,VSIR,GGA3,GSE1,SCN4B,VAT1,RAD23B,DLL4,PPP1R11,PYM1,ASPH,MAPK3
											MicroRNA	TGCTGCT,MIR-497:MSigDB	TGCTGCT,MIR-497:MSigDB	0.001899	13.24	0.04138	0.3901	13	569	DACH1,ZNF362,VSIR,GGA3,GSE1,SCN4B,VAT1,RAD23B,DLL4,PPP1R11,PYM1,ASPH,MAPK3
											MicroRNA	hsa-miR-4262:mirSVR_highEffct	hsa-miR-4262:mirSVR_nonconserved_highEffect-0.5	0.001941	13.54	0.04204	0.3963	24	1802	INPP5A,LRRC32,PTEN,MIDEAS,ADARB1,PLAC8,KLRF1,CEPT1,GRK2,GSE1,TIMM17A,NOTCH4,TNS3,RAD23B,NRAS,S1PR1,ITIH5,SEC24C,FEZ1,TIMP3,ASPH,HEY2,LTBP2,RNF182
											MicroRNA	hsa-miR-515-5p		0.001965	13.7	0.04241	0.3998	15	763	LRRC32,ADARB1,PLAC8,RAB8A,ADRA1A,AJAP1,PTPRE,CA4,NRAS,XKR6,MANSC1,NKD1,ASPH,HEY2,RASGRP2
											MicroRNA	hsa-miR-4722-5p		0.001974	13.77	0.04249	0.4006	12	482	ZNF346,GATA2,VSIR,GGA3,AP2M1,URM1,FOXK1,TPPP,EFNB1,GTF3C2,SEC24C,IL2RB
											MicroRNA	hsa-miR-6887-3p		0.002011	14.03	0.04316	0.4068	13	572	DAG1,KCNIP3,MIDEAS,ALS2CL,ADRB1,SDHC,CTDSP1,TBC1D25,MS4A15,SCUBE1,AOC3,EFR3B,SNRPC
											MicroRNA	hsa-miR-3165:Functional MTI (Weak)	Functional MTI (Weak)	0.002023	14.11	0.04325	0.4077	7	130	PXN,AGTRAP,MANSC1,EFNB1,LRP10,LTBP2,ZNF333
											MicroRNA	hsa-miR-3619-5p		0.002028	14.14	0.04325	0.4077	15	765	ZNF346,ACVRL1,PTEN,NHERF2,AEBP1,SEMA4D,COG2,TPPP,CTDSP1,PYM1,DOK2,SEC24C,EFR3B,RAB1B,IL2RB
											MicroRNA	hsa-miR-597-3p		0.002056	14.33	0.04357	0.4107	10	322	PECAM1,DACH1,ACVRL1,GGA3,MOCS3,NRAS,HYAL1,YWHAE,LTBP2,MAF
											MicroRNA	hsa-miR-6795-5p		0.002056	14.33	0.04357	0.4107	11	400	ATP6V0B,PLEKHB1,PHB1,URM1,RAB7A,GIMAP6,EFHD2,SCAMP3,ARHGEF25,IL2RB,CX3CR1
											MicroRNA	hsa-miR-641:mirSVR_highEffct	hsa-miR-641:mirSVR_nonconserved_highEffect-0.5	0.002085	14.54	0.04406	0.4154	25	1939	DACH1,PTEN,PLAC8,BRAF,CLTA,TIMM17A,NOP10,C11orf71,TSEN15,GIMAP6,TMT1A,FOXF1,SDHC,COG2,C12orf75,PCDHB9,S1PR1,CLDN10,EFNB1,FEZ1,ASPH,AOC3,MMRN2,CHTOP,RNF182
											MicroRNA	hsa-miR-3134:mirSVR_lowEffct	hsa-miR-3134:mirSVR_nonconserved_lowEffect-0.1-0.5	0.002105	14.68	0.04434	0.418	20	1317	MIDEAS,ADARB1,ADRA1A,ADRB1,CLN3,PXN,RAB7A,NOP10,HMGCLL1,FOXF1,MAN2B2,LRATD1,PCDHB9,SOSTDC1,TBC1D25,XKR6,SEC24C,LRP10,ASPH,CHTOP
											MicroRNA	GTGCCTT,MIR-506:MSigDB	GTGCCTT,MIR-506:MSigDB	0.002155	15.03	0.04502	0.4244	14	670	MYADM,BCL6,MIDEAS,TLE5,SCN4B,VAT1,TEX261,NRAS,DLL4,CTDSP1,SCAMP2,EFNB1,UHRF1,SLC29A1
											MicroRNA	hsa-miR-4763-5p		0.002156	15.03	0.04502	0.4244	9	252	DAG1,ALS2CL,ADRA1A,SCN4B,C1QBP,TEX261,TPPP,EFNB1,ZNF335
											MicroRNA	hsa-miR-6887-5p		0.002156	15.04	0.04502	0.4244	11	402	ATP6V0B,PLEKHB1,PHB1,URM1,RAB7A,GIMAP6,EFHD2,SCAMP3,ARHGEF25,IL2RB,CX3CR1
											MicroRNA	hsa-miR-129*:mirSVR_lowEffct	hsa-miR-129*:mirSVR_nonconserved_lowEffect-0.1-0.5	0.002188	15.25	0.04553	0.4293	18	1090	DAPL1,BCL6,TXNRD1,SUN2,TSEN15,TMEM138,TBC1D25,TMEM119,XKR6,CLDN10,SLC3A2,ITIH5,FADS3,SEC24C,FEZ1,MAPK3,ZNF333,CHTOP
											MicroRNA	hsa-miR-570-3p		0.002203	15.36	0.04572	0.431	23	1688	MYADM,SNX3,DACH1,BCL6,PTEN,KLRF1,CEPT1,GRK2,AJAP1,GSE1,PTPRE,TMA7,FOXK1,SEMA4D,TBX3,ESAM,TBC1D25,YWHAE,CLDN10,RERGL,ASPH,RNF182,MAF
											MicroRNA	hsa-miR-548b-3p:mirSVR_lowEffct	hsa-miR-548b-3p:mirSVR_nonconserved_lowEffect-0.1-0.5	0.002303	16.06	0.04765	0.4492	25	1950	IL11RA,BCL7B,PPP1R14A,DAG1,ZNF362,ACVRL1,ADARB1,PLAC8,KLRF1,CEPT1,PTPRS,CLTA,PXN,SDHC,SEMA4D,MAN2B2,SOSTDC1,ITIH5,ZNF503,TIE1,LRP10,TIMP3,TRIM62,CHTOP,CX3CR1
											MicroRNA	hsa-miR-596:mirSVR_lowEffct	hsa-miR-596:mirSVR_nonconserved_lowEffect-0.1-0.5	0.00236	16.46	0.04869	0.459	19	1210	OR7E47P,ZNF346,SMDT1,APBB3,RXRG,ADRA1A,KLRF1,PIK3CD,C1QBP,NOTCH4,TNS3,S100A16,TRMT1,MUS81,PIGZ,SEC24C,ZNF335,M6PR,SLX4
											MicroRNA	hsa-miR-6799-5p:Functional MTI (Weak)	Functional MTI (Weak)	0.002429	16.94	0.04996	0.471	14	677	TACO1,MYADM,HINT1,MXRA7,MOCS3,FOXK1,AGTRAP,ADRM1,COX6B1,TBC1D25,ZNF503,PLCD3,MANSC1,RAB1B
											MicroRNA	hsa-miR-936:mirSVR_lowEffct	hsa-miR-936:mirSVR_nonconserved_lowEffect-0.1-0.5	0.002599	18.13	0.05331	0.5026	23	1705	BCL7B,ACVRL1,PTEN,ADARB1,ITIH3,TXNRD1,ADRA1A,MOCS3,PIK3CD,CLTA,DHTKD1,GMPPA,FOXF1,AGTRAP,SEMA4D,COG2,NRAS,HYAL1,C12orf75,EFHD2,YWHAE,LRP10,ZNF333
											MicroRNA	hsa-miR-549:mirSVR_lowEffct	hsa-miR-549:mirSVR_nonconserved_lowEffect-0.1-0.5	0.002623	18.29	0.05363	0.5056	21	1457	SNX3,SMDT1,DACH1,BCL6,HOXA2,PHF1,CEPT1,CLTA,IZUMO1,TMT1A,SDHC,TBX3,ANXA7,TMEM138,SOSTDC1,ITIH5,NKD1,EFR3B,MMRN2,CHTOP,SLX4
											MicroRNA	hsa-miR-33b*:mirSVR_lowEffct	hsa-miR-33b*:mirSVR_nonconserved_lowEffect-0.1-0.5	0.002637	18.39	0.05376	0.5068	20	1337	ATP6V0B,APBB3,KCNIP3,TXNRD1,PRUNE1,MFGE8,ADRA1A,CEPT1,MYO15B,PTPRE,CLTA,GIMAP6,NOTCH4,S100A16,XKR6,ITIH5,CORO1A,SCUBE1,FEZ1,CHTOP
											MicroRNA	hsa-miR-675:mirSVR_lowEffct	hsa-miR-675:mirSVR_nonconserved_lowEffect-0.1-0.5	0.002665	18.58	0.05402	0.5092	11	411	AJAP1,URM1,TMT1A,CA4,SEMA4D,TRIB2,PGGHG,HYAL1,TAF1C,PCDHB9,E2F4
											MicroRNA	hsa-miR-4472		0.002665	18.58	0.05402	0.5092	11	411	BCL7B,TXNRD1,SUN2,SCN4B,URM1,DEXI,PGGHG,KANK2,EFNB1,TIE1,M6PR
											MicroRNA	hsa-miR-181c-5p		0.00271	18.9	0.05462	0.5149	18	1107	INPP5A,LRRC32,PTEN,MIDEAS,ADARB1,ADRA1A,GSE1,FOXK1,NOTCH4,RAD23B,SCAMP2,S1PR1,SEC24C,TIMP3,ASPH,HEY2,LTBP2,RNF182
											MicroRNA	hsa-miR-181a-5p		0.00271	18.9	0.05462	0.5149	18	1107	INPP5A,LRRC32,PTEN,MIDEAS,ADARB1,ADRA1A,GSE1,FOXK1,NOTCH4,RAD23B,SCAMP2,S1PR1,SEC24C,TIMP3,ASPH,HEY2,LTBP2,RNF182
											MicroRNA	hsa-miR-1227:mirSVR_lowEffct	hsa-miR-1227:mirSVR_nonconserved_lowEffect-0.1-0.5	0.002736	19.08	0.05498	0.5183	21	1461	WBP2,ZNF346,SMDT1,SLC12A8,ACVRL1,PLAC8,GGA3,KLRF1,CEPT1,SCNN1B,TALDO1,AGTRAP,TEX261,TRIB2,PCDHB9,SNX33,LIMS2,CORO1A,CYP4F12,SLX4,MAF
											MicroRNA	hsa-miR-3130-5p:mirSVR_lowEffct	hsa-miR-3130-5p:mirSVR_nonconserved_lowEffect-0.1-0.5	0.002752	19.19	0.05501	0.5186	19	1223	IL11RA,BCL7B,TWF2,ACVRL1,ALS2CL,TXNRD1,PHF1,KLRF1,PTPRE,URM1,LRATD1,TMEM138,PPP1R11,ACKR4,C1orf115,FAM107A,TIE1,ZNF335,RAB1B
											MicroRNA	hsa-miR-4309:mirSVR_lowEffct	hsa-miR-4309:mirSVR_nonconserved_lowEffect-0.1-0.5	0.002753	19.2	0.05501	0.5186	22	1585	IL11RA,MYADM,DAG1,PTEN,KCNIP3,RUVBL2,RXRG,RAB8A,GGA3,MYO15B,PTPRE,BRAF,DHTKD1,RGL2,TALDO1,CA4,SEMA4D,SNX33,XKR6,NKD1,SLX4,CX3CR1
											MicroRNA	hsa-miR-3194:mirSVR_lowEffct	hsa-miR-3194:mirSVR_nonconserved_lowEffect-0.1-0.5	0.002765	19.28	0.05509	0.5194	21	1462	PSEN2,BCL7B,TWF2,KCNIP3,NDRG2,ADARB1,PRUNE1,CCN5,TLE5,CLN3,SUN2,SCN4B,GMPPA,TSEN15,HYAL1,TMEM138,SCAMP2,PIGZ,EFR3B,UHRF1,SLC29A1
											MicroRNA	hsa-miR-181b-5p		0.002779	19.38	0.0552	0.5204	18	1109	INPP5A,LRRC32,PTEN,MIDEAS,ADARB1,ADRA1A,GSE1,FOXK1,NOTCH4,RAD23B,SCAMP2,S1PR1,SEC24C,TIMP3,ASPH,HEY2,LTBP2,RNF182
											MicroRNA	hsa-miR-6727-3p		0.002791	19.46	0.0553	0.5213	11	413	ZNF346,ALS2CL,GGA3,TXNRD1,ADRA1A,SCN4B,TRIB2,MAN2B2,LRATD1,ASPH,EFR3B
											MicroRNA	hsa-miR-181d-5p		0.002813	19.62	0.05546	0.5228	18	1110	INPP5A,LRRC32,PTEN,MIDEAS,ADARB1,ADRA1A,GSE1,FOXK1,NOTCH4,RAD23B,SCAMP2,S1PR1,SEC24C,TIMP3,ASPH,HEY2,LTBP2,RNF182
											MicroRNA	hsa-miR-4278:mirSVR_lowEffct	hsa-miR-4278:mirSVR_nonconserved_lowEffect-0.1-0.5	0.002815	19.63	0.05546	0.5228	15	786	SNX3,ZNF362,ADARB1,VSIR,SEMA4D,TBX3,ARHGAP23,PCDHB9,PYM1,SCAMP2,MS4A15,FAM107A,EFR3B,RAB1B,CX3CR1
											MicroRNA	hsa-miR-484:Functional MTI	Functional MTI	0.002842	19.82	0.05583	0.5263	16	891	ATP6V1F,TWF2,ZNF362,MIDEAS,SLC39A13,PHB1,ADRA1A,AP2M1,C1QBP,TEX261,SEMA4D,ADRM1,TARS2,YWHAE,M6PR,DCTN3
											MicroRNA	hsa-miR-4252:mirSVR_lowEffct	hsa-miR-4252:mirSVR_nonconserved_lowEffect-0.1-0.5	0.002954	20.6	0.05786	0.5455	24	1847	WBP2,SLC12A8,AKR1A1,GALNT13,MXRA7,BAP1,GGA3,PRUNE1,CEPT1,PTPRS,TALDO1,TRIB2,ADRM1,PCDHB9,E2F4,TARS2,SLC3A2,LIMS2,PLCD3,SEC24C,IFI6,SLX4,RNF182,DCTN3
											MicroRNA	hsa-miR-3139:mirSVR_lowEffct	hsa-miR-3139:mirSVR_nonconserved_lowEffect-0.1-0.5	0.002974	20.74	0.05808	0.5476	23	1719	BCL7B,PTEN,MIDEAS,NDRG2,PLEKHB1,ITIH3,SLC39A13,TXNRD1,PHF1,MFNG,URM1,GMPPA,FOXF1,TEX261,TRIB2,NRAS,S100A16,SH3D21,SCUBE1,FAM107A,LRP10,LTBP2,ZNF333
											MicroRNA	hsa-miR-4459:Functional MTI (Weak)	Functional MTI (Weak)	0.003021	21.07	0.05885	0.5548	14	690	MYADM,NMUR1,MIDEAS,AP2M1,MOCS3,PIK3CD,FOXK1,S100A16,HIF3A,PLCD3,ASPH,AOC3,SLC29A1,SLX4
											MicroRNA	hsa-miR-1274a:mirSVR_lowEffct	hsa-miR-1274a:mirSVR_nonconserved_lowEffect-0.1-0.5	0.003147	21.95	0.06113	0.5763	20	1353	OR7E47P,IL11RA,RUVBL2,VSIR,TXNRD1,ADRA1A,GSE1,PTPRE,TLE5,TSEN15,MAN2B2,TAF1C,OR7E5P,MUS81,E2F4,SCAMP2,KANK2,C1orf115,ZNF333,SLC29A1
											MicroRNA	hsa-miR-7106-5p		0.003183	22.2	0.06166	0.5813	18	1120	ABI3,DAG1,NMUR1,MIDEAS,VSIR,PIK3CD,SCN4B,PXN,FOXK1,VAT1,TEX261,TAF1C,CTDSP1,PPP1R11,HIF3A,KANK2,EFR3B,CHTOP
											MicroRNA	hsa-miR-744*:mirSVR_lowEffct	hsa-miR-744*:mirSVR_nonconserved_lowEffect-0.1-0.5	0.00323	22.53	0.06231	0.5874	22	1601	ZNF346,PTEN,GALNT13,MXRA7,CCN5,MYO15B,GSE1,BRAF,CLTA,TALDO1,NOTCH4,MAN2B2,TAF1C,LRATD1,PYM1,TMEM119,PIGZ,FADS3,FAM107A,UHRF1,ZNF333,MAF
											MicroRNA	hsa-miR-6851-5p:Functional MTI (Weak)	Functional MTI (Weak)	0.003244	22.62	0.06231	0.5874	10	339	TACO1,WBP2,MXRA7,FOXK1,ADRM1,MAN1C1,COX6B1,TBC1D25,EFNB1,ASPH
											MicroRNA	hsa-miR-18a-3p		0.003244	22.62	0.06231	0.5874	10	339	ZNF346,BCL7B,GATA2,ACVRL1,AJAP1,RAD23B,TRIB2,TPPP,DOK2,EFR3B
											MicroRNA	hsa-miR-3714		0.003321	23.16	0.06362	0.5997	17	1011	GALNT13,MXRA7,GSE1,PTPRE,TMEM178A,SDHC,VAT1,MIER2,TEX261,ANXA7,CTDSP1,SCAMP2,XKR6,PIGZ,ZNF503,GTF3C2,SLC29A1
											MicroRNA	hsa-miR-508-5p:mirSVR_lowEffct	hsa-miR-508-5p:mirSVR_nonconserved_lowEffect-0.1-0.5	0.003356	23.4	0.06412	0.6044	24	1861	IL11RA,LRRC32,KCNIP3,RUVBL2,VSIR,BAP1,HOXA2,AP2M1,URM1,UTP3,GMPPA,TSEN15,VAT1,TEX261,SEMA4D,DLL4,ITIH5,USHBP1,ZNF335,UHRF1,MAPK3,M6PR,DCTN3,MAF
											MicroRNA	hsa-miR-670:mirSVR_lowEffct	hsa-miR-670:mirSVR_nonconserved_lowEffect-0.1-0.5	0.003429	23.91	0.06533	0.6158	23	1734	SERPINA3,LRRC32,KCNIP3,TXNRD1,PIK3CD,SCN4B,AURKAIP1,S100A16,PGGHG,ARHGAP23,TAF1C,DOK2,SNX33,TARS2,NFAM1,SCUBE1,LRP10,TIMP3,UHRF1,ZNF333,M6PR,CHTOP,MAF
											MicroRNA	hsa-miR-128-3p		0.003461	24.13	0.06575	0.6199	16	905	GATA2,RUVBL2,GALNT13,SLC39A13,PHB1,SOX7,DHTKD1,RGL2,MIER2,TBX3,DLL4,SH2D3C,TPPP,SCAMP3,ASPH,RNF182
											MicroRNA	hsa-miR-205-5p		0.003585	25	0.06793	0.6404	12	511	PTEN,MIDEAS,PHB1,TXNRD1,MFNG,GSE1,TIMM17A,FOXF1,TBX3,ITIH5,LIMS2,NKD1
											MicroRNA	hsa-miR-4700-5p		0.003631	25.32	0.06861	0.6468	13	604	ZNF346,PTEN,MIDEAS,VSIR,GGA3,PXN,VAT1,ARHGAP23,SH2D3C,MS4A15,SLC6A9,TIMP3,EFR3B
											MicroRNA	hsa-miR-4731-5p		0.003697	25.78	0.06948	0.655	15	804	PECAM1,NMUR1,ADARB1,SLC39A13,GGA3,GRK2,GSE1,URM1,PXN,TPPP,CTDSP1,DOK2,SLC6A9,NKD1,EFR3B
											MicroRNA	hsa-miR-8089		0.00373	26.01	0.06992	0.6591	12	513	ZNF346,MIDEAS,ADARB1,VSIR,GGA3,PXN,VAT1,SH2D3C,MS4A15,SLC6A9,TIMP3,EFR3B
											MicroRNA	hsa-miR-506:PITA	hsa-miR-506:PITA_TOP	0.0038	26.5	0.07104	0.6697	14	704	MYADM,BCL6,MIDEAS,TLE5,SCN4B,VAT1,TEX261,NRAS,RHBDF1,DLL4,CTDSP1,SCAMP2,UHRF1,SLC29A1
											MicroRNA	hsa-miR-654-3p:mirSVR_lowEffct	hsa-miR-654-3p:mirSVR_nonconserved_lowEffect-0.1-0.5	0.003842	26.79	0.07163	0.6753	24	1876	HINT1,BCL7B,DACH1,DAG1,ADARB1,BAP1,TXNRD1,PRUNE1,PHF1,CLTA,C1QBP,URM1,GIMAP6,HMGCLL1,NOTCH4,TEX261,COG2,DEXI,MUS81,ACKR4,SH3D21,GNA14,SEC24C,MAPK3
											MicroRNA	hsa-miR-9500:Functional MTI (Weak)	Functional MTI (Weak)	0.003876	27.03	0.07189	0.6777	8	203	WBP2,ATP6V1F,GRK2,URM1,PPP1R11,SCAMP3,NKD1,LRP10
											MicroRNA	hsa-miR-4276:mirSVR_lowEffct	hsa-miR-4276:mirSVR_nonconserved_lowEffect-0.1-0.5	0.003877	27.03	0.07189	0.6777	24	1877	ZNF346,PSEN2,LRRC32,BCL7B,NMUR1,MXRA7,GGA3,SOX7,GSE1,PIK3CD,PXN,GMPPA,HMGCLL1,VAT1,DLL4,HYAL1,SH2D3C,ESAM,ITIH5,SEC24C,FEZ1,ZNF333,CHTOP,RNF182
											MicroRNA	hsa-miR-124:PITA	hsa-miR-124:PITA_TOP	0.003925	27.37	0.07259	0.6844	14	706	MYADM,BCL6,MIDEAS,TLE5,SCN4B,VAT1,TEX261,NRAS,RHBDF1,DLL4,CTDSP1,SCAMP2,UHRF1,SLC29A1
											MicroRNA	hsa-miR-4262		0.004039	28.17	0.07451	0.7024	20	1376	INPP5A,LRRC32,PTEN,MIDEAS,ADARB1,ADRA1A,GRK2,GSE1,PTPRE,FOXK1,NOTCH4,RAD23B,SCAMP2,S1PR1,SEC24C,TIMP3,ASPH,HEY2,LTBP2,RNF182
											MicroRNA	hsa-miR-1827		0.004058	28.3	0.07466	0.7039	18	1140	ZNF346,BCL7B,SLC12A8,KCNIP3,MIDEAS,ALS2CL,GALNT13,PRUNE1,TMT1A,VAT1,TRIB2,SCAMP2,NFAM1,EFNB1,NKD1,TIE1,CDH5,SLX4
											MicroRNA	hsa-miR-593-5p		0.004087	28.5	0.07499	0.7069	10	348	PSEN2,INPP5A,GALNT13,GRK2,TSEN15,SEMA4D,TBX3,CTDSP1,TMEM119,TIMP3
											MicroRNA	hsa-miR-4756-5p		0.004115	28.7	0.07532	0.71	12	518	FOXK1,TAF1C,CTDSP1,HIF3A,NFAM1,KANK2,SLC6A9,SCUBE1,TIMP3,AOC3,RAB1B,IL2RB
											MicroRNA	hsa-miR-1299		0.004162	29.02	0.0758	0.7146	15	812	ZNF362,PTEN,GGA3,GIMAP6,SDHC,SEMA4D,PPP1R11,HIF3A,C1orf115,MANSC1,CD22,TIMP3,EFR3B,RNF182,RASGRP2
											MicroRNA	hsa-miR-106a*:mirSVR_lowEffct	hsa-miR-106a*:mirSVR_nonconserved_lowEffect-0.1-0.5	0.004163	29.03	0.0758	0.7146	24	1885	BCL6,PTEN,ADARB1,NHERF2,GSE1,BRAF,CLTA,TSEN15,TNS3,VAT1,TEX261,SEMA4D,NRAS,ANXA7,LRATD1,MUS81,BTBD2,KANK2,S1PR1,SH3D21,ZNF503,CD22,M6PR,CHTOP
											MicroRNA	hsa-miR-1249-5p		0.004257	29.69	0.07731	0.7288	13	613	ZNF346,KCNIP3,HOXA2,MFNG,KLRF1,PXN,S100A16,SCUBE1,NKD1,LRP10,TIMP3,ASPH,ZNF333
											MicroRNA	hsa-miR-4261:mirSVR_highEffct	hsa-miR-4261:mirSVR_nonconserved_highEffect-0.5	0.004291	29.92	0.07772	0.7327	22	1630	OR7E47P,BCL7B,DACH1,SLC12A8,ADARB1,RXRG,NHERF2,KLRF1,CLTA,TSEN15,SDHC,RAD23B,TBX3,PPP1R11,XKR6,YWHAE,C1orf115,GTF3C2,ASPH,LTBP2,CHTOP,CX3CR1
											MicroRNA	hsa-miR-181b:PITA	hsa-miR-181b:PITA_TOP	0.00435	30.33	0.07838	0.7389	15	815	INPP5A,LRRC32,PTEN,MIDEAS,GRK2,GSE1,PTPRE,FOXK1,TNS3,RAD23B,S1PR1,SEC24C,TIMP3,HEY2,RNF182
											MicroRNA	hsa-miR-181d:PITA	hsa-miR-181d:PITA_TOP	0.00435	30.33	0.07838	0.7389	15	815	INPP5A,LRRC32,PTEN,MIDEAS,GRK2,GSE1,PTPRE,FOXK1,TNS3,RAD23B,S1PR1,SEC24C,TIMP3,HEY2,RNF182
											MicroRNA	hsa-miR-181c:PITA	hsa-miR-181c:PITA_TOP	0.004414	30.78	0.07913	0.7459	15	816	INPP5A,LRRC32,PTEN,MIDEAS,GRK2,GSE1,PTPRE,FOXK1,TNS3,RAD23B,S1PR1,SEC24C,TIMP3,HEY2,RNF182
											MicroRNA	hsa-miR-181a:PITA	hsa-miR-181a:PITA_TOP	0.004414	30.78	0.07913	0.7459	15	816	INPP5A,LRRC32,PTEN,MIDEAS,GRK2,GSE1,PTPRE,FOXK1,TNS3,RAD23B,S1PR1,SEC24C,TIMP3,HEY2,RNF182
											MicroRNA	hsa-miR-4667-5p		0.004535	31.62	0.08109	0.7644	12	523	ZNF346,MIDEAS,ADARB1,VSIR,GGA3,PXN,VAT1,SH2D3C,MS4A15,SLC6A9,TIMP3,EFR3B
											MicroRNA	hsa-miR-1321		0.004713	32.87	0.08384	0.7904	12	525	FOXK1,TAF1C,CTDSP1,HIF3A,NFAM1,KANK2,SLC6A9,SCUBE1,TIMP3,AOC3,RAB1B,IL2RB
											MicroRNA	hsa-miR-6772-3p:Functional MTI (Weak)	Functional MTI (Weak)	0.004718	32.9	0.08384	0.7904	5	55	ZNF362,HMGCLL1,EFHD2,TMEM119,SLX4
											MicroRNA	hsa-miR-493:mirSVR_lowEffct	hsa-miR-493:mirSVR_nonconserved_lowEffect-0.1-0.5	0.004725	32.95	0.08384	0.7904	22	1640	SERPINA3,SLC12A8,TWF2,ZNF362,PTEN,ALS2CL,SLC39A13,PHB1,NTN5,GIMAP6,S100A16,DLL4,ANXA7,SCAMP2,XKR6,PKIG,TSPAN7,LRRN4,CDH5,CHTOP,RASGRP2,MAF
											MicroRNA	hsa-miR-4739		0.004805	33.5	0.08503	0.8016	12	526	FOXK1,TAF1C,CTDSP1,HIF3A,NFAM1,KANK2,SLC6A9,SCUBE1,TIMP3,AOC3,RAB1B,IL2RB
											MicroRNA	hsa-miR-6126		0.004867	33.94	0.08571	0.808	10	355	SNX3,MIDEAS,ITIH3,MXRA7,RAB7A,SOSTDC1,CTDSP1,XKR6,SLC3A2,GNA14
											MicroRNA	hsa-miR-3689d:Functional MTI (Weak)	Functional MTI (Weak)	0.004867	33.94	0.08571	0.808	10	355	TACO1,WBP2,MXRA7,FOXK1,ADRM1,MAN1C1,COX6B1,TBC1D25,EFNB1,ASPH
											MicroRNA	hsa-miR-151-5p:mirSVR_lowEffct	hsa-miR-151-5p:mirSVR_nonconserved_lowEffect-0.1-0.5	0.004893	34.12	0.08594	0.8102	13	621	KLRF1,MYO15B,PTPRE,NTN5,C1QBP,HMGCLL1,RHBDF1,LRATD1,PPP1R11,ACKR4,PIGZ,KANK3,TM2D1
											MicroRNA	hsa-miR-184:mirSVR_lowEffct	hsa-miR-184:mirSVR_conserved_lowEffect-0.1-0.5	0.004981	34.73	0.08696	0.8198	11	439	TCEAL4,TNFRSF14,DAG1,PLEKHB1,RAB8A,PHB1,NOTCH4,VAT1,S100A16,SLC6A9,CDC25B
											MicroRNA	hsa-miR-6752-5p:Functional MTI (Weak)	Functional MTI (Weak)	0.005001	34.87	0.08696	0.8198	7	149	VSIR,TEX261,TMEM138,E2F4,EFNB1,RAB1B,IL2RB
											MicroRNA	hsa-miR-6842-5p:Functional MTI (Weak)	Functional MTI (Weak)	0.005001	34.87	0.08696	0.8198	7	149	VSIR,TEX261,TMEM138,E2F4,EFNB1,RAB1B,IL2RB
											MicroRNA	hsa-miR-7110-5p:Functional MTI (Weak)	Functional MTI (Weak)	0.005001	34.87	0.08696	0.8198	7	149	VSIR,TEX261,TMEM138,E2F4,EFNB1,RAB1B,IL2RB
											MicroRNA	hsa-miR-6130		0.005064	35.31	0.08763	0.8261	13	623	WBP2,ATP6V0B,ACVRL1,CLTA,TBX3,S100A16,TPPP,PYM1,SNX33,HIF3A,TARS2,EFNB1,NKD1
											MicroRNA	hsa-let-7f:mirSVR_lowEffct	hsa-let-7f:mirSVR_conserved_lowEffect-0.1-0.5	0.005109	35.62	0.08817	0.8312	23	1777	IL11RA,PSEN2,ZNF362,ADARB1,RUVBL2,GALNT13,SLC39A13,GGA3,KLRF1,MYO15B,SCN4B,NTN5,RGL2,HMGCLL1,NRAS,TMEM138,EFHD2,YWHAE,CORO1A,SEC24C,EFR3B,IL2RB,CHTOP
											MicroRNA	hsa-miR-1272:mirSVR_lowEffct	hsa-miR-1272:mirSVR_nonconserved_lowEffect-0.1-0.5	0.00519	36.19	0.08935	0.8424	24	1910	OR7E47P,PSEN2,LRRC32,TNFRSF14,MIDEAS,ADARB1,S100A11,PTPRE,TMA7,NTN5,SDHC,NRAS,PCDHB9,TMEM138,HIF3A,TARS2,FAM107A,CD22,TRIM62,TSPAN7,MMRN2,M6PR,SLX4,CX3CR1
											MicroRNA	hsa-miR-744:mirSVR_lowEffct	hsa-miR-744:mirSVR_nonconserved_lowEffect-0.1-0.5	0.005222	36.41	0.08969	0.8455	14	724	TNFRSF14,CASKIN2,NTN5,URM1,VAT1,S100A16,DLL4,MUS81,TBC1D25,PPP1R11,MS4A15,KANK2,LTBP2,SLX4
											MicroRNA	hsa-miR-485-5p		0.005386	37.56	0.09228	0.87	12	532	WBP2,ZNF346,DAG1,PTPRE,FOXK1,VAT1,MIER2,TEX261,SEMA4D,HIF3A,EFR3B,RNF182
											MicroRNA	hsa-miR-6134:Functional MTI (Weak)	Functional MTI (Weak)	0.005501	38.36	0.09402	0.8864	10	360	TACO1,WBP2,MXRA7,S100A11,FOXK1,MAN1C1,COX6B1,TBC1D25,SCAMP3,EFNB1
											MicroRNA	hsa-miR-146b-5p:mirSVR_highEffct	hsa-miR-146b-5p:mirSVR_conserved_highEffect-0.5	0.005521	38.5	0.09413	0.8874	17	1051	HINT1,PLAC8,CEPT1,PTPRE,BRAF,MOCS3,GIMAP6,HMGCLL1,TMT1A,NOTCH4,SDHC,NRAS,C12orf75,CLDN10,SEC24C,HEY2,UHRF1
											MicroRNA	hsa-miR-4510		0.005707	39.79	0.09706	0.915	13	630	WBP2,ATP6V0B,ACVRL1,CLTA,TBX3,S100A16,TPPP,PYM1,SNX33,HIF3A,TARS2,EFNB1,NKD1
											MicroRNA	hsa-miR-4755-3p		0.005808	40.5	0.09854	0.9289	12	536	ACVRL1,TXNRD1,CLTA,TEX261,TRIB2,TPPP,NFAM1,C1orf115,SCUBE1,CD22,USHBP1,ASPH
											MicroRNA	hsa-miR-4726-5p		0.005915	41.25	0.1001	0.9438	10	363	DAG1,VSIR,SLC39A13,ADRA1A,GRK2,PPP1R11,NFAM1,CD22,TSPAN7,RAB1B
											MicroRNA	hsa-miR-625:mirSVR_lowEffct	hsa-miR-625:mirSVR_nonconserved_lowEffect-0.1-0.5	0.005937	41.4	0.1002	0.9449	21	1537	OR7E47P,MYADM,ZNF346,ATP6V0B,DAPL1,RUVBL2,ADRA1A,MYO15B,BRAF,TLE5,CLTA,HMGCLL1,MIER2,DEXI,MAN2B2,ARHGAP23,SH2D3C,XKR6,SEC24C,MRPS34,CX3CR1
											MicroRNA	hsa-miR-484:PITA	hsa-miR-484:PITA_TOP	0.005953	41.51	0.1003	0.9452	7	153	BCL7B,DACH1,DAG1,PTPRE,EFNB1,SEC24C,RASGRP2
											MicroRNA	hsa-miR-4306		0.005984	41.73	0.1005	0.9478	18	1173	MYADM,LRRC32,ATP6V1F,ADARB1,PLEKHB1,BAP1,PRUNE1,ADRA1A,PTPRE,URM1,NOTCH4,SNX33,KANK2,EFNB1,SEC24C,HEY2,SLC29A1,DCTN3
											MicroRNA	hsa-miR-6860		0.00603	42.05	0.1011	0.9528	11	448	PTEN,PLAC8,PHF1,NHERF2,TMT1A,CTDSP1,NFAM1,CD22,M6PR,CHTOP,SLX4
											MicroRNA	hsa-miR-98:mirSVR_lowEffct	hsa-miR-98:mirSVR_conserved_lowEffect-0.1-0.5	0.006046	42.16	0.1011	0.9531	22	1666	IL11RA,PSEN2,ZNF362,ADARB1,RUVBL2,GALNT13,SLC39A13,GGA3,KLRF1,MYO15B,SCN4B,NTN5,RGL2,GIMAP6,HMGCLL1,SDHC,NRAS,TMEM138,EFHD2,YWHAE,CORO1A,CHTOP
											MicroRNA	hsa-miR-3191:mirSVR_lowEffct	hsa-miR-3191:mirSVR_nonconserved_lowEffect-0.1-0.5	0.006143	42.83	0.1025	0.966	12	539	RAB8A,GGA3,MFGE8,PTPRE,PXN,NOTCH4,LRATD1,KANK2,PIGZ,LIMS2,FEZ1,LRRN4
											MicroRNA	hsa-miR-3172:mirSVR_lowEffct	hsa-miR-3172:mirSVR_nonconserved_lowEffect-0.1-0.5	0.006176	43.06	0.1028	0.9689	23	1798	WBP2,ZNF346,HINT1,DAG1,AKR1A1,RPL23,CD82,AP2M1,MYO15B,GSE1,NTN5,PXN,DHTKD1,TALDO1,TEX261,HIF3A,ACKR4,ZNF503,TIE1,EFR3B,LTBP2,CHTOP,RNF182
											MicroRNA	hsa-miR-106b*:mirSVR_highEffct	hsa-miR-106b*:mirSVR_nonconserved_highEffect-0.5	0.006283	43.81	0.1041	0.981	6	101	PSEN2,APBB3,AJAP1,TMEM178A,DEXI,IFI6
											MicroRNA	GAGCCTG,MIR-484:MSigDB	GAGCCTG,MIR-484:MSigDB	0.006283	43.81	0.1041	0.981	6	101	DACH1,DAG1,PTPRE,TEX261,DLL4,M6PR
											MicroRNA	hsa-miR-6129		0.006314	44.03	0.1043	0.9828	13	636	WBP2,ATP6V0B,ACVRL1,CLTA,TBX3,S100A16,TPPP,PYM1,SNX33,HIF3A,TARS2,EFNB1,NKD1
											MicroRNA	hsa-miR-4270:Functional MTI (Weak)	Functional MTI (Weak)	0.006324	44.1	0.1043	0.9828	8	217	MIDEAS,MXRA7,GRK2,TBC1D25,KANK2,FADS3,LTBP2,SLC29A1
											MicroRNA	hsa-miR-200a:mirSVR_highEffct	hsa-miR-200a:mirSVR_conserved_highEffect-0.5	0.006421	44.77	0.1053	0.9928	21	1545	TCEAL4,PTEN,ADARB1,PHF1,SOX7,KLRF1,CEPT1,ADRB1,AJAP1,PTPRE,SDHC,RAD23B,ARHGAP23,MAN1C1,PYM1,E2F4,PIGZ,YWHAE,ASPH,CDC25B,DCTN3
											MicroRNA	TGTTTAC,MIR-30B:MSigDB	TGTTTAC,MIR-30B:MSigDB	0.006494	45.28	0.1053	0.9928	12	542	PSEN2,DAG1,RAB8A,ADRB1,PIK3CD,VAT1,RAD23B,DEXI,DLL4,SNX33,SLC6A9,TIMP3
											MicroRNA	TGTTTAC,MIR-30C:MSigDB	TGTTTAC,MIR-30C:MSigDB	0.006494	45.28	0.1053	0.9928	12	542	PSEN2,DAG1,RAB8A,ADRB1,PIK3CD,VAT1,RAD23B,DEXI,DLL4,SNX33,SLC6A9,TIMP3
											MicroRNA	TGTTTAC,MIR-30E-5P:MSigDB	TGTTTAC,MIR-30E-5P:MSigDB	0.006494	45.28	0.1053	0.9928	12	542	PSEN2,DAG1,RAB8A,ADRB1,PIK3CD,VAT1,RAD23B,DEXI,DLL4,SNX33,SLC6A9,TIMP3
											MicroRNA	TGTTTAC,MIR-30A-5P:MSigDB	TGTTTAC,MIR-30A-5P:MSigDB	0.006494	45.28	0.1053	0.9928	12	542	PSEN2,DAG1,RAB8A,ADRB1,PIK3CD,VAT1,RAD23B,DEXI,DLL4,SNX33,SLC6A9,TIMP3
											MicroRNA	TGTTTAC,MIR-30D:MSigDB	TGTTTAC,MIR-30D:MSigDB	0.006494	45.28	0.1053	0.9928	12	542	PSEN2,DAG1,RAB8A,ADRB1,PIK3CD,VAT1,RAD23B,DEXI,DLL4,SNX33,SLC6A9,TIMP3
											MicroRNA	hsa-miR-6754-5p:Functional MTI (Weak)	Functional MTI (Weak)	0.00654	45.6	0.1058	0.9975	8	218	MIDEAS,MXRA7,GRK2,TBC1D25,KANK2,FADS3,LTBP2,SLC29A1
											MicroRNA	hsa-miR-103:mirSVR_lowEffct	hsa-miR-103:mirSVR_conserved_lowEffect-0.1-0.5	0.00661	46.09	0.1064	1.003	24	1938	PSEN2,TWF2,KCNIP3,ADARB1,PHB1,KLRF1,PTPRE,RAB7A,TNS3,SEMA4D,ADCY4,TRIB2,CTDSP1,SNX33,PIGZ,ITIH5,FAM107A,TRIM62,HEY2,LTBP2,RAB1B,SNRPC,CDH5,CHTOP
											MicroRNA	hsa-miR-107:mirSVR_lowEffct	hsa-miR-107:mirSVR_conserved_lowEffect-0.1-0.5	0.00661	46.09	0.1064	1.003	24	1938	PSEN2,TWF2,KCNIP3,ADARB1,PHB1,KLRF1,PTPRE,RAB7A,TNS3,SEMA4D,ADCY4,TRIB2,CTDSP1,SNX33,PIGZ,ITIH5,FAM107A,TRIM62,HEY2,LTBP2,RAB1B,SNRPC,CDH5,CHTOP
[truncated: 4,396 more rows]

## Sheet: 3.PAHNETs
Gene1_ID	Gene1_Name	Attribute1	Gene2_ID	Gene2_Name	Attribute2		Function_term	ID	Total_number_of_genes_with_this_term	Number_of_genes_with_this_term_in_this_dataset	Number_of_genes_in_this_dataset	Total_number_of_genes	Gene_names_with_this_term_in_the_dataset	Pvalue	FDR		Regulator	Target		IRF9 Targets		Regulator		Category	ID	Name	Source	p-value	q-value Bonferroni	q-value FDR B&H	q-value FDR B&Y	Hit Count in Query List	Hit Count in Genome	Hit in Query List
[truncated: 38,116 more rows]

[truncated: 7 more sheets: 4.CDUPDEGS, 5. CDTOPPG, 6. CDncTFNET, 7. UCUPDEGS, 8. UCTOPPG, 9. UCncTFNET, 10. COMMONS]
